# Supplementary material for: Structure–Activity Relationships Reveal Beneficial Selectivity Profiles of Inhibitors Targeting Acetylcholinesterase of Disease-Transmitting Mosquitoes
Source: J Med Chem. 2023 Apr 24;66(9):6333–53. doi: 10.1021/acs.jmedchem.3c00234 (PMC10184127; doi:10.1021/acs.jmedchem.3c00234)
Supplement: Supplementary file 2 — jm3c00234_si_002.csv [file jm3c00234_si_002.csv]

Compound_ID	SMILES	AgAChE1 IC50 (µM)	AaAChE1 IC50 (µM)	hAChE IC50 (µM)	G122S-AgAChE1 IC50 (µM)
4	O=C1N(CCCN(C)C)C(C2=CC=CC=C2)SC1	5.4 (5.1 – 5.8)	2.7 (2.5-2.9)	> 200	166 (83 – 332)
5	O=C1N(CCN(C)C)C(C2=CC=CC=C2)SC1	161 (130 – 199)	92 (71-120)	> 200	n.d.
6	O=C1N(CCCN(CC)CC)C(C2=CC=CC=C2)SC1	227 (141 – 365)	n.d.	> 200	n.d.
7	O=C1N(CCN(CC)CC)C(C2=CC=CC=C2)SC1	> 200	n.d.	> 200	n.d.
8	O=C1N(CCCN2CCOCC2)C(C3=CC=CC=C3)SC1	> 200	n.d.	> 200	n.d.
9	O=C(CS1)N(CCC2=CC=C(F)C=C2)C1C3=CC=CC=C3	Inactive	n.d.	> 200	n.d.
10	O=C(CS1)N(CCCO)C1C2=CC=CC=C2	> 200	n.d.	> 200	n.d.
14	O=C1N(CCCN2C=CN=C2)C(C3=CC=CC=C3)SC1	175 (147 – 208)	n.d.	> 200	n.d.
15	O=C1N(CCN2C=CN=C2)C(C3=CC=CC=C3)SC1	> 200	n.d.	190 (143-252)	n.d.
16	O=C1N(CCN2N=CN=C2)C(C3=CC=CC=C3)SC1	> 200	n.d.	> 200	n.d.
17	O=C1N(CCCN=[N+]=[N-])C(C2=CC=CC=C2)SC1	Inactive	n.d.	> 200	n.d.
18	O=C1N(CCCN(C)C)C(C2=CC=C(Cl)C=C2)SC1	0.86 (0.62 – 1.2)	0.56 (0.41-0.76)	> 200	> 200
19	O=C1N(CCCN(C)C)C(C2=CC(Cl)=CC=C2)SC1	16 (14 -18)	9.5 (8.5-10)	25 (24 – 27)	> 200
20	O=C1N(CCCN(C)C)C(C2=C(Cl)C=CC=C2)SC1	8.1 (6.9 – 9.4)	5.4 (4.0 -7.3)	134 (114 – 159)	53 (37 – 75)
21	O=C1N(CCCN(C)C)C(C2=CC=C(OC)C=C2)SC1	53 (40 – 72)	32 (25-41)	> 200	164 (60 – 453)
22	O=C1N(CCCN(C)C)C(C2=CC(OC)=CC=C2)SC1	85 (65 – 110)	53 (36 – 79)	> 200	> 200
23	O=C1N(CCCN(C)C)C(C2=C(OC)C=CC=C2)SC1	2.5 (2.4 – 2.7)	1.9 (1.7-2.1)	> 200	145 (74 – 286)
24	O=C1N(CCCN(C)C)C(C2=CC=C(F)C=C2)SC1	0.82 (0.72 – 0.93)	0.44 (0.31 – 0.62)	> 200	162 (54 – 482)
25	O=C1N(CCCN(C)C)C(C2=CC(F)=CC=C2)SC1	14 (13 – 15)	n.d.	97 (84 – 112)	n.d.
26	O=C1N(CCCN(C)C)C(C2=C(F)C=CC=C2)SC1	23 (18 – 28)	20 (14 – 28)	> 200	> 200
27	O=C1N(CCCN(C)C)C(C2=CC=NC=C2)SC1	146 (114 – 186)	n.d.	> 200	n.d.
28	O=C1N(CCCN(C)C)C(C2=CC=CN=C2)SC1	45 (39 – 52)	n.d.	199 (135 – 293)	n.d.
29	O=C1N(CCCN(C)C)C(C2=CC=CC=N2)SC1	149 (104 – 212)	n.d.	> 200	n.d.
30	O=C1N(CCCN(C)C)C(C2=C(Cl)C=C(Cl)C=C2)SC1	1.0 (0.76-1.4)	0.74 (4.6 – 1.2)	31 (23-42)	117 (73 – 186)
31	O=C1N(CCCN(C)C)C(C2=C(F)C=C(F)C=C2)SC1	4.4 (3.8-5.1)	2.7 (2.0 – 3.7)	95 (58 - 157)	> 200
32	O=C(CS1)N(CCCN(C)C)C1C2=C(Cl)C=C(F)C=C2	3.0 (2.4-3.6)	1.3 (0.65 – 2.5)	81 (71-92)	63 (42 – 94)
33	O=C1N(CCCN(C)C)C(C2=C(F)C(F)=CC=C2)SC1	37 (29-47)	44 (35 – 55)	7.2 (6.1-8.4)	> 200
34	O=C1N(CCCN(C)C)C(C2=C(Cl)C(Cl)=CC=C2)SC1	3.6 (3.1-4.2)	2.6 (1.9 – 3.4)	4.4 (3.9-5.0)	62 (46 – 84)
35	O=C1N(CCCN(C)C)C(C2=CC(OCO3)=C3C=C2)SC1	72 (61-86)	n.d.	105 (80-137)	n.d.
36	O=C1N(CCCN(C)C)C(C2=C(C=CC=C3)C3=CC=C2)SC1	0.65 (0.61-0.86)	0.38 (0.22 – 0.67)	177 (132- 237)	> 200
37	O=C1N(CCN(C)C)C(C2=CC=C(F)C=C2)SC1	22 (20-25)	n.d.	> 200	n.d.
38	O=C1N(CCN(C)C)C(C2=C(Cl)C=C(Cl)C=C2)SC1	15 (13-18)	n.d.	> 200	n.d.
39	O=C1N(CCN(C)C)C(C2=C(F)C(F)=CC=C2)SC1	> 200	n.d.	> 200	n.d.
40	O=C1N(CCN(C)C)C(C2=C(C=CC=C3)C3=CC=C2)SC1	6.7 (5.1-8.7)	4.9 (2.3 – 10)	> 200	> 200
41	O=C1N(CCNC(C)C)C(C2=C(Cl)C=C(Cl)C=C2)SC1	4.2 (3.4-5.2)	4.7 (22 – 100)	> 200	200 (113 – 353)
42	O=C1N(CCNC(C)C)C(C2=CC=C(F)C=C2)SC1	18 (16-20)	11 (4.9 – 25)	> 200	> 200
43	O=C1N(CCNC(C)C)C(C2=C(C=CC=C3)C3=CC=C2)SC1	29 (24-36)	n.d.	> 200	n.d.
46	O=C1N(CCNC2CC2)C(C3=C(Cl)C=C(Cl)C=C3)SC1	2.3 (1.9-2.6)	2.6 (1.5 – 4.5)	> 200	186 (63 – 554)
49	O=C(CS1)N(CCNC2CC2)C1C3=CC=C(F)C=C3	11 (7.8-14)	4.6 (4.1 – 5.3)	> 200	n.d.
50	O=C1N(CCCNC)C(C2=C(Cl)C=C(Cl)C=C2)SC1	19 (14-26)	27 (15 – 48)	49 (42-58)	> 200
51	O=C1N(CCCNC)C(C2=CC=C(F)C=C2)SC1	25 (20-31)	14 (8.3 – 23)	> 200	> 200
52	O=C1N(CCNC)C(C2=C(Cl)C=C(Cl)C=C2)SC1	25 (19-35)	n.d.	> 200	n.d.
53	O=C1N(CCNC)C(C2=CC=C(F)C=C2)SC1	40 (35-45)	n.d.	> 200	n.d.
54	O=C1N(CCNC)C(C2=C(C=CC=C3)C3=CC=C2)SC1	75 (54-103)	n.d.	> 200	n.d.
55	O=C1N(CCNC(C)C)C(C2=CC(F)=CC=C2)SC1	64 (48-84)	n.d.	> 200	n.d.
56	O=C1N(CCNC(C)C)C(C2=C(F)C=CC=C2)SC1	108 (75-156)	n.d.	> 200	n.d.
57	O=C1N(CCNC(C)C)C(C2=C(F)C=C(F)C=C2)SC1	31 (25-38)	n.d.	> 200	n.d.
58	O=C1N(CCNC(C)C)C(C2=C(F)C(F)=CC=C2)SC1	88 (66-119)	n.d.	> 200	n.d.
