# Supplementary material for: Structure–Activity Relationships Reveal Beneficial Selectivity Profiles of Inhibitors Targeting Acetylcholinesterase of Disease-Transmitting Mosquitoes
Source: J Med Chem. 2023 Apr 24;66(9):6333–53. doi: 10.1021/acs.jmedchem.3c00234 (PMC10184127; doi:10.1021/acs.jmedchem.3c00234)
Supplement: Supplementary file 3 — jm3c00234_si_003.pdb [file jm3c00234_si_003.pdb]

HEADER    5X61 - Docking
REMARK  99                                                                      
REMARK  99 MOE v2022.02 (Chemical Computing Group ULC) Thu Mar 23 14:05:17 2023 
SEQRES   1    537  ASP ASN ASP PRO LEU VAL VAL ASN THR ASP LYS GLY ARG
SEQRES   2    537  ILE ARG GLY ILE THR VAL ASP ALA PRO SER GLY LYS LYS
SEQRES   3    537  VAL ASP VAL TRP LEU GLY ILE PRO TYR ALA GLN PRO PRO
SEQRES   4    537  VAL GLY PRO LEU ARG PHE ARG HIS PRO ARG PRO ALA GLU
SEQRES   5    537  LYS TRP THR GLY VAL LEU ASN THR THR THR PRO PRO ASN
SEQRES   6    537  SER CYS VAL GLN ILE VAL ASP THR VAL PHE GLY ASP PHE
SEQRES   7    537  PRO GLY ALA THR MET TRP ASN PRO ASN THR PRO LEU SER
SEQRES   8    537  GLU ASP CYS LEU TYR ILE ASN VAL VAL ALA PRO ARG PRO
SEQRES   9    537  ARG PRO LYS ASN ALA ALA VAL MET LEU TRP ILE PHE GLY
SEQRES  10    537  GLY GLY PHE TYR SER GLY THR ALA THR LEU ASP VAL TYR
SEQRES  11    537  ASP HIS ARG ALA LEU ALA SER GLU GLU ASN VAL ILE VAL
SEQRES  12    537  VAL SER LEU GLN TYR ARG VAL ALA SER LEU GLY PHE LEU
SEQRES  13    537  PHE LEU GLY THR PRO GLU ALA PRO GLY ASN ALA GLY LEU
SEQRES  14    537  PHE ASP GLN ASN LEU ALA LEU ARG TRP VAL ARG ASP ASN
SEQRES  15    537  ILE HIS ARG PHE GLY GLY ASP PRO SER ARG VAL THR LEU
SEQRES  16    537  PHE GLY GLU SER ALA GLY ALA VAL SER VAL SER LEU HIS
SEQRES  17    537  LEU LEU SER ALA LEU SER ARG ASP LEU PHE GLN ARG ALA
SEQRES  18    537  ILE LEU GLN SER GLY SER PRO THR ALA PRO TRP ALA LEU
SEQRES  19    537  VAL SER ARG GLU GLU ALA THR LEU ARG ALA LEU ARG LEU
SEQRES  20    537  ALA GLU ALA VAL GLY CYS PRO HIS GLU PRO SER LYS LEU
SEQRES  21    537  SER ASP ALA VAL GLU CYS LEU ARG GLY LYS ASP PRO HIS
SEQRES  22    537  VAL LEU VAL ASN ASN GLU TRP GLY THR LEU GLY ILE CYS
SEQRES  23    537  GLU PHE PRO PHE VAL PRO VAL VAL ASP GLY ALA PHE LEU
SEQRES  24    537  ASP GLU THR PRO GLN ARG SER LEU ALA SER GLY ARG PHE
SEQRES  25    537  LYS LYS THR GLU ILE LEU THR GLY SER ASN THR GLU GLU
SEQRES  26    537  GLY TYR TYR PHE ILE ILE TYR TYR LEU THR GLU LEU LEU
SEQRES  27    537  ARG LYS GLU GLU GLY VAL THR VAL THR ARG GLU GLU PHE
SEQRES  28    537  LEU GLN ALA VAL ARG GLU LEU ASN PRO TYR VAL ASN GLY
SEQRES  29    537  ALA ALA ARG GLN ALA ILE VAL PHE GLU TYR THR ASP TRP
SEQRES  30    537  THR GLU PRO ASP ASN PRO ASN SER ASN ARG ASP ALA LEU
SEQRES  31    537  ASP LYS MET VAL GLY ASP TYR HIS PHE THR CYS ASN VAL
SEQRES  32    537  ASN GLU PHE ALA GLN ARG TYR ALA GLU GLU GLY ASN ASN
SEQRES  33    537  VAL TYR MET TYR LEU TYR THR HIS ARG SER LYS GLY ASN
SEQRES  34    537  PRO TRP PRO ARG TRP THR GLY VAL MET HIS GLY ASP GLU
SEQRES  35    537  ILE ASN TYR VAL PHE GLY GLU PRO LEU ASN PRO THR LEU
SEQRES  36    537  GLY TYR THR GLU ASP GLU LYS ASP PHE SER ARG LYS ILE
SEQRES  37    537  MET ARG TYR TRP SER ASN PHE ALA LYS THR GLY ASN PRO
SEQRES  38    537  ASN PRO ASN THR ALA SER SER GLU PHE PRO GLU TRP PRO
SEQRES  39    537  LYS HIS THR ALA HIS GLY ARG HIS TYR LEU GLU LEU GLY
SEQRES  40    537  LEU ASN THR SER PHE VAL GLY ARG GLY PRO ARG LEU ARG
SEQRES  41    537  GLN CYS ALA PHE TRP LYS LYS TYR LEU PRO GLN LEU VAL
SEQRES  42    537  ALA ALA THR SER
HELIX    1   1 GLY    202  LEU    204  5               Generated by MOE    3
HELIX    2   2 PRO    240  THR    243  1               Generated by MOE    4
HELIX    3   3 HIS    293  GLU    300  1               Generated by MOE    8
HELIX    4   4 SER    313  PHE    316  1               Generated by MOE    4
HELIX    5   5 ALA    328  ASN    343  1               Generated by MOE   16
HELIX    6   6 ILE    344  PHE    347  5               Generated by MOE    4
HELIX    7   7 ALA    361  LEU    371  1               Generated by MOE   11
HELIX    8   8 ARG    398  VAL    412  1               Generated by MOE   15
HELIX    9   9 LEU    421  GLY    430  1               Generated by MOE   10
HELIX   10  10 PRO    433  ASN    438  1               Generated by MOE    6
HELIX   11  11 PRO    464  SER    470  1               Generated by MOE    7
HELIX   12  12 TYR    488  TYR    493  1               Generated by MOE    6
HELIX   13  13 ARG    509  LEU    519  1               Generated by MOE   11
HELIX   14  14 ALA    526  GLU    534  1               Generated by MOE    9
HELIX   15  15 PRO    544  HIS    559  1               Generated by MOE   16
HELIX   16  16 THR    561  GLU    573  1               Generated by MOE   13
HELIX   17  17 ARG    594  THR    596  5               Generated by MOE    3
HELIX   18  18 ILE    604  PHE    608  1               Generated by MOE    5
HELIX   19  19 GLU    610  LEU    612  5               Generated by MOE    3
HELIX   20  20 GLU    620  THR    639  1               Generated by MOE   20
HELIX   21  21 LEU    680  LYS    687  1               Generated by MOE    8
HELIX   22  22 TYR    689  ALA    696  1               Generated by MOE    8
SHEET    1       VAL   167  THR   170                  Generated by MOE
SHEET    2       GLY   173  GLY   173                  Generated by MOE
SHEET    3       ARG   174  ARG   176                  Generated by MOE
SHEET    4       ILE   178  ASP   181                  Generated by MOE
SHEET    5       LYS   187  TRP   191                  Generated by MOE
SHEET    6       LEU   192  LEU   192                  Generated by MOE
SHEET    7       GLY   193  PRO   195                  Generated by MOE
SHEET    8       VAL   218  ASN   220                  Generated by MOE
SHEET    9       TYR   257  PRO   263                  Generated by MOE
SHEET   10       VAL   272  ILE   276                  Generated by MOE
SHEET   11       ILE   303  SER   306                  Generated by MOE
SHEET   12       LEU   307  LEU   307                  Generated by MOE
SHEET   13       VAL   354  GLU   359                  Generated by MOE
SHEET   14       ALA   382  GLN   385                  Generated by MOE
SHEET   15       ILE   478  ASN   483                  Generated by MOE
SHEET   16       VAL   578  TYR   583                  Generated by MOE
SHEET   17       HIS   663  HIS   663                  Generated by MOE
SHEET   18       TYR   664  LEU   667                  Generated by MOE
SHEET   19       VAL   674  ARG   676                  Generated by MOE
SSBOND   1 CYS    228    CYS    255                          1555   1555  2.04
SSBOND   2 CYS    414    CYS    427                          1555   1555  2.04
SSBOND   3 CYS    562    CYS    683                          1555   1555  2.04
ATOM      1  N   ASP   162      28.286   5.373  54.579  1.00  0.00           N  
ATOM      2  CA  ASP   162      27.494   6.577  54.279  1.00  0.00           C  
ATOM      3  C   ASP   162      26.018   6.272  53.965  1.00  0.00           C  
ATOM      4  O   ASP   162      25.718   5.578  52.994  1.00  0.00           O  
ATOM      5  CB  ASP   162      28.092   7.510  53.192  1.00  0.00           C  
ATOM      6  CG  ASP   162      29.566   7.879  53.393  1.00  0.00           C  
ATOM      7  OD1 ASP   162      29.959   8.098  54.559  1.00  0.00           O  
ATOM      8  OD2 ASP   162      30.267   8.025  52.367  1.00  0.00           O1-
ATOM      9  H1  ASP   162      28.540   4.695  53.875  1.00  0.00           H  
ATOM     10  H2  ASP   162      28.553   5.283  55.548  1.00  0.00           H  
ATOM     11  HA  ASP   162      27.508   7.142  55.212  1.00  0.00           H  
ATOM     12  HB2 ASP   162      27.994   7.029  52.219  1.00  0.00           H  
ATOM     13  HB3 ASP   162      27.516   8.435  53.139  1.00  0.00           H  
ATOM     14  N   ASN   163      25.120   6.851  54.780  1.00  0.00           N  
ATOM     15  CA  ASN   163      23.666   6.835  54.579  1.00  0.00           C  
ATOM     16  C   ASN   163      23.176   7.941  53.616  1.00  0.00           C  
ATOM     17  O   ASN   163      22.023   7.884  53.190  1.00  0.00           O  
ATOM     18  CB  ASN   163      22.941   6.892  55.948  1.00  0.00           C  
ATOM     19  CG  ASN   163      23.160   8.185  56.747  1.00  0.00           C  
ATOM     20  OD1 ASN   163      24.276   8.475  57.172  1.00  0.00           O  
ATOM     21  ND2 ASN   163      22.095   8.958  56.962  1.00  0.00           N  
ATOM     22  H   ASN   163      25.443   7.401  55.565  1.00  0.00           H  
ATOM     23  HA  ASN   163      23.389   5.887  54.113  1.00  0.00           H  
ATOM     24  HB2 ASN   163      21.871   6.738  55.799  1.00  0.00           H  
ATOM     25  HB3 ASN   163      23.273   6.058  56.567  1.00  0.00           H  
ATOM     26 HD21 ASN   163      21.189   8.697  56.601  1.00  0.00           H  
ATOM     27 HD22 ASN   163      22.192   9.816  57.487  1.00  0.00           H  
ATOM     28  N   ASP   164      24.051   8.912  53.294  1.00  0.00           N  
ATOM     29  CA  ASP   164      23.844   9.984  52.318  1.00  0.00           C  
ATOM     30  C   ASP   164      23.728   9.374  50.895  1.00  0.00           C  
ATOM     31  O   ASP   164      24.676   8.718  50.465  1.00  0.00           O  
ATOM     32  CB  ASP   164      25.019  10.996  52.435  1.00  0.00           C  
ATOM     33  CG  ASP   164      25.061  12.122  51.388  1.00  0.00           C  
ATOM     34  OD1 ASP   164      23.988  12.454  50.836  1.00  0.00           O  
ATOM     35  OD2 ASP   164      26.165  12.680  51.205  1.00  0.00           O1-
ATOM     36  H   ASP   164      24.975   8.873  53.698  1.00  0.00           H  
ATOM     37  HA  ASP   164      22.936  10.503  52.618  1.00  0.00           H  
ATOM     38  HB2 ASP   164      24.980  11.469  53.417  1.00  0.00           H  
ATOM     39  HB3 ASP   164      25.960  10.447  52.392  1.00  0.00           H  
ATOM     40  N   PRO   165      22.585   9.569  50.194  1.00  0.00           N  
ATOM     41  CA  PRO   165      22.412   9.028  48.834  1.00  0.00           C  
ATOM     42  C   PRO   165      23.211   9.759  47.736  1.00  0.00           C  
ATOM     43  O   PRO   165      23.448   9.155  46.691  1.00  0.00           O  
ATOM     44  CB  PRO   165      20.895   9.118  48.604  1.00  0.00           C  
ATOM     45  CG  PRO   165      20.455  10.313  49.434  1.00  0.00           C  
ATOM     46  CD  PRO   165      21.374  10.257  50.651  1.00  0.00           C  
ATOM     47  HA  PRO   165      22.709   7.977  48.810  1.00  0.00           H  
ATOM     48  HB2 PRO   165      20.612   9.214  47.555  1.00  0.00           H  
ATOM     49  HB3 PRO   165      20.420   8.214  48.986  1.00  0.00           H  
ATOM     50  HG2 PRO   165      20.647  11.230  48.878  1.00  0.00           H  
ATOM     51  HG3 PRO   165      19.396  10.297  49.692  1.00  0.00           H  
ATOM     52  HD2 PRO   165      21.569  11.260  51.030  1.00  0.00           H  
ATOM     53  HD3 PRO   165      20.913   9.669  51.446  1.00  0.00           H  
ATOM     54  N   LEU   166      23.616  11.021  47.967  1.00  0.00           N  
ATOM     55  CA  LEU   166      24.371  11.829  47.001  1.00  0.00           C  
ATOM     56  C   LEU   166      25.820  11.344  46.820  1.00  0.00           C  
ATOM     57  O   LEU   166      26.357  11.526  45.727  1.00  0.00           O  
ATOM     58  CB  LEU   166      24.306  13.328  47.381  1.00  0.00           C  
ATOM     59  CG  LEU   166      23.193  14.132  46.667  1.00  0.00           C  
ATOM     60  CD1 LEU   166      21.784  13.515  46.773  1.00  0.00           C  
ATOM     61  CD2 LEU   166      23.185  15.588  47.159  1.00  0.00           C  
ATOM     62  H   LEU   166      23.418  11.461  48.858  1.00  0.00           H  
ATOM     63  HA  LEU   166      23.896  11.710  46.025  1.00  0.00           H  
ATOM     64  HB2 LEU   166      24.205  13.436  48.461  1.00  0.00           H  
ATOM     65  HB3 LEU   166      25.255  13.811  47.139  1.00  0.00           H  
ATOM     66  HG  LEU   166      23.453  14.159  45.607  1.00  0.00           H  
ATOM     67 HD11 LEU   166      21.026  14.267  46.996  1.00  0.00           H  
ATOM     68 HD12 LEU   166      21.495  13.038  45.836  1.00  0.00           H  
ATOM     69 HD13 LEU   166      21.719  12.768  47.560  1.00  0.00           H  
ATOM     70 HD21 LEU   166      22.684  16.237  46.443  1.00  0.00           H  
ATOM     71 HD22 LEU   166      22.657  15.682  48.108  1.00  0.00           H  
ATOM     72 HD23 LEU   166      24.196  15.970  47.306  1.00  0.00           H  
ATOM     73  N   VAL   167      26.410  10.701  47.845  1.00  0.00           N  
ATOM     74  CA  VAL   167      27.690  10.005  47.713  1.00  0.00           C  
ATOM     75  C   VAL   167      27.517   8.574  47.175  1.00  0.00           C  
ATOM     76  O   VAL   167      26.560   7.884  47.530  1.00  0.00           O  
ATOM     77  CB  VAL   167      28.516   9.955  49.024  1.00  0.00           C  
ATOM     78  CG1 VAL   167      29.116  11.324  49.361  1.00  0.00           C  
ATOM     79  CG2 VAL   167      27.767   9.375  50.226  1.00  0.00           C  
ATOM     80  H   VAL   167      25.913  10.572  48.715  1.00  0.00           H  
ATOM     81  HA  VAL   167      28.276  10.567  46.997  1.00  0.00           H  
ATOM     82  HB  VAL   167      29.373   9.299  48.858  1.00  0.00           H  
ATOM     83 HG11 VAL   167      29.690  11.292  50.286  1.00  0.00           H  
ATOM     84 HG12 VAL   167      29.794  11.630  48.568  1.00  0.00           H  
ATOM     85 HG13 VAL   167      28.345  12.089  49.467  1.00  0.00           H  
ATOM     86 HG21 VAL   167      28.388   9.415  51.117  1.00  0.00           H  
ATOM     87 HG22 VAL   167      26.877   9.960  50.429  1.00  0.00           H  
ATOM     88 HG23 VAL   167      27.472   8.337  50.071  1.00  0.00           H  
ATOM     89  N   VAL   168      28.468   8.178  46.318  1.00  0.00           N  
ATOM     90  CA  VAL   168      28.560   6.870  45.676  1.00  0.00           C  
ATOM     91  C   VAL   168      30.024   6.403  45.739  1.00  0.00           C  
ATOM     92  O   VAL   168      30.914   7.161  45.356  1.00  0.00           O  
ATOM     93  CB  VAL   168      28.104   6.943  44.185  1.00  0.00           C  
ATOM     94  CG1 VAL   168      28.533   5.734  43.327  1.00  0.00           C  
ATOM     95  CG2 VAL   168      26.581   7.149  44.074  1.00  0.00           C  
ATOM     96  H   VAL   168      29.205   8.829  46.076  1.00  0.00           H  
ATOM     97  HA  VAL   168      27.941   6.147  46.210  1.00  0.00           H  
ATOM     98  HB  VAL   168      28.560   7.823  43.729  1.00  0.00           H  
ATOM     99 HG11 VAL   168      27.970   5.683  42.397  1.00  0.00           H  
ATOM    100 HG12 VAL   168      29.589   5.782  43.059  1.00  0.00           H  
ATOM    101 HG13 VAL   168      28.370   4.802  43.865  1.00  0.00           H  
ATOM    102 HG21 VAL   168      26.259   7.201  43.034  1.00  0.00           H  
ATOM    103 HG22 VAL   168      26.035   6.331  44.547  1.00  0.00           H  
ATOM    104 HG23 VAL   168      26.266   8.078  44.549  1.00  0.00           H  
ATOM    105  N   ASN   169      30.240   5.158  46.195  1.00  0.00           N  
ATOM    106  CA  ASN   169      31.560   4.537  46.304  1.00  0.00           C  
ATOM    107  C   ASN   169      31.877   3.735  45.031  1.00  0.00           C  
ATOM    108  O   ASN   169      31.583   2.541  44.972  1.00  0.00           O  
ATOM    109  CB  ASN   169      31.612   3.674  47.593  1.00  0.00           C  
ATOM    110  CG  ASN   169      33.005   3.203  48.053  1.00  0.00           C  
ATOM    111  OD1 ASN   169      33.093   2.411  48.987  1.00  0.00           O  
ATOM    112  ND2 ASN   169      34.098   3.668  47.439  1.00  0.00           N  
ATOM    113  H   ASN   169      29.457   4.590  46.484  1.00  0.00           H  
ATOM    114  HA  ASN   169      32.333   5.298  46.383  1.00  0.00           H  
ATOM    115  HB2 ASN   169      31.214   4.262  48.421  1.00  0.00           H  
ATOM    116  HB3 ASN   169      30.954   2.808  47.508  1.00  0.00           H  
ATOM    117 HD21 ASN   169      34.027   4.295  46.651  1.00  0.00           H  
ATOM    118 HD22 ASN   169      35.008   3.350  47.736  1.00  0.00           H  
ATOM    119  N   THR   170      32.514   4.405  44.056  1.00  0.00           N  
ATOM    120  CA  THR   170      33.099   3.788  42.859  1.00  0.00           C  
ATOM    121  C   THR   170      34.326   2.909  43.201  1.00  0.00           C  
ATOM    122  O   THR   170      34.826   2.960  44.328  1.00  0.00           O  
ATOM    123  CB  THR   170      33.514   4.859  41.800  1.00  0.00           C  
ATOM    124  OG1 THR   170      34.797   5.431  41.999  1.00  0.00           O  
ATOM    125  CG2 THR   170      32.483   5.978  41.590  1.00  0.00           C  
ATOM    126  H   THR   170      32.718   5.387  44.184  1.00  0.00           H  
ATOM    127  HA  THR   170      32.340   3.144  42.413  1.00  0.00           H  
ATOM    128  HB  THR   170      33.591   4.339  40.844  1.00  0.00           H  
ATOM    129 HG21 THR   170      32.810   6.654  40.800  1.00  0.00           H  
ATOM    130 HG22 THR   170      31.514   5.571  41.299  1.00  0.00           H  
ATOM    131 HG23 THR   170      32.342   6.576  42.490  1.00  0.00           H  
ATOM    132  HG1 THR   170      34.801   5.891  42.845  1.00  0.00           H  
ATOM    133  N   ASP   171      34.811   2.143  42.207  1.00  0.00           N  
ATOM    134  CA  ASP   171      36.014   1.299  42.289  1.00  0.00           C  
ATOM    135  C   ASP   171      37.305   2.071  42.651  1.00  0.00           C  
ATOM    136  O   ASP   171      38.226   1.469  43.201  1.00  0.00           O  
ATOM    137  CB  ASP   171      36.267   0.457  41.007  1.00  0.00           C  
ATOM    138  CG  ASP   171      36.375   1.225  39.676  1.00  0.00           C  
ATOM    139  OD1 ASP   171      35.693   2.261  39.517  1.00  0.00           O  
ATOM    140  OD2 ASP   171      37.109   0.718  38.801  1.00  0.00           O1-
ATOM    141  H   ASP   171      34.376   2.179  41.293  1.00  0.00           H  
ATOM    142  HA  ASP   171      35.836   0.595  43.104  1.00  0.00           H  
ATOM    143  HB2 ASP   171      37.188  -0.114  41.141  1.00  0.00           H  
ATOM    144  HB3 ASP   171      35.469  -0.278  40.896  1.00  0.00           H  
ATOM    145  N   LYS   172      37.341   3.376  42.335  1.00  0.00           N  
ATOM    146  CA  LYS   172      38.478   4.273  42.535  1.00  0.00           C  
ATOM    147  C   LYS   172      38.278   5.246  43.718  1.00  0.00           C  
ATOM    148  O   LYS   172      39.104   6.141  43.883  1.00  0.00           O  
ATOM    149  CB  LYS   172      38.733   5.028  41.211  1.00  0.00           C  
ATOM    150  CG  LYS   172      39.029   4.139  39.988  1.00  0.00           C  
ATOM    151  CD  LYS   172      40.236   3.203  40.154  1.00  0.00           C  
ATOM    152  CE  LYS   172      40.527   2.406  38.874  1.00  0.00           C  
ATOM    153  NZ  LYS   172      41.815   1.700  38.968  1.00  0.00           N1+
ATOM    154  H   LYS   172      36.534   3.789  41.886  1.00  0.00           H  
ATOM    155  HA  LYS   172      39.371   3.699  42.783  1.00  0.00           H  
ATOM    156  HB2 LYS   172      37.856   5.630  40.981  1.00  0.00           H  
ATOM    157  HB3 LYS   172      39.561   5.727  41.331  1.00  0.00           H  
ATOM    158  HG2 LYS   172      38.146   3.556  39.735  1.00  0.00           H  
ATOM    159  HG3 LYS   172      39.203   4.790  39.130  1.00  0.00           H  
ATOM    160  HD2 LYS   172      41.108   3.783  40.458  1.00  0.00           H  
ATOM    161  HD3 LYS   172      40.045   2.496  40.962  1.00  0.00           H  
ATOM    162  HE2 LYS   172      39.731   1.684  38.688  1.00  0.00           H  
ATOM    163  HE3 LYS   172      40.565   3.069  38.009  1.00  0.00           H  
ATOM    164  HZ1 LYS   172      41.800   1.071  39.757  1.00  0.00           H  
ATOM    165  HZ2 LYS   172      41.974   1.175  38.120  1.00  0.00           H  
ATOM    166  HZ3 LYS   172      42.554   2.380  39.086  1.00  0.00           H  
ATOM    167  N   GLY   173      37.234   5.046  44.540  1.00  0.00           N  
ATOM    168  CA  GLY   173      36.973   5.840  45.743  1.00  0.00           C  
ATOM    169  C   GLY   173      35.595   6.508  45.667  1.00  0.00           C  
ATOM    170  O   GLY   173      34.871   6.385  44.678  1.00  0.00           O  
ATOM    171  H   GLY   173      36.589   4.292  44.343  1.00  0.00           H  
ATOM    172  HA2 GLY   173      36.999   5.176  46.607  1.00  0.00           H  
ATOM    173  HA3 GLY   173      37.728   6.610  45.910  1.00  0.00           H  
ATOM    174  N   ARG   174      35.232   7.214  46.750  1.00  0.00           N  
ATOM    175  CA  ARG   174      33.952   7.910  46.890  1.00  0.00           C  
ATOM    176  C   ARG   174      33.901   9.215  46.089  1.00  0.00           C  
ATOM    177  O   ARG   174      34.902   9.924  45.991  1.00  0.00           O  
ATOM    178  CB  ARG   174      33.651   8.175  48.375  1.00  0.00           C  
ATOM    179  CG  ARG   174      33.337   6.900  49.175  1.00  0.00           C  
ATOM    180  CD  ARG   174      32.980   7.183  50.641  1.00  0.00           C  
ATOM    181  NE  ARG   174      34.151   7.612  51.417  1.00  0.00           N  
ATOM    182  CZ  ARG   174      34.120   8.207  52.622  1.00  0.00           C  
ATOM    183  NH1 ARG   174      32.964   8.480  53.246  1.00  0.00           N1+
ATOM    184  NH2 ARG   174      35.275   8.533  53.216  1.00  0.00           N  
ATOM    185  H   ARG   174      35.874   7.307  47.523  1.00  0.00           H  
ATOM    186  HA  ARG   174      33.174   7.258  46.505  1.00  0.00           H  
ATOM    187  HB2 ARG   174      34.483   8.714  48.829  1.00  0.00           H  
ATOM    188  HB3 ARG   174      32.782   8.832  48.445  1.00  0.00           H  
ATOM    189  HG2 ARG   174      32.546   6.311  48.712  1.00  0.00           H  
ATOM    190  HG3 ARG   174      34.231   6.276  49.153  1.00  0.00           H  
ATOM    191  HD2 ARG   174      32.322   8.053  50.645  1.00  0.00           H  
ATOM    192  HD3 ARG   174      32.417   6.374  51.108  1.00  0.00           H  
ATOM    193  HE  ARG   174      35.050   7.394  51.013  1.00  0.00           H  
ATOM    194 HH11 ARG   174      32.070   8.237  52.821  1.00  0.00           H  
ATOM    195 HH12 ARG   174      32.952   8.909  54.158  1.00  0.00           H  
ATOM    196 HH21 ARG   174      36.155   8.330  52.767  1.00  0.00           H  
ATOM    197 HH22 ARG   174      35.274   8.974  54.124  1.00  0.00           H  
ATOM    198  N   ILE   175      32.705   9.504  45.558  1.00  0.00           N  
ATOM    199  CA  ILE   175      32.388  10.713  44.808  1.00  0.00           C  
ATOM    200  C   ILE   175      31.038  11.262  45.311  1.00  0.00           C  
ATOM    201  O   ILE   175      30.142  10.461  45.560  1.00  0.00           O  
ATOM    202  CB  ILE   175      32.326  10.436  43.270  1.00  0.00           C  
ATOM    203  CG1 ILE   175      31.105   9.614  42.765  1.00  0.00           C  
ATOM    204  CG2 ILE   175      33.648   9.832  42.765  1.00  0.00           C  
ATOM    205  CD1 ILE   175      31.012   9.481  41.240  1.00  0.00           C  
ATOM    206  H   ILE   175      31.938   8.854  45.675  1.00  0.00           H  
ATOM    207  HA  ILE   175      33.159  11.454  45.004  1.00  0.00           H  
ATOM    208  HB  ILE   175      32.275  11.413  42.801  1.00  0.00           H  
ATOM    209 HG12 ILE   175      31.134   8.618  43.203  1.00  0.00           H  
ATOM    210 HG13 ILE   175      30.166  10.056  43.090  1.00  0.00           H  
ATOM    211 HG21 ILE   175      33.711   9.830  41.678  1.00  0.00           H  
ATOM    212 HG22 ILE   175      34.504  10.399  43.129  1.00  0.00           H  
ATOM    213 HG23 ILE   175      33.764   8.801  43.102  1.00  0.00           H  
ATOM    214 HD11 ILE   175      31.307   8.488  40.908  1.00  0.00           H  
ATOM    215 HD12 ILE   175      29.992   9.655  40.898  1.00  0.00           H  
ATOM    216 HD13 ILE   175      31.651  10.198  40.730  1.00  0.00           H  
ATOM    217  N   ARG   176      30.914  12.594  45.452  1.00  0.00           N  
ATOM    218  CA  ARG   176      29.693  13.288  45.877  1.00  0.00           C  
ATOM    219  C   ARG   176      29.070  14.052  44.702  1.00  0.00           C  
ATOM    220  O   ARG   176      29.712  14.946  44.152  1.00  0.00           O  
ATOM    221  CB  ARG   176      29.991  14.234  47.066  1.00  0.00           C  
ATOM    222  CG  ARG   176      28.776  15.089  47.498  1.00  0.00           C  
ATOM    223  CD  ARG   176      28.943  15.878  48.803  1.00  0.00           C  
ATOM    224  NE  ARG   176      29.228  15.016  49.958  1.00  0.00           N  
ATOM    225  CZ  ARG   176      30.438  14.781  50.490  1.00  0.00           C  
ATOM    226  NH1 ARG   176      31.545  15.364  50.005  1.00  0.00           N1+
ATOM    227  NH2 ARG   176      30.535  13.946  51.532  1.00  0.00           N  
ATOM    228  H   ARG   176      31.704  13.187  45.227  1.00  0.00           H  
ATOM    229  HA  ARG   176      28.961  12.563  46.231  1.00  0.00           H  
ATOM    230  HB2 ARG   176      30.323  13.632  47.906  1.00  0.00           H  
ATOM    231  HB3 ARG   176      30.826  14.892  46.828  1.00  0.00           H  
ATOM    232  HG2 ARG   176      28.635  15.833  46.715  1.00  0.00           H  
ATOM    233  HG3 ARG   176      27.852  14.509  47.535  1.00  0.00           H  
ATOM    234  HD2 ARG   176      29.580  16.758  48.715  1.00  0.00           H  
ATOM    235  HD3 ARG   176      27.952  16.267  49.038  1.00  0.00           H  
ATOM    236  HE  ARG   176      28.431  14.524  50.342  1.00  0.00           H  
ATOM    237 HH11 ARG   176      31.487  15.984  49.206  1.00  0.00           H  
ATOM    238 HH12 ARG   176      32.448  15.181  50.417  1.00  0.00           H  
ATOM    239 HH21 ARG   176      29.708  13.500  51.904  1.00  0.00           H  
ATOM    240 HH22 ARG   176      31.431  13.753  51.957  1.00  0.00           H  
ATOM    241  N   GLY   177      27.800  13.735  44.415  1.00  0.00           N  
ATOM    242  CA  GLY   177      26.952  14.458  43.474  1.00  0.00           C  
ATOM    243  C   GLY   177      26.154  15.551  44.199  1.00  0.00           C  
ATOM    244  O   GLY   177      26.372  15.843  45.375  1.00  0.00           O  
ATOM    245  H   GLY   177      27.350  12.992  44.936  1.00  0.00           H  
ATOM    246  HA2 GLY   177      27.535  14.893  42.662  1.00  0.00           H  
ATOM    247  HA3 GLY   177      26.252  13.752  43.026  1.00  0.00           H  
ATOM    248  N   ILE   178      25.215  16.152  43.460  1.00  0.00           N  
ATOM    249  CA  ILE   178      24.356  17.245  43.906  1.00  0.00           C  
ATOM    250  C   ILE   178      22.972  17.119  43.239  1.00  0.00           C  
ATOM    251  O   ILE   178      22.893  16.756  42.066  1.00  0.00           O  
ATOM    252  CB  ILE   178      25.002  18.631  43.593  1.00  0.00           C  
ATOM    253  CG1 ILE   178      24.161  19.819  44.117  1.00  0.00           C  
ATOM    254  CG2 ILE   178      25.369  18.830  42.106  1.00  0.00           C  
ATOM    255  CD1 ILE   178      24.925  21.150  44.166  1.00  0.00           C  
ATOM    256  H   ILE   178      25.083  15.860  42.499  1.00  0.00           H  
ATOM    257  HA  ILE   178      24.215  17.167  44.984  1.00  0.00           H  
ATOM    258  HB  ILE   178      25.943  18.650  44.146  1.00  0.00           H  
ATOM    259 HG12 ILE   178      23.274  19.951  43.496  1.00  0.00           H  
ATOM    260 HG13 ILE   178      23.795  19.594  45.119  1.00  0.00           H  
ATOM    261 HG21 ILE   178      25.883  19.775  41.943  1.00  0.00           H  
ATOM    262 HG22 ILE   178      26.030  18.042  41.742  1.00  0.00           H  
ATOM    263 HG23 ILE   178      24.489  18.843  41.471  1.00  0.00           H  
ATOM    264 HD11 ILE   178      24.477  21.826  44.896  1.00  0.00           H  
ATOM    265 HD12 ILE   178      25.969  21.008  44.446  1.00  0.00           H  
ATOM    266 HD13 ILE   178      24.903  21.652  43.198  1.00  0.00           H  
ATOM    267  N   THR   179      21.905  17.426  43.995  1.00  0.00           N  
ATOM    268  CA  THR   179      20.535  17.476  43.480  1.00  0.00           C  
ATOM    269  C   THR   179      20.257  18.876  42.903  1.00  0.00           C  
ATOM    270  O   THR   179      20.419  19.866  43.618  1.00  0.00           O  
ATOM    271  CB  THR   179      19.487  17.173  44.581  1.00  0.00           C  
ATOM    272  OG1 THR   179      19.741  15.890  45.121  1.00  0.00           O  
ATOM    273  CG2 THR   179      18.025  17.185  44.091  1.00  0.00           C  
ATOM    274  H   THR   179      22.027  17.703  44.958  1.00  0.00           H  
ATOM    275  HA  THR   179      20.418  16.733  42.694  1.00  0.00           H  
ATOM    276  HB  THR   179      19.590  17.890  45.397  1.00  0.00           H  
ATOM    277 HG21 THR   179      17.343  16.877  44.884  1.00  0.00           H  
ATOM    278 HG22 THR   179      17.709  18.177  43.767  1.00  0.00           H  
ATOM    279 HG23 THR   179      17.884  16.502  43.252  1.00  0.00           H  
ATOM    280  HG1 THR   179      19.472  15.220  44.480  1.00  0.00           H  
ATOM    281  N   VAL   180      19.874  18.925  41.617  1.00  0.00           N  
ATOM    282  CA  VAL   180      19.634  20.158  40.867  1.00  0.00           C  
ATOM    283  C   VAL   180      18.401  19.962  39.966  1.00  0.00           C  
ATOM    284  O   VAL   180      18.206  18.873  39.427  1.00  0.00           O  
ATOM    285  CB  VAL   180      20.839  20.528  39.945  1.00  0.00           C  
ATOM    286  CG1 VAL   180      20.674  21.900  39.263  1.00  0.00           C  
ATOM    287  CG2 VAL   180      22.187  20.508  40.685  1.00  0.00           C  
ATOM    288  H   VAL   180      19.741  18.064  41.100  1.00  0.00           H  
ATOM    289  HA  VAL   180      19.429  20.983  41.553  1.00  0.00           H  
ATOM    290  HB  VAL   180      20.915  19.780  39.152  1.00  0.00           H  
ATOM    291 HG11 VAL   180      21.573  22.178  38.715  1.00  0.00           H  
ATOM    292 HG12 VAL   180      19.854  21.907  38.548  1.00  0.00           H  
ATOM    293 HG13 VAL   180      20.485  22.684  39.997  1.00  0.00           H  
ATOM    294 HG21 VAL   180      23.009  20.794  40.029  1.00  0.00           H  
ATOM    295 HG22 VAL   180      22.184  21.190  41.536  1.00  0.00           H  
ATOM    296 HG23 VAL   180      22.413  19.510  41.056  1.00  0.00           H  
ATOM    297  N   ASP   181      17.603  21.027  39.800  1.00  0.00           N  
ATOM    298  CA  ASP   181      16.424  21.044  38.931  1.00  0.00           C  
ATOM    299  C   ASP   181      16.786  21.031  37.438  1.00  0.00           C  
ATOM    300  O   ASP   181      17.653  21.790  37.001  1.00  0.00           O  
ATOM    301  CB  ASP   181      15.451  22.211  39.233  1.00  0.00           C  
ATOM    302  CG  ASP   181      15.027  22.341  40.701  1.00  0.00           C  
ATOM    303  OD1 ASP   181      15.053  21.315  41.417  1.00  0.00           O  
ATOM    304  OD2 ASP   181      14.610  23.462  41.065  1.00  0.00           O1-
ATOM    305  H   ASP   181      17.809  21.890  40.282  1.00  0.00           H  
ATOM    306  HA  ASP   181      15.868  20.131  39.122  1.00  0.00           H  
ATOM    307  HB2 ASP   181      15.931  23.146  38.939  1.00  0.00           H  
ATOM    308  HB3 ASP   181      14.546  22.104  38.634  1.00  0.00           H  
ATOM    309  N   ALA   182      16.023  20.225  36.681  1.00  0.00           N  
ATOM    310  CA  ALA   182      15.831  20.358  35.237  1.00  0.00           C  
ATOM    311  C   ALA   182      15.098  21.679  34.924  1.00  0.00           C  
ATOM    312  O   ALA   182      14.409  22.199  35.805  1.00  0.00           O  
ATOM    313  CB  ALA   182      14.985  19.158  34.764  1.00  0.00           C  
ATOM    314  H   ALA   182      15.361  19.613  37.140  1.00  0.00           H  
ATOM    315  HA  ALA   182      16.810  20.346  34.758  1.00  0.00           H  
ATOM    316  HB1 ALA   182      14.913  19.107  33.678  1.00  0.00           H  
ATOM    317  HB2 ALA   182      15.407  18.212  35.102  1.00  0.00           H  
ATOM    318  HB3 ALA   182      13.967  19.212  35.153  1.00  0.00           H  
ATOM    319  N   PRO   183      15.205  22.198  33.680  1.00  0.00           N  
ATOM    320  CA  PRO   183      14.450  23.404  33.290  1.00  0.00           C  
ATOM    321  C   PRO   183      12.915  23.230  33.288  1.00  0.00           C  
ATOM    322  O   PRO   183      12.210  24.215  33.492  1.00  0.00           O  
ATOM    323  CB  PRO   183      15.014  23.753  31.912  1.00  0.00           C  
ATOM    324  CG  PRO   183      15.503  22.432  31.345  1.00  0.00           C  
ATOM    325  CD  PRO   183      16.028  21.699  32.576  1.00  0.00           C  
ATOM    326  HA  PRO   183      14.682  24.218  33.980  1.00  0.00           H  
ATOM    327  HB2 PRO   183      14.286  24.238  31.271  1.00  0.00           H  
ATOM    328  HB3 PRO   183      15.856  24.438  32.026  1.00  0.00           H  
ATOM    329  HG2 PRO   183      14.660  21.882  30.922  1.00  0.00           H  
ATOM    330  HG3 PRO   183      16.249  22.559  30.561  1.00  0.00           H  
ATOM    331  HD2 PRO   183      15.981  20.621  32.433  1.00  0.00           H  
ATOM    332  HD3 PRO   183      17.068  21.969  32.766  1.00  0.00           H  
ATOM    333  N   SER   184      12.436  21.979  33.158  1.00  0.00           N  
ATOM    334  CA  SER   184      11.048  21.560  33.385  1.00  0.00           C  
ATOM    335  C   SER   184      10.571  21.662  34.857  1.00  0.00           C  
ATOM    336  O   SER   184       9.382  21.469  35.106  1.00  0.00           O  
ATOM    337  CB  SER   184      10.883  20.131  32.818  1.00  0.00           C  
ATOM    338  OG  SER   184      11.575  19.165  33.590  1.00  0.00           O  
ATOM    339  H   SER   184      13.086  21.224  32.993  1.00  0.00           H  
ATOM    340  HA  SER   184      10.412  22.224  32.797  1.00  0.00           H  
ATOM    341  HB2 SER   184       9.828  19.855  32.797  1.00  0.00           H  
ATOM    342  HB3 SER   184      11.235  20.084  31.786  1.00  0.00           H  
ATOM    343  HG  SER   184      11.446  18.301  33.189  1.00  0.00           H  
ATOM    344  N   GLY   185      11.490  21.960  35.794  1.00  0.00           N  
ATOM    345  CA  GLY   185      11.237  22.132  37.225  1.00  0.00           C  
ATOM    346  C   GLY   185      11.415  20.824  38.014  1.00  0.00           C  
ATOM    347  O   GLY   185      11.323  20.853  39.240  1.00  0.00           O  
ATOM    348  H   GLY   185      12.447  22.102  35.501  1.00  0.00           H  
ATOM    349  HA2 GLY   185      11.941  22.870  37.611  1.00  0.00           H  
ATOM    350  HA3 GLY   185      10.235  22.528  37.400  1.00  0.00           H  
ATOM    351  N   LYS   186      11.663  19.691  37.335  1.00  0.00           N  
ATOM    352  CA  LYS   186      11.802  18.369  37.941  1.00  0.00           C  
ATOM    353  C   LYS   186      13.230  18.155  38.465  1.00  0.00           C  
ATOM    354  O   LYS   186      14.172  18.179  37.675  1.00  0.00           O  
ATOM    355  CB  LYS   186      11.443  17.299  36.892  1.00  0.00           C  
ATOM    356  CG  LYS   186       9.980  17.350  36.419  1.00  0.00           C  
ATOM    357  CD  LYS   186       9.659  16.258  35.387  1.00  0.00           C  
ATOM    358  CE  LYS   186       8.181  16.256  34.977  1.00  0.00           C  
ATOM    359  NZ  LYS   186       7.901  15.199  33.994  1.00  0.00           N1+
ATOM    360  H   LYS   186      11.736  19.728  36.328  1.00  0.00           H  
ATOM    361  HA  LYS   186      11.099  18.279  38.771  1.00  0.00           H  
ATOM    362  HB2 LYS   186      12.105  17.390  36.029  1.00  0.00           H  
ATOM    363  HB3 LYS   186      11.627  16.315  37.325  1.00  0.00           H  
ATOM    364  HG2 LYS   186       9.319  17.246  37.280  1.00  0.00           H  
ATOM    365  HG3 LYS   186       9.764  18.326  35.981  1.00  0.00           H  
ATOM    366  HD2 LYS   186      10.281  16.403  34.502  1.00  0.00           H  
ATOM    367  HD3 LYS   186       9.929  15.281  35.792  1.00  0.00           H  
ATOM    368  HE2 LYS   186       7.547  16.098  35.851  1.00  0.00           H  
ATOM    369  HE3 LYS   186       7.904  17.219  34.545  1.00  0.00           H  
ATOM    370  HZ1 LYS   186       8.433  15.386  33.147  1.00  0.00           H  
ATOM    371  HZ2 LYS   186       8.165  14.299  34.365  1.00  0.00           H  
ATOM    372  HZ3 LYS   186       6.918  15.198  33.760  1.00  0.00           H  
ATOM    373  N   LYS   187      13.360  17.927  39.782  1.00  0.00           N  
ATOM    374  CA  LYS   187      14.632  17.634  40.448  1.00  0.00           C  
ATOM    375  C   LYS   187      15.237  16.285  40.024  1.00  0.00           C  
ATOM    376  O   LYS   187      14.518  15.291  39.913  1.00  0.00           O  
ATOM    377  CB  LYS   187      14.489  17.791  41.976  1.00  0.00           C  
ATOM    378  CG  LYS   187      13.403  16.934  42.650  1.00  0.00           C  
ATOM    379  CD  LYS   187      13.324  17.205  44.163  1.00  0.00           C  
ATOM    380  CE  LYS   187      12.076  16.615  44.834  1.00  0.00           C  
ATOM    381  NZ  LYS   187      12.025  15.149  44.714  1.00  0.00           N1+
ATOM    382  H   LYS   187      12.542  17.939  40.373  1.00  0.00           H  
ATOM    383  HA  LYS   187      15.337  18.401  40.142  1.00  0.00           H  
ATOM    384  HB2 LYS   187      15.451  17.584  42.447  1.00  0.00           H  
ATOM    385  HB3 LYS   187      14.280  18.840  42.189  1.00  0.00           H  
ATOM    386  HG2 LYS   187      12.434  17.148  42.197  1.00  0.00           H  
ATOM    387  HG3 LYS   187      13.600  15.877  42.474  1.00  0.00           H  
ATOM    388  HD2 LYS   187      14.219  16.809  44.646  1.00  0.00           H  
ATOM    389  HD3 LYS   187      13.342  18.281  44.342  1.00  0.00           H  
ATOM    390  HE2 LYS   187      12.065  16.877  45.892  1.00  0.00           H  
ATOM    391  HE3 LYS   187      11.174  17.038  44.391  1.00  0.00           H  
ATOM    392  HZ1 LYS   187      12.840  14.747  45.154  1.00  0.00           H  
ATOM    393  HZ2 LYS   187      11.190  14.803  45.167  1.00  0.00           H  
ATOM    394  HZ3 LYS   187      12.007  14.893  43.737  1.00  0.00           H  
ATOM    395  N   VAL   188      16.557  16.306  39.788  1.00  0.00           N  
ATOM    396  CA  VAL   188      17.378  15.160  39.404  1.00  0.00           C  
ATOM    397  C   VAL   188      18.714  15.218  40.168  1.00  0.00           C  
ATOM    398  O   VAL   188      19.200  16.304  40.480  1.00  0.00           O  
ATOM    399  CB  VAL   188      17.678  15.138  37.873  1.00  0.00           C  
ATOM    400  CG1 VAL   188      16.406  14.941  37.038  1.00  0.00           C  
ATOM    401  CG2 VAL   188      18.459  16.350  37.326  1.00  0.00           C  
ATOM    402  H   VAL   188      17.065  17.176  39.886  1.00  0.00           H  
ATOM    403  HA  VAL   188      16.873  14.233  39.687  1.00  0.00           H  
ATOM    404  HB  VAL   188      18.299  14.262  37.685  1.00  0.00           H  
ATOM    405 HG11 VAL   188      16.649  14.739  35.995  1.00  0.00           H  
ATOM    406 HG12 VAL   188      15.806  14.110  37.405  1.00  0.00           H  
ATOM    407 HG13 VAL   188      15.779  15.832  37.065  1.00  0.00           H  
ATOM    408 HG21 VAL   188      18.704  16.200  36.276  1.00  0.00           H  
ATOM    409 HG22 VAL   188      17.870  17.264  37.393  1.00  0.00           H  
ATOM    410 HG23 VAL   188      19.398  16.517  37.845  1.00  0.00           H  
ATOM    411  N   ASP   189      19.288  14.040  40.442  1.00  0.00           N  
ATOM    412  CA  ASP   189      20.586  13.873  41.101  1.00  0.00           C  
ATOM    413  C   ASP   189      21.666  13.751  40.018  1.00  0.00           C  
ATOM    414  O   ASP   189      21.536  12.888  39.150  1.00  0.00           O  
ATOM    415  CB  ASP   189      20.607  12.654  42.057  1.00  0.00           C  
ATOM    416  CG  ASP   189      19.433  12.591  43.047  1.00  0.00           C  
ATOM    417  OD1 ASP   189      18.939  13.669  43.449  1.00  0.00           O  
ATOM    418  OD2 ASP   189      19.103  11.456  43.456  1.00  0.00           O1-
ATOM    419  H   ASP   189      18.850  13.187  40.118  1.00  0.00           H  
ATOM    420  HA  ASP   189      20.808  14.754  41.703  1.00  0.00           H  
ATOM    421  HB2 ASP   189      20.576  11.742  41.458  1.00  0.00           H  
ATOM    422  HB3 ASP   189      21.538  12.639  42.624  1.00  0.00           H  
ATOM    423  N   VAL   190      22.691  14.621  40.068  1.00  0.00           N  
ATOM    424  CA  VAL   190      23.729  14.715  39.036  1.00  0.00           C  
ATOM    425  C   VAL   190      25.133  14.565  39.652  1.00  0.00           C  
ATOM    426  O   VAL   190      25.379  15.052  40.755  1.00  0.00           O  
ATOM    427  CB  VAL   190      23.651  16.057  38.236  1.00  0.00           C  
ATOM    428  CG1 VAL   190      22.225  16.362  37.750  1.00  0.00           C  
ATOM    429  CG2 VAL   190      24.238  17.319  38.899  1.00  0.00           C  
ATOM    430  H   VAL   190      22.741  15.306  40.812  1.00  0.00           H  
ATOM    431  HA  VAL   190      23.611  13.902  38.320  1.00  0.00           H  
ATOM    432  HB  VAL   190      24.231  15.885  37.331  1.00  0.00           H  
ATOM    433 HG11 VAL   190      22.217  17.172  37.020  1.00  0.00           H  
ATOM    434 HG12 VAL   190      21.773  15.491  37.283  1.00  0.00           H  
ATOM    435 HG13 VAL   190      21.586  16.662  38.581  1.00  0.00           H  
ATOM    436 HG21 VAL   190      24.138  18.183  38.242  1.00  0.00           H  
ATOM    437 HG22 VAL   190      23.704  17.553  39.816  1.00  0.00           H  
ATOM    438 HG23 VAL   190      25.299  17.229  39.132  1.00  0.00           H  
ATOM    439  N   TRP   191      26.026  13.904  38.900  1.00  0.00           N  
ATOM    440  CA  TRP   191      27.442  13.708  39.202  1.00  0.00           C  
ATOM    441  C   TRP   191      28.222  14.175  37.966  1.00  0.00           C  
ATOM    442  O   TRP   191      28.272  13.446  36.977  1.00  0.00           O  
ATOM    443  CB  TRP   191      27.726  12.222  39.521  1.00  0.00           C  
ATOM    444  CG  TRP   191      27.035  11.634  40.717  1.00  0.00           C  
ATOM    445  CD1 TRP   191      27.584  11.475  41.943  1.00  0.00           C  
ATOM    446  CD2 TRP   191      25.663  11.147  40.833  1.00  0.00           C  
ATOM    447  NE1 TRP   191      26.656  10.923  42.801  1.00  0.00           N  
ATOM    448  CE2 TRP   191      25.450  10.701  42.173  1.00  0.00           C  
ATOM    449  CE3 TRP   191      24.573  11.024  39.938  1.00  0.00           C  
ATOM    450  CZ2 TRP   191      24.222  10.171  42.606  1.00  0.00           C  
ATOM    451  CZ3 TRP   191      23.342  10.485  40.357  1.00  0.00           C  
ATOM    452  CH2 TRP   191      23.162  10.060  41.687  1.00  0.00           C  
ATOM    453  H   TRP   191      25.724  13.523  38.012  1.00  0.00           H  
ATOM    454  HA  TRP   191      27.737  14.310  40.061  1.00  0.00           H  
ATOM    455  HB2 TRP   191      27.454  11.602  38.668  1.00  0.00           H  
ATOM    456  HB3 TRP   191      28.800  12.083  39.658  1.00  0.00           H  
ATOM    457  HD1 TRP   191      28.595  11.744  42.204  1.00  0.00           H  
ATOM    458  HE1 TRP   191      26.852  10.741  43.777  1.00  0.00           H  
ATOM    459  HE3 TRP   191      24.689  11.341  38.913  1.00  0.00           H  
ATOM    460  HZ2 TRP   191      24.099   9.845  43.628  1.00  0.00           H  
ATOM    461  HZ3 TRP   191      22.533  10.402  39.648  1.00  0.00           H  
ATOM    462  HH2 TRP   191      22.213   9.649  41.996  1.00  0.00           H  
ATOM    463  N   LEU   192      28.760  15.402  38.026  1.00  0.00           N  
ATOM    464  CA  LEU   192      29.400  16.090  36.903  1.00  0.00           C  
ATOM    465  C   LEU   192      30.924  16.083  37.082  1.00  0.00           C  
ATOM    466  O   LEU   192      31.429  16.698  38.021  1.00  0.00           O  
ATOM    467  CB  LEU   192      28.866  17.542  36.831  1.00  0.00           C  
ATOM    468  CG  LEU   192      27.707  17.761  35.835  1.00  0.00           C  
ATOM    469  CD1 LEU   192      26.513  16.816  36.063  1.00  0.00           C  
ATOM    470  CD2 LEU   192      27.274  19.241  35.826  1.00  0.00           C  
ATOM    471  H   LEU   192      28.709  15.920  38.893  1.00  0.00           H  
ATOM    472  HA  LEU   192      29.165  15.587  35.964  1.00  0.00           H  
ATOM    473  HB2 LEU   192      28.585  17.892  37.826  1.00  0.00           H  
ATOM    474  HB3 LEU   192      29.668  18.204  36.511  1.00  0.00           H  
ATOM    475  HG  LEU   192      28.099  17.542  34.840  1.00  0.00           H  
ATOM    476 HD11 LEU   192      25.559  17.294  35.842  1.00  0.00           H  
ATOM    477 HD12 LEU   192      26.586  15.937  35.423  1.00  0.00           H  
ATOM    478 HD13 LEU   192      26.470  16.470  37.094  1.00  0.00           H  
ATOM    479 HD21 LEU   192      27.276  19.640  34.812  1.00  0.00           H  
ATOM    480 HD22 LEU   192      26.273  19.385  36.233  1.00  0.00           H  
ATOM    481 HD23 LEU   192      27.943  19.866  36.419  1.00  0.00           H  
ATOM    482  N   GLY   193      31.628  15.417  36.156  1.00  0.00           N  
ATOM    483  CA  GLY   193      33.085  15.422  36.093  1.00  0.00           C  
ATOM    484  C   GLY   193      33.672  14.299  36.953  1.00  0.00           C  
ATOM    485  O   GLY   193      34.364  14.579  37.930  1.00  0.00           O  
ATOM    486  H   GLY   193      31.139  14.941  35.408  1.00  0.00           H  
ATOM    487  HA2 GLY   193      33.364  15.272  35.057  1.00  0.00           H  
ATOM    488  HA3 GLY   193      33.494  16.389  36.392  1.00  0.00           H  
ATOM    489  N   ILE   194      33.385  13.039  36.588  1.00  0.00           N  
ATOM    490  CA  ILE   194      33.834  11.831  37.281  1.00  0.00           C  
ATOM    491  C   ILE   194      35.032  11.232  36.493  1.00  0.00           C  
ATOM    492  O   ILE   194      34.816  10.753  35.378  1.00  0.00           O  
ATOM    493  CB  ILE   194      32.707  10.748  37.307  1.00  0.00           C  
ATOM    494  CG1 ILE   194      31.351  11.281  37.833  1.00  0.00           C  
ATOM    495  CG2 ILE   194      33.145   9.515  38.125  1.00  0.00           C  
ATOM    496  CD1 ILE   194      30.169  10.332  37.576  1.00  0.00           C  
ATOM    497  H   ILE   194      32.783  12.882  35.788  1.00  0.00           H  
ATOM    498  HA  ILE   194      34.083  12.070  38.313  1.00  0.00           H  
ATOM    499  HB  ILE   194      32.514  10.410  36.287  1.00  0.00           H  
ATOM    500 HG12 ILE   194      31.430  11.492  38.897  1.00  0.00           H  
ATOM    501 HG13 ILE   194      31.101  12.234  37.366  1.00  0.00           H  
ATOM    502 HG21 ILE   194      32.319   8.825  38.264  1.00  0.00           H  
ATOM    503 HG22 ILE   194      33.950   8.960  37.642  1.00  0.00           H  
ATOM    504 HG23 ILE   194      33.490   9.803  39.118  1.00  0.00           H  
ATOM    505 HD11 ILE   194      29.317  10.875  37.168  1.00  0.00           H  
ATOM    506 HD12 ILE   194      30.419   9.546  36.863  1.00  0.00           H  
ATOM    507 HD13 ILE   194      29.840   9.849  38.495  1.00  0.00           H  
ATOM    508  N   PRO   195      36.274  11.293  37.034  1.00  0.00           N  
ATOM    509  CA  PRO   195      37.472  10.819  36.313  1.00  0.00           C  
ATOM    510  C   PRO   195      37.536   9.285  36.196  1.00  0.00           C  
ATOM    511  O   PRO   195      37.726   8.603  37.204  1.00  0.00           O  
ATOM    512  CB  PRO   195      38.644  11.394  37.126  1.00  0.00           C  
ATOM    513  CG  PRO   195      38.102  11.556  38.536  1.00  0.00           C  
ATOM    514  CD  PRO   195      36.628  11.881  38.327  1.00  0.00           C  
ATOM    515  HA  PRO   195      37.500  11.251  35.310  1.00  0.00           H  
ATOM    516  HB2 PRO   195      39.543  10.775  37.098  1.00  0.00           H  
ATOM    517  HB3 PRO   195      38.922  12.366  36.721  1.00  0.00           H  
ATOM    518  HG2 PRO   195      38.184  10.606  39.060  1.00  0.00           H  
ATOM    519  HG3 PRO   195      38.633  12.305  39.123  1.00  0.00           H  
ATOM    520  HD2 PRO   195      36.032  11.480  39.147  1.00  0.00           H  
ATOM    521  HD3 PRO   195      36.481  12.961  38.279  1.00  0.00           H  
ATOM    522  N   TYR   196      37.376   8.783  34.962  1.00  0.00           N  
ATOM    523  CA  TYR   196      37.461   7.357  34.630  1.00  0.00           C  
ATOM    524  C   TYR   196      38.867   6.944  34.147  1.00  0.00           C  
ATOM    525  O   TYR   196      39.149   5.745  34.108  1.00  0.00           O  
ATOM    526  CB  TYR   196      36.373   7.024  33.586  1.00  0.00           C  
ATOM    527  CG  TYR   196      36.577   7.592  32.190  1.00  0.00           C  
ATOM    528  CD1 TYR   196      37.315   6.866  31.234  1.00  0.00           C  
ATOM    529  CD2 TYR   196      36.023   8.841  31.841  1.00  0.00           C  
ATOM    530  CE1 TYR   196      37.512   7.387  29.944  1.00  0.00           C  
ATOM    531  CE2 TYR   196      36.186   9.345  30.537  1.00  0.00           C  
ATOM    532  CZ  TYR   196      36.937   8.621  29.593  1.00  0.00           C  
ATOM    533  OH  TYR   196      37.102   9.107  28.334  1.00  0.00           O  
ATOM    534  H   TYR   196      37.208   9.410  34.188  1.00  0.00           H  
ATOM    535  HA  TYR   196      37.245   6.763  35.520  1.00  0.00           H  
ATOM    536  HB2 TYR   196      36.305   5.940  33.486  1.00  0.00           H  
ATOM    537  HB3 TYR   196      35.397   7.336  33.962  1.00  0.00           H  
ATOM    538  HD1 TYR   196      37.743   5.911  31.495  1.00  0.00           H  
ATOM    539  HD2 TYR   196      35.456   9.403  32.569  1.00  0.00           H  
ATOM    540  HE1 TYR   196      38.093   6.833  29.222  1.00  0.00           H  
ATOM    541  HE2 TYR   196      35.739  10.288  30.262  1.00  0.00           H  
ATOM    542  HH  TYR   196      36.677   9.959  28.181  1.00  0.00           H  
ATOM    543  N   ALA   197      39.713   7.923  33.783  1.00  0.00           N  
ATOM    544  CA  ALA   197      41.057   7.713  33.253  1.00  0.00           C  
ATOM    545  C   ALA   197      42.042   8.739  33.827  1.00  0.00           C  
ATOM    546  O   ALA   197      41.630   9.799  34.302  1.00  0.00           O  
ATOM    547  CB  ALA   197      41.005   7.833  31.725  1.00  0.00           C  
ATOM    548  H   ALA   197      39.423   8.888  33.866  1.00  0.00           H  
ATOM    549  HA  ALA   197      41.408   6.716  33.515  1.00  0.00           H  
ATOM    550  HB1 ALA   197      41.955   7.552  31.269  1.00  0.00           H  
ATOM    551  HB2 ALA   197      40.231   7.198  31.297  1.00  0.00           H  
ATOM    552  HB3 ALA   197      40.785   8.856  31.428  1.00  0.00           H  
ATOM    553  N   GLN   198      43.340   8.410  33.721  1.00  0.00           N  
ATOM    554  CA  GLN   198      44.458   9.329  33.937  1.00  0.00           C  
ATOM    555  C   GLN   198      44.476  10.424  32.844  1.00  0.00           C  
ATOM    556  O   GLN   198      44.232  10.082  31.686  1.00  0.00           O  
ATOM    557  CB  GLN   198      45.780   8.537  33.874  1.00  0.00           C  
ATOM    558  CG  GLN   198      46.000   7.598  35.074  1.00  0.00           C  
ATOM    559  CD  GLN   198      47.333   6.843  35.017  1.00  0.00           C  
ATOM    560  OE1 GLN   198      48.215   7.155  34.218  1.00  0.00           O  
ATOM    561  NE2 GLN   198      47.485   5.834  35.876  1.00  0.00           N  
ATOM    562  H   GLN   198      43.582   7.510  33.326  1.00  0.00           H  
ATOM    563  HA  GLN   198      44.326   9.748  34.934  1.00  0.00           H  
ATOM    564  HB2 GLN   198      45.824   7.966  32.944  1.00  0.00           H  
ATOM    565  HB3 GLN   198      46.613   9.242  33.832  1.00  0.00           H  
ATOM    566  HG2 GLN   198      45.969   8.169  36.002  1.00  0.00           H  
ATOM    567  HG3 GLN   198      45.190   6.872  35.124  1.00  0.00           H  
ATOM    568 HE21 GLN   198      46.745   5.595  36.520  1.00  0.00           H  
ATOM    569 HE22 GLN   198      48.350   5.315  35.897  1.00  0.00           H  
ATOM    570  N   PRO   199      44.771  11.694  33.215  1.00  0.00           N  
ATOM    571  CA  PRO   199      44.856  12.820  32.257  1.00  0.00           C  
ATOM    572  C   PRO   199      45.997  12.604  31.232  1.00  0.00           C  
ATOM    573  O   PRO   199      47.155  12.580  31.654  1.00  0.00           O  
ATOM    574  CB  PRO   199      45.121  14.029  33.172  1.00  0.00           C  
ATOM    575  CG  PRO   199      45.798  13.474  34.411  1.00  0.00           C  
ATOM    576  CD  PRO   199      45.130  12.118  34.573  1.00  0.00           C  
ATOM    577  HA  PRO   199      43.888  12.963  31.779  1.00  0.00           H  
ATOM    578  HB2 PRO   199      45.700  14.824  32.700  1.00  0.00           H  
ATOM    579  HB3 PRO   199      44.164  14.459  33.459  1.00  0.00           H  
ATOM    580  HG2 PRO   199      46.863  13.340  34.220  1.00  0.00           H  
ATOM    581  HG3 PRO   199      45.692  14.116  35.286  1.00  0.00           H  
ATOM    582  HD2 PRO   199      45.804  11.427  35.081  1.00  0.00           H  
ATOM    583  HD3 PRO   199      44.216  12.209  35.162  1.00  0.00           H  
ATOM    584  N   PRO   200      45.667  12.350  29.941  1.00  0.00           N  
ATOM    585  CA  PRO   200      46.645  11.895  28.931  1.00  0.00           C  
ATOM    586  C   PRO   200      47.554  13.019  28.374  1.00  0.00           C  
ATOM    587  O   PRO   200      47.581  13.263  27.167  1.00  0.00           O  
ATOM    588  CB  PRO   200      45.751  11.240  27.870  1.00  0.00           C  
ATOM    589  CG  PRO   200      44.501  12.097  27.888  1.00  0.00           C  
ATOM    590  CD  PRO   200      44.319  12.415  29.365  1.00  0.00           C  
ATOM    591  HA  PRO   200      47.285  11.131  29.366  1.00  0.00           H  
ATOM    592  HB2 PRO   200      46.204  11.167  26.881  1.00  0.00           H  
ATOM    593  HB3 PRO   200      45.503  10.224  28.181  1.00  0.00           H  
ATOM    594  HG2 PRO   200      44.682  13.025  27.344  1.00  0.00           H  
ATOM    595  HG3 PRO   200      43.644  11.596  27.446  1.00  0.00           H  
ATOM    596  HD2 PRO   200      43.853  13.390  29.506  1.00  0.00           H  
ATOM    597  HD3 PRO   200      43.676  11.664  29.821  1.00  0.00           H  
ATOM    598  N   VAL   201      48.282  13.676  29.284  1.00  0.00           N  
ATOM    599  CA  VAL   201      49.160  14.813  29.036  1.00  0.00           C  
ATOM    600  C   VAL   201      50.615  14.324  28.895  1.00  0.00           C  
ATOM    601  O   VAL   201      51.009  13.373  29.574  1.00  0.00           O  
ATOM    602  CB  VAL   201      49.093  15.798  30.245  1.00  0.00           C  
ATOM    603  CG1 VAL   201      50.031  17.018  30.131  1.00  0.00           C  
ATOM    604  CG2 VAL   201      47.656  16.293  30.491  1.00  0.00           C  
ATOM    605  H   VAL   201      48.202  13.396  30.254  1.00  0.00           H  
ATOM    606  HA  VAL   201      48.857  15.332  28.125  1.00  0.00           H  
ATOM    607  HB  VAL   201      49.389  15.254  31.144  1.00  0.00           H  
ATOM    608 HG11 VAL   201      49.859  17.723  30.945  1.00  0.00           H  
ATOM    609 HG12 VAL   201      51.083  16.739  30.184  1.00  0.00           H  
ATOM    610 HG13 VAL   201      49.869  17.553  29.194  1.00  0.00           H  
ATOM    611 HG21 VAL   201      47.608  16.978  31.338  1.00  0.00           H  
ATOM    612 HG22 VAL   201      47.280  16.819  29.617  1.00  0.00           H  
ATOM    613 HG23 VAL   201      46.968  15.475  30.704  1.00  0.00           H  
ATOM    614  N   GLY   202      51.391  15.020  28.045  1.00  0.00           N  
ATOM    615  CA  GLY   202      52.838  14.846  27.910  1.00  0.00           C  
ATOM    616  C   GLY   202      53.162  13.464  27.311  1.00  0.00           C  
ATOM    617  O   GLY   202      52.742  13.220  26.180  1.00  0.00           O  
ATOM    618  H   GLY   202      50.977  15.775  27.517  1.00  0.00           H  
ATOM    619  HA2 GLY   202      53.216  15.613  27.233  1.00  0.00           H  
ATOM    620  HA3 GLY   202      53.300  15.034  28.877  1.00  0.00           H  
ATOM    621  N   PRO   203      53.885  12.566  28.028  1.00  0.00           N  
ATOM    622  CA  PRO   203      54.173  11.185  27.577  1.00  0.00           C  
ATOM    623  C   PRO   203      52.967  10.334  27.137  1.00  0.00           C  
ATOM    624  O   PRO   203      53.114   9.539  26.211  1.00  0.00           O  
ATOM    625  CB  PRO   203      54.883  10.539  28.780  1.00  0.00           C  
ATOM    626  CG  PRO   203      55.523  11.702  29.513  1.00  0.00           C  
ATOM    627  CD  PRO   203      54.510  12.825  29.328  1.00  0.00           C  
ATOM    628  HA  PRO   203      54.877  11.261  26.747  1.00  0.00           H  
ATOM    629  HB2 PRO   203      54.163  10.054  29.443  1.00  0.00           H  
ATOM    630  HB3 PRO   203      55.614   9.787  28.483  1.00  0.00           H  
ATOM    631  HG2 PRO   203      55.748  11.490  30.558  1.00  0.00           H  
ATOM    632  HG3 PRO   203      56.456  11.970  29.015  1.00  0.00           H  
ATOM    633  HD2 PRO   203      53.744  12.788  30.103  1.00  0.00           H  
ATOM    634  HD3 PRO   203      55.015  13.790  29.380  1.00  0.00           H  
ATOM    635  N   LEU   204      51.810  10.525  27.793  1.00  0.00           N  
ATOM    636  CA  LEU   204      50.565   9.799  27.529  1.00  0.00           C  
ATOM    637  C   LEU   204      49.782  10.310  26.301  1.00  0.00           C  
ATOM    638  O   LEU   204      48.822   9.645  25.909  1.00  0.00           O  
ATOM    639  CB  LEU   204      49.680   9.858  28.794  1.00  0.00           C  
ATOM    640  CG  LEU   204      50.217   9.081  30.017  1.00  0.00           C  
ATOM    641  CD1 LEU   204      49.358   9.366  31.270  1.00  0.00           C  
ATOM    642  CD2 LEU   204      50.346   7.569  29.740  1.00  0.00           C  
ATOM    643  H   LEU   204      51.768  11.211  28.535  1.00  0.00           H  
ATOM    644  HA  LEU   204      50.810   8.757  27.319  1.00  0.00           H  
ATOM    645  HB2 LEU   204      49.553  10.906  29.069  1.00  0.00           H  
ATOM    646  HB3 LEU   204      48.683   9.477  28.567  1.00  0.00           H  
ATOM    647  HG  LEU   204      51.215   9.460  30.237  1.00  0.00           H  
ATOM    648 HD11 LEU   204      49.986   9.665  32.110  1.00  0.00           H  
ATOM    649 HD12 LEU   204      48.644  10.172  31.106  1.00  0.00           H  
ATOM    650 HD13 LEU   204      48.780   8.499  31.591  1.00  0.00           H  
ATOM    651 HD21 LEU   204      50.018   6.960  30.582  1.00  0.00           H  
ATOM    652 HD22 LEU   204      49.758   7.260  28.874  1.00  0.00           H  
ATOM    653 HD23 LEU   204      51.384   7.302  29.542  1.00  0.00           H  
ATOM    654  N   ARG   205      50.180  11.456  25.713  1.00  0.00           N  
ATOM    655  CA  ARG   205      49.519  12.048  24.546  1.00  0.00           C  
ATOM    656  C   ARG   205      49.715  11.198  23.277  1.00  0.00           C  
ATOM    657  O   ARG   205      50.803  10.658  23.065  1.00  0.00           O  
ATOM    658  CB  ARG   205      49.973  13.515  24.370  1.00  0.00           C  
ATOM    659  CG  ARG   205      49.123  14.306  23.352  1.00  0.00           C  
ATOM    660  CD  ARG   205      49.254  15.835  23.468  1.00  0.00           C  
ATOM    661  NE  ARG   205      50.374  16.435  22.735  1.00  0.00           N  
ATOM    662  CZ  ARG   205      50.824  17.684  22.961  1.00  0.00           C  
ATOM    663  NH1 ARG   205      50.355  18.460  23.947  1.00  0.00           N1+
ATOM    664  NH2 ARG   205      51.766  18.205  22.178  1.00  0.00           N  
ATOM    665  H   ARG   205      50.984  11.952  26.071  1.00  0.00           H  
ATOM    666  HA  ARG   205      48.450  12.065  24.773  1.00  0.00           H  
ATOM    667  HB2 ARG   205      49.871  13.993  25.346  1.00  0.00           H  
ATOM    668  HB3 ARG   205      51.029  13.578  24.111  1.00  0.00           H  
ATOM    669  HG2 ARG   205      49.403  13.986  22.348  1.00  0.00           H  
ATOM    670  HG3 ARG   205      48.067  14.059  23.466  1.00  0.00           H  
ATOM    671  HD2 ARG   205      48.311  16.362  23.324  1.00  0.00           H  
ATOM    672  HD3 ARG   205      49.561  16.028  24.493  1.00  0.00           H  
ATOM    673  HE  ARG   205      50.736  15.915  21.949  1.00  0.00           H  
ATOM    674 HH11 ARG   205      49.618  18.147  24.573  1.00  0.00           H  
ATOM    675 HH12 ARG   205      50.736  19.384  24.086  1.00  0.00           H  
ATOM    676 HH21 ARG   205      52.153  17.683  21.397  1.00  0.00           H  
ATOM    677 HH22 ARG   205      52.122  19.134  22.376  1.00  0.00           H  
ATOM    678  N   PHE   206      48.632  11.090  22.485  1.00  0.00           N  
ATOM    679  CA  PHE   206      48.447  10.283  21.264  1.00  0.00           C  
ATOM    680  C   PHE   206      48.249   8.778  21.530  1.00  0.00           C  
ATOM    681  O   PHE   206      47.615   8.117  20.708  1.00  0.00           O  
ATOM    682  CB  PHE   206      49.581  10.490  20.233  1.00  0.00           C  
ATOM    683  CG  PHE   206      49.926  11.935  19.930  1.00  0.00           C  
ATOM    684  CD1 PHE   206      48.955  12.818  19.412  1.00  0.00           C  
ATOM    685  CD2 PHE   206      51.232  12.408  20.175  1.00  0.00           C  
ATOM    686  CE1 PHE   206      49.295  14.137  19.145  1.00  0.00           C  
ATOM    687  CE2 PHE   206      51.549  13.728  19.904  1.00  0.00           C  
ATOM    688  CZ  PHE   206      50.587  14.586  19.389  1.00  0.00           C  
ATOM    689  H   PHE   206      47.805  11.599  22.761  1.00  0.00           H  
ATOM    690  HA  PHE   206      47.518  10.643  20.820  1.00  0.00           H  
ATOM    691  HB2 PHE   206      50.484   9.979  20.565  1.00  0.00           H  
ATOM    692  HB3 PHE   206      49.310  10.006  19.294  1.00  0.00           H  
ATOM    693  HD1 PHE   206      47.950  12.472  19.220  1.00  0.00           H  
ATOM    694  HD2 PHE   206      51.989  11.748  20.575  1.00  0.00           H  
ATOM    695  HE1 PHE   206      48.552  14.810  18.742  1.00  0.00           H  
ATOM    696  HE2 PHE   206      52.551  14.081  20.089  1.00  0.00           H  
ATOM    697  HZ  PHE   206      50.853  15.607  19.171  1.00  0.00           H  
ATOM    698  N   ARG   207      48.771   8.268  22.658  1.00  0.00           N  
ATOM    699  CA  ARG   207      48.627   6.888  23.120  1.00  0.00           C  
ATOM    700  C   ARG   207      47.237   6.631  23.729  1.00  0.00           C  
ATOM    701  O   ARG   207      46.538   7.573  24.105  1.00  0.00           O  
ATOM    702  CB  ARG   207      49.710   6.585  24.178  1.00  0.00           C  
ATOM    703  CG  ARG   207      51.162   6.793  23.716  1.00  0.00           C  
ATOM    704  CD  ARG   207      52.145   6.488  24.854  1.00  0.00           C  
ATOM    705  NE  ARG   207      53.556   6.534  24.440  1.00  0.00           N  
ATOM    706  CZ  ARG   207      54.601   6.609  25.286  1.00  0.00           C  
ATOM    707  NH1 ARG   207      54.423   6.727  26.610  1.00  0.00           N1+
ATOM    708  NH2 ARG   207      55.852   6.560  24.814  1.00  0.00           N  
ATOM    709  H   ARG   207      49.283   8.884  23.274  1.00  0.00           H  
ATOM    710  HA  ARG   207      48.764   6.216  22.270  1.00  0.00           H  
ATOM    711  HB2 ARG   207      49.532   7.194  25.066  1.00  0.00           H  
ATOM    712  HB3 ARG   207      49.604   5.548  24.502  1.00  0.00           H  
ATOM    713  HG2 ARG   207      51.389   6.208  22.826  1.00  0.00           H  
ATOM    714  HG3 ARG   207      51.281   7.842  23.442  1.00  0.00           H  
ATOM    715  HD2 ARG   207      52.029   7.289  25.583  1.00  0.00           H  
ATOM    716  HD3 ARG   207      51.906   5.562  25.375  1.00  0.00           H  
ATOM    717  HE  ARG   207      53.739   6.415  23.454  1.00  0.00           H  
ATOM    718 HH11 ARG   207      53.492   6.833  26.983  1.00  0.00           H  
ATOM    719 HH12 ARG   207      55.217   6.780  27.232  1.00  0.00           H  
ATOM    720 HH21 ARG   207      56.048   6.444  23.828  1.00  0.00           H  
ATOM    721 HH22 ARG   207      56.639   6.618  25.444  1.00  0.00           H  
ATOM    722  N   HIS   208      46.892   5.341  23.860  1.00  0.00           N  
ATOM    723  CA  HIS   208      45.681   4.851  24.528  1.00  0.00           C  
ATOM    724  C   HIS   208      45.685   5.180  26.045  1.00  0.00           C  
ATOM    725  O   HIS   208      46.760   5.194  26.652  1.00  0.00           O  
ATOM    726  CB  HIS   208      45.574   3.329  24.285  1.00  0.00           C  
ATOM    727  CG  HIS   208      45.495   2.897  22.836  1.00  0.00           C  
ATOM    728  ND1 HIS   208      45.753   1.580  22.440  1.00  0.00           N  
ATOM    729  CD2 HIS   208      45.183   3.639  21.713  1.00  0.00           C  
ATOM    730  CE1 HIS   208      45.588   1.577  21.123  1.00  0.00           C  
ATOM    731  NE2 HIS   208      45.242   2.770  20.640  1.00  0.00           N  
ATOM    732  H   HIS   208      47.525   4.627  23.529  1.00  0.00           H  
ATOM    733  HA  HIS   208      44.841   5.348  24.043  1.00  0.00           H  
ATOM    734  HB2 HIS   208      46.431   2.826  24.736  1.00  0.00           H  
ATOM    735  HB3 HIS   208      44.696   2.923  24.786  1.00  0.00           H  
ATOM    736  HD2 HIS   208      44.938   4.682  21.589  1.00  0.00           H  
ATOM    737  HE2 HIS   208      45.063   3.000  19.670  1.00  0.00           H  
ATOM    738  HE1 HIS   208      45.710   0.698  20.508  1.00  0.00           H  
ATOM    739  N   PRO   209      44.494   5.465  26.625  1.00  0.00           N  
ATOM    740  CA  PRO   209      44.354   5.903  28.025  1.00  0.00           C  
ATOM    741  C   PRO   209      44.613   4.782  29.043  1.00  0.00           C  
ATOM    742  O   PRO   209      44.528   3.599  28.708  1.00  0.00           O  
ATOM    743  CB  PRO   209      42.892   6.362  28.099  1.00  0.00           C  
ATOM    744  CG  PRO   209      42.178   5.415  27.151  1.00  0.00           C  
ATOM    745  CD  PRO   209      43.179   5.282  26.011  1.00  0.00           C  
ATOM    746  HA  PRO   209      45.022   6.742  28.231  1.00  0.00           H  
ATOM    747  HB2 PRO   209      42.473   6.347  29.105  1.00  0.00           H  
ATOM    748  HB3 PRO   209      42.815   7.387  27.735  1.00  0.00           H  
ATOM    749  HG2 PRO   209      42.032   4.448  27.634  1.00  0.00           H  
ATOM    750  HG3 PRO   209      41.204   5.768  26.834  1.00  0.00           H  
ATOM    751  HD2 PRO   209      43.104   4.305  25.549  1.00  0.00           H  
ATOM    752  HD3 PRO   209      43.004   6.045  25.253  1.00  0.00           H  
ATOM    753  N   ARG   210      44.906   5.204  30.278  1.00  0.00           N  
ATOM    754  CA  ARG   210      45.152   4.332  31.423  1.00  0.00           C  
ATOM    755  C   ARG   210      44.029   4.572  32.452  1.00  0.00           C  
ATOM    756  O   ARG   210      43.693   5.739  32.657  1.00  0.00           O  
ATOM    757  CB  ARG   210      46.538   4.680  32.020  1.00  0.00           C  
ATOM    758  CG  ARG   210      47.656   4.884  30.977  1.00  0.00           C  
ATOM    759  CD  ARG   210      47.946   3.645  30.112  1.00  0.00           C  
ATOM    760  NE  ARG   210      48.644   4.014  28.874  1.00  0.00           N  
ATOM    761  CZ  ARG   210      49.955   4.260  28.725  1.00  0.00           C  
ATOM    762  NH1 ARG   210      50.817   4.147  29.746  1.00  0.00           N1+
ATOM    763  NH2 ARG   210      50.406   4.621  27.519  1.00  0.00           N  
ATOM    764  H   ARG   210      44.927   6.195  30.472  1.00  0.00           H  
ATOM    765  HA  ARG   210      45.174   3.294  31.100  1.00  0.00           H  
ATOM    766  HB2 ARG   210      46.464   5.604  32.593  1.00  0.00           H  
ATOM    767  HB3 ARG   210      46.827   3.907  32.733  1.00  0.00           H  
ATOM    768  HG2 ARG   210      47.488   5.766  30.356  1.00  0.00           H  
ATOM    769  HG3 ARG   210      48.556   5.107  31.550  1.00  0.00           H  
ATOM    770  HD2 ARG   210      48.613   2.969  30.647  1.00  0.00           H  
ATOM    771  HD3 ARG   210      47.049   3.067  29.897  1.00  0.00           H  
ATOM    772  HE  ARG   210      48.039   4.176  28.078  1.00  0.00           H  
ATOM    773 HH11 ARG   210      50.481   3.875  30.659  1.00  0.00           H  
ATOM    774 HH12 ARG   210      51.802   4.326  29.617  1.00  0.00           H  
ATOM    775 HH21 ARG   210      49.762   4.706  26.745  1.00  0.00           H  
ATOM    776 HH22 ARG   210      51.391   4.779  27.368  1.00  0.00           H  
ATOM    777  N   PRO   211      43.470   3.507  33.083  1.00  0.00           N  
ATOM    778  CA  PRO   211      42.520   3.635  34.214  1.00  0.00           C  
ATOM    779  C   PRO   211      42.991   4.590  35.326  1.00  0.00           C  
ATOM    780  O   PRO   211      44.162   4.529  35.705  1.00  0.00           O  
ATOM    781  CB  PRO   211      42.401   2.201  34.761  1.00  0.00           C  
ATOM    782  CG  PRO   211      42.720   1.303  33.584  1.00  0.00           C  
ATOM    783  CD  PRO   211      43.757   2.097  32.801  1.00  0.00           C  
ATOM    784  HA  PRO   211      41.562   3.961  33.805  1.00  0.00           H  
ATOM    785  HB2 PRO   211      43.133   2.018  35.550  1.00  0.00           H  
ATOM    786  HB3 PRO   211      41.415   1.995  35.180  1.00  0.00           H  
ATOM    787  HG2 PRO   211      43.066   0.311  33.876  1.00  0.00           H  
ATOM    788  HG3 PRO   211      41.821   1.173  32.983  1.00  0.00           H  
ATOM    789  HD2 PRO   211      44.764   1.865  33.150  1.00  0.00           H  
ATOM    790  HD3 PRO   211      43.688   1.852  31.741  1.00  0.00           H  
ATOM    791  N   ALA   212      42.075   5.453  35.801  1.00  0.00           N  
ATOM    792  CA  ALA   212      42.323   6.460  36.838  1.00  0.00           C  
ATOM    793  C   ALA   212      42.935   5.876  38.119  1.00  0.00           C  
ATOM    794  O   ALA   212      42.549   4.785  38.539  1.00  0.00           O  
ATOM    795  CB  ALA   212      41.007   7.179  37.177  1.00  0.00           C  
ATOM    796  H   ALA   212      41.137   5.434  35.425  1.00  0.00           H  
ATOM    797  HA  ALA   212      43.021   7.191  36.426  1.00  0.00           H  
ATOM    798  HB1 ALA   212      41.135   7.869  38.012  1.00  0.00           H  
ATOM    799  HB2 ALA   212      40.651   7.771  36.337  1.00  0.00           H  
ATOM    800  HB3 ALA   212      40.219   6.475  37.447  1.00  0.00           H  
ATOM    801  N   GLU   213      43.863   6.630  38.725  1.00  0.00           N  
ATOM    802  CA  GLU   213      44.422   6.324  40.041  1.00  0.00           C  
ATOM    803  C   GLU   213      43.359   6.553  41.124  1.00  0.00           C  
ATOM    804  O   GLU   213      42.601   7.520  41.024  1.00  0.00           O  
ATOM    805  CB  GLU   213      45.661   7.203  40.293  1.00  0.00           C  
ATOM    806  CG  GLU   213      46.794   6.966  39.275  1.00  0.00           C  
ATOM    807  CD  GLU   213      48.020   7.834  39.553  1.00  0.00           C  
ATOM    808  OE1 GLU   213      48.454   8.521  38.603  1.00  0.00           O  
ATOM    809  OE2 GLU   213      48.506   7.791  40.704  1.00  0.00           O1-
ATOM    810  H   GLU   213      44.134   7.516  38.324  1.00  0.00           H  
ATOM    811  HA  GLU   213      44.728   5.275  40.059  1.00  0.00           H  
ATOM    812  HB2 GLU   213      45.376   8.257  40.278  1.00  0.00           H  
ATOM    813  HB3 GLU   213      46.033   7.009  41.301  1.00  0.00           H  
ATOM    814  HG2 GLU   213      47.103   5.921  39.295  1.00  0.00           H  
ATOM    815  HG3 GLU   213      46.443   7.170  38.264  1.00  0.00           H  
ATOM    816  N   LYS   214      43.315   5.662  42.130  1.00  0.00           N  
ATOM    817  CA  LYS   214      42.348   5.753  43.223  1.00  0.00           C  
ATOM    818  C   LYS   214      42.644   6.960  44.133  1.00  0.00           C  
ATOM    819  O   LYS   214      43.792   7.159  44.535  1.00  0.00           O  
ATOM    820  CB  LYS   214      42.256   4.410  43.984  1.00  0.00           C  
ATOM    821  CG  LYS   214      43.478   4.019  44.839  1.00  0.00           C  
ATOM    822  CD  LYS   214      43.274   2.689  45.578  1.00  0.00           C  
ATOM    823  CE  LYS   214      44.444   2.353  46.514  1.00  0.00           C  
ATOM    824  NZ  LYS   214      44.201   1.099  47.248  1.00  0.00           N1+
ATOM    825  H   LYS   214      43.974   4.899  42.166  1.00  0.00           H  
ATOM    826  HA  LYS   214      41.377   5.916  42.757  1.00  0.00           H  
ATOM    827  HB2 LYS   214      41.390   4.463  44.646  1.00  0.00           H  
ATOM    828  HB3 LYS   214      42.031   3.612  43.275  1.00  0.00           H  
ATOM    829  HG2 LYS   214      44.366   3.959  44.209  1.00  0.00           H  
ATOM    830  HG3 LYS   214      43.678   4.791  45.582  1.00  0.00           H  
ATOM    831  HD2 LYS   214      42.347   2.733  46.152  1.00  0.00           H  
ATOM    832  HD3 LYS   214      43.145   1.888  44.849  1.00  0.00           H  
ATOM    833  HE2 LYS   214      45.370   2.258  45.946  1.00  0.00           H  
ATOM    834  HE3 LYS   214      44.590   3.155  47.239  1.00  0.00           H  
ATOM    835  HZ1 LYS   214      43.361   1.188  47.801  1.00  0.00           H  
ATOM    836  HZ2 LYS   214      44.093   0.339  46.592  1.00  0.00           H  
ATOM    837  HZ3 LYS   214      44.984   0.908  47.856  1.00  0.00           H  
ATOM    838  N   TRP   215      41.594   7.742  44.419  1.00  0.00           N  
ATOM    839  CA  TRP   215      41.648   8.924  45.274  1.00  0.00           C  
ATOM    840  C   TRP   215      41.170   8.575  46.690  1.00  0.00           C  
ATOM    841  O   TRP   215      40.206   7.825  46.853  1.00  0.00           O  
ATOM    842  CB  TRP   215      40.812  10.067  44.656  1.00  0.00           C  
ATOM    843  CG  TRP   215      39.406   9.749  44.229  1.00  0.00           C  
ATOM    844  CD1 TRP   215      38.308   9.806  45.016  1.00  0.00           C  
ATOM    845  CD2 TRP   215      38.944   9.253  42.935  1.00  0.00           C  
ATOM    846  NE1 TRP   215      37.206   9.387  44.301  1.00  0.00           N  
ATOM    847  CE2 TRP   215      37.537   9.025  43.012  1.00  0.00           C  
ATOM    848  CE3 TRP   215      39.573   8.962  41.701  1.00  0.00           C  
ATOM    849  CZ2 TRP   215      36.796   8.529  41.925  1.00  0.00           C  
ATOM    850  CZ3 TRP   215      38.839   8.476  40.602  1.00  0.00           C  
ATOM    851  CH2 TRP   215      37.450   8.267  40.709  1.00  0.00           C  
ATOM    852  H   TRP   215      40.678   7.492  44.069  1.00  0.00           H  
ATOM    853  HA  TRP   215      42.677   9.284  45.351  1.00  0.00           H  
ATOM    854  HB2 TRP   215      40.779  10.916  45.341  1.00  0.00           H  
ATOM    855  HB3 TRP   215      41.332  10.432  43.770  1.00  0.00           H  
ATOM    856  HD1 TRP   215      38.311  10.122  46.050  1.00  0.00           H  
ATOM    857  HE1 TRP   215      36.280   9.363  44.709  1.00  0.00           H  
ATOM    858  HE3 TRP   215      40.636   9.122  41.602  1.00  0.00           H  
ATOM    859  HZ2 TRP   215      35.739   8.341  42.016  1.00  0.00           H  
ATOM    860  HZ3 TRP   215      39.342   8.263  39.670  1.00  0.00           H  
ATOM    861  HH2 TRP   215      36.893   7.890  39.863  1.00  0.00           H  
ATOM    862  N   THR   216      41.848   9.169  47.682  1.00  0.00           N  
ATOM    863  CA  THR   216      41.472   9.122  49.092  1.00  0.00           C  
ATOM    864  C   THR   216      40.438  10.227  49.409  1.00  0.00           C  
ATOM    865  O   THR   216      40.479  11.298  48.799  1.00  0.00           O  
ATOM    866  CB  THR   216      42.731   9.275  49.995  1.00  0.00           C  
ATOM    867  OG1 THR   216      42.391   9.196  51.367  1.00  0.00           O  
ATOM    868  CG2 THR   216      43.531  10.578  49.802  1.00  0.00           C  
ATOM    869  H   THR   216      42.621   9.777  47.456  1.00  0.00           H  
ATOM    870  HA  THR   216      41.018   8.152  49.305  1.00  0.00           H  
ATOM    871  HB  THR   216      43.396   8.435  49.789  1.00  0.00           H  
ATOM    872 HG21 THR   216      44.423  10.585  50.428  1.00  0.00           H  
ATOM    873 HG22 THR   216      43.863  10.693  48.770  1.00  0.00           H  
ATOM    874 HG23 THR   216      42.945  11.461  50.062  1.00  0.00           H  
ATOM    875  HG1 THR   216      43.168   9.413  51.888  1.00  0.00           H  
ATOM    876  N   GLY   217      39.527   9.937  50.353  1.00  0.00           N  
ATOM    877  CA  GLY   217      38.446  10.840  50.750  1.00  0.00           C  
ATOM    878  C   GLY   217      37.280  10.770  49.752  1.00  0.00           C  
ATOM    879  O   GLY   217      37.072   9.748  49.094  1.00  0.00           O  
ATOM    880  H   GLY   217      39.568   9.041  50.815  1.00  0.00           H  
ATOM    881  HA2 GLY   217      38.085  10.544  51.735  1.00  0.00           H  
ATOM    882  HA3 GLY   217      38.816  11.864  50.838  1.00  0.00           H  
ATOM    883  N   VAL   218      36.502  11.864  49.686  1.00  0.00           N  
ATOM    884  CA  VAL   218      35.337  12.010  48.813  1.00  0.00           C  
ATOM    885  C   VAL   218      35.586  13.185  47.847  1.00  0.00           C  
ATOM    886  O   VAL   218      35.811  14.308  48.300  1.00  0.00           O  
ATOM    887  CB  VAL   218      34.038  12.313  49.619  1.00  0.00           C  
ATOM    888  CG1 VAL   218      32.792  12.441  48.719  1.00  0.00           C  
ATOM    889  CG2 VAL   218      33.764  11.266  50.715  1.00  0.00           C  
ATOM    890  H   VAL   218      36.729  12.672  50.246  1.00  0.00           H  
ATOM    891  HA  VAL   218      35.173  11.101  48.235  1.00  0.00           H  
ATOM    892  HB  VAL   218      34.162  13.268  50.134  1.00  0.00           H  
ATOM    893 HG11 VAL   218      31.894  12.570  49.321  1.00  0.00           H  
ATOM    894 HG12 VAL   218      32.849  13.296  48.046  1.00  0.00           H  
ATOM    895 HG13 VAL   218      32.651  11.547  48.110  1.00  0.00           H  
ATOM    896 HG21 VAL   218      32.855  11.503  51.268  1.00  0.00           H  
ATOM    897 HG22 VAL   218      33.638  10.273  50.293  1.00  0.00           H  
ATOM    898 HG23 VAL   218      34.574  11.217  51.443  1.00  0.00           H  
ATOM    899  N   LEU   219      35.524  12.900  46.536  1.00  0.00           N  
ATOM    900  CA  LEU   219      35.668  13.880  45.458  1.00  0.00           C  
ATOM    901  C   LEU   219      34.313  14.540  45.154  1.00  0.00           C  
ATOM    902  O   LEU   219      33.372  13.832  44.810  1.00  0.00           O  
ATOM    903  CB  LEU   219      36.245  13.143  44.222  1.00  0.00           C  
ATOM    904  CG  LEU   219      36.320  13.954  42.904  1.00  0.00           C  
ATOM    905  CD1 LEU   219      37.176  15.231  43.041  1.00  0.00           C  
ATOM    906  CD2 LEU   219      36.778  13.059  41.734  1.00  0.00           C  
ATOM    907  H   LEU   219      35.338  11.949  46.246  1.00  0.00           H  
ATOM    908  HA  LEU   219      36.376  14.651  45.766  1.00  0.00           H  
ATOM    909  HB2 LEU   219      37.240  12.769  44.467  1.00  0.00           H  
ATOM    910  HB3 LEU   219      35.637  12.255  44.039  1.00  0.00           H  
ATOM    911  HG  LEU   219      35.310  14.272  42.644  1.00  0.00           H  
ATOM    912 HD11 LEU   219      37.859  15.371  42.203  1.00  0.00           H  
ATOM    913 HD12 LEU   219      36.540  16.116  43.080  1.00  0.00           H  
ATOM    914 HD13 LEU   219      37.782  15.223  43.947  1.00  0.00           H  
ATOM    915 HD21 LEU   219      37.756  13.339  41.345  1.00  0.00           H  
ATOM    916 HD22 LEU   219      36.843  12.008  42.019  1.00  0.00           H  
ATOM    917 HD23 LEU   219      36.069  13.124  40.909  1.00  0.00           H  
ATOM    918  N   ASN   220      34.235  15.878  45.225  1.00  0.00           N  
ATOM    919  CA  ASN   220      33.034  16.633  44.842  1.00  0.00           C  
ATOM    920  C   ASN   220      32.938  16.734  43.309  1.00  0.00           C  
ATOM    921  O   ASN   220      33.513  17.643  42.711  1.00  0.00           O  
ATOM    922  CB  ASN   220      33.043  18.021  45.525  1.00  0.00           C  
ATOM    923  CG  ASN   220      32.857  17.973  47.047  1.00  0.00           C  
ATOM    924  OD1 ASN   220      32.193  17.087  47.585  1.00  0.00           O  
ATOM    925  ND2 ASN   220      33.426  18.951  47.753  1.00  0.00           N  
ATOM    926  H   ASN   220      35.042  16.419  45.500  1.00  0.00           H  
ATOM    927  HA  ASN   220      32.164  16.083  45.209  1.00  0.00           H  
ATOM    928  HB2 ASN   220      33.959  18.559  45.278  1.00  0.00           H  
ATOM    929  HB3 ASN   220      32.219  18.620  45.135  1.00  0.00           H  
ATOM    930 HD21 ASN   220      33.956  19.676  47.291  1.00  0.00           H  
ATOM    931 HD22 ASN   220      33.327  18.976  48.757  1.00  0.00           H  
ATOM    932  N   THR   221      32.199  15.782  42.718  1.00  0.00           N  
ATOM    933  CA  THR   221      31.855  15.712  41.301  1.00  0.00           C  
ATOM    934  C   THR   221      30.552  16.512  41.056  1.00  0.00           C  
ATOM    935  O   THR   221      29.460  15.955  40.964  1.00  0.00           O  
ATOM    936  CB  THR   221      31.779  14.225  40.836  1.00  0.00           C  
ATOM    937  OG1 THR   221      31.404  14.111  39.485  1.00  0.00           O  
ATOM    938  CG2 THR   221      30.815  13.319  41.618  1.00  0.00           C  
ATOM    939  H   THR   221      31.755  15.084  43.298  1.00  0.00           H  
ATOM    940  HA  THR   221      32.647  16.188  40.719  1.00  0.00           H  
ATOM    941  HB  THR   221      32.780  13.798  40.915  1.00  0.00           H  
ATOM    942 HG21 THR   221      30.842  12.305  41.225  1.00  0.00           H  
ATOM    943 HG22 THR   221      31.090  13.273  42.668  1.00  0.00           H  
ATOM    944 HG23 THR   221      29.778  13.640  41.563  1.00  0.00           H  
ATOM    945  HG1 THR   221      32.045  14.586  38.949  1.00  0.00           H  
ATOM    946  N   THR   222      30.701  17.843  41.028  1.00  0.00           N  
ATOM    947  CA  THR   222      29.593  18.801  41.081  1.00  0.00           C  
ATOM    948  C   THR   222      29.727  19.946  40.047  1.00  0.00           C  
ATOM    949  O   THR   222      28.808  20.756  39.930  1.00  0.00           O  
ATOM    950  CB  THR   222      29.490  19.373  42.529  1.00  0.00           C  
ATOM    951  OG1 THR   222      28.362  20.207  42.699  1.00  0.00           O  
ATOM    952  CG2 THR   222      30.712  20.197  42.979  1.00  0.00           C  
ATOM    953  H   THR   222      31.628  18.231  41.133  1.00  0.00           H  
ATOM    954  HA  THR   222      28.652  18.301  40.844  1.00  0.00           H  
ATOM    955  HB  THR   222      29.366  18.537  43.220  1.00  0.00           H  
ATOM    956 HG21 THR   222      30.610  20.504  44.021  1.00  0.00           H  
ATOM    957 HG22 THR   222      31.633  19.621  42.903  1.00  0.00           H  
ATOM    958 HG23 THR   222      30.840  21.102  42.386  1.00  0.00           H  
ATOM    959  HG1 THR   222      28.422  20.934  42.072  1.00  0.00           H  
ATOM    960  N   THR   223      30.855  19.993  39.316  1.00  0.00           N  
ATOM    961  CA  THR   223      31.203  21.048  38.360  1.00  0.00           C  
ATOM    962  C   THR   223      31.394  20.409  36.965  1.00  0.00           C  
ATOM    963  O   THR   223      32.086  19.392  36.887  1.00  0.00           O  
ATOM    964  CB  THR   223      32.562  21.678  38.779  1.00  0.00           C  
ATOM    965  OG1 THR   223      32.392  22.328  40.023  1.00  0.00           O  
ATOM    966  CG2 THR   223      33.157  22.713  37.803  1.00  0.00           C  
ATOM    967  H   THR   223      31.537  19.254  39.412  1.00  0.00           H  
ATOM    968  HA  THR   223      30.433  21.818  38.360  1.00  0.00           H  
ATOM    969  HB  THR   223      33.300  20.888  38.930  1.00  0.00           H  
ATOM    970 HG21 THR   223      34.073  23.144  38.208  1.00  0.00           H  
ATOM    971 HG22 THR   223      33.415  22.273  36.840  1.00  0.00           H  
ATOM    972 HG23 THR   223      32.463  23.534  37.622  1.00  0.00           H  
ATOM    973  HG1 THR   223      32.133  21.673  40.675  1.00  0.00           H  
ATOM    974  N   PRO   224      30.780  20.979  35.895  1.00  0.00           N  
ATOM    975  CA  PRO   224      30.866  20.411  34.531  1.00  0.00           C  
ATOM    976  C   PRO   224      32.325  20.367  34.009  1.00  0.00           C  
ATOM    977  O   PRO   224      32.998  21.398  34.061  1.00  0.00           O  
ATOM    978  CB  PRO   224      29.986  21.351  33.687  1.00  0.00           C  
ATOM    979  CG  PRO   224      29.971  22.669  34.439  1.00  0.00           C  
ATOM    980  CD  PRO   224      30.016  22.230  35.896  1.00  0.00           C  
ATOM    981  HA  PRO   224      30.402  19.428  34.553  1.00  0.00           H  
ATOM    982  HB2 PRO   224      30.329  21.467  32.657  1.00  0.00           H  
ATOM    983  HB3 PRO   224      28.974  20.948  33.640  1.00  0.00           H  
ATOM    984  HG2 PRO   224      30.874  23.232  34.200  1.00  0.00           H  
ATOM    985  HG3 PRO   224      29.112  23.296  34.201  1.00  0.00           H  
ATOM    986  HD2 PRO   224      30.461  23.015  36.507  1.00  0.00           H  
ATOM    987  HD3 PRO   224      29.012  22.030  36.270  1.00  0.00           H  
ATOM    988  N   PRO   225      32.810  19.172  33.594  1.00  0.00           N  
ATOM    989  CA  PRO   225      34.237  18.946  33.304  1.00  0.00           C  
ATOM    990  C   PRO   225      34.761  19.698  32.074  1.00  0.00           C  
ATOM    991  O   PRO   225      33.981  20.095  31.208  1.00  0.00           O  
ATOM    992  CB  PRO   225      34.328  17.428  33.089  1.00  0.00           C  
ATOM    993  CG  PRO   225      32.950  17.022  32.598  1.00  0.00           C  
ATOM    994  CD  PRO   225      32.032  17.951  33.380  1.00  0.00           C  
ATOM    995  HA  PRO   225      34.839  19.233  34.170  1.00  0.00           H  
ATOM    996  HB2 PRO   225      35.113  17.131  32.392  1.00  0.00           H  
ATOM    997  HB3 PRO   225      34.547  16.949  34.043  1.00  0.00           H  
ATOM    998  HG2 PRO   225      32.867  17.239  31.532  1.00  0.00           H  
ATOM    999  HG3 PRO   225      32.729  15.964  32.742  1.00  0.00           H  
ATOM   1000  HD2 PRO   225      31.103  18.127  32.836  1.00  0.00           H  
ATOM   1001  HD3 PRO   225      31.787  17.521  34.351  1.00  0.00           H  
ATOM   1002  N   ASN   226      36.094  19.830  32.019  1.00  0.00           N  
ATOM   1003  CA  ASN   226      36.838  20.389  30.890  1.00  0.00           C  
ATOM   1004  C   ASN   226      36.553  19.623  29.589  1.00  0.00           C  
ATOM   1005  O   ASN   226      36.578  18.391  29.581  1.00  0.00           O  
ATOM   1006  CB  ASN   226      38.355  20.308  31.165  1.00  0.00           C  
ATOM   1007  CG  ASN   226      38.843  21.045  32.416  1.00  0.00           C  
ATOM   1008  OD1 ASN   226      38.264  22.043  32.835  1.00  0.00           O  
ATOM   1009  ND2 ASN   226      39.931  20.551  33.011  1.00  0.00           N  
ATOM   1010  H   ASN   226      36.656  19.474  32.779  1.00  0.00           H  
ATOM   1011  HA  ASN   226      36.540  21.433  30.773  1.00  0.00           H  
ATOM   1012  HB2 ASN   226      38.633  19.259  31.251  1.00  0.00           H  
ATOM   1013  HB3 ASN   226      38.903  20.708  30.311  1.00  0.00           H  
ATOM   1014 HD21 ASN   226      40.379  19.720  32.645  1.00  0.00           H  
ATOM   1015 HD22 ASN   226      40.300  20.989  33.842  1.00  0.00           H  
ATOM   1016  N   SER   227      36.334  20.385  28.511  1.00  0.00           N  
ATOM   1017  CA  SER   227      36.314  19.890  27.140  1.00  0.00           C  
ATOM   1018  C   SER   227      37.744  19.623  26.647  1.00  0.00           C  
ATOM   1019  O   SER   227      38.673  20.321  27.054  1.00  0.00           O  
ATOM   1020  CB  SER   227      35.591  20.928  26.262  1.00  0.00           C  
ATOM   1021  OG  SER   227      36.211  22.193  26.349  1.00  0.00           O  
ATOM   1022  H   SER   227      36.353  21.390  28.606  1.00  0.00           H  
ATOM   1023  HA  SER   227      35.751  18.955  27.102  1.00  0.00           H  
ATOM   1024  HB2 SER   227      35.589  20.612  25.218  1.00  0.00           H  
ATOM   1025  HB3 SER   227      34.549  21.028  26.561  1.00  0.00           H  
ATOM   1026  HG  SER   227      37.090  22.134  25.964  1.00  0.00           H  
ATOM   1027  N   CYS   228      37.888  18.631  25.756  1.00  0.00           N  
ATOM   1028  CA  CYS   228      39.160  18.311  25.107  1.00  0.00           C  
ATOM   1029  C   CYS   228      39.531  19.389  24.076  1.00  0.00           C  
ATOM   1030  O   CYS   228      38.632  19.932  23.433  1.00  0.00           O  
ATOM   1031  CB  CYS   228      39.072  16.912  24.476  1.00  0.00           C  
ATOM   1032  SG  CYS   228      38.685  15.570  25.641  1.00  0.00           S  
ATOM   1033  H   CYS   228      37.088  18.086  25.469  1.00  0.00           H  
ATOM   1034  HA  CYS   228      39.940  18.288  25.863  1.00  0.00           H  
ATOM   1035  HB2 CYS   228      38.317  16.897  23.688  1.00  0.00           H  
ATOM   1036  HB3 CYS   228      40.020  16.666  23.997  1.00  0.00           H  
ATOM   1037  N   VAL   229      40.837  19.693  23.959  1.00  0.00           N  
ATOM   1038  CA  VAL   229      41.362  20.756  23.092  1.00  0.00           C  
ATOM   1039  C   VAL   229      41.021  20.516  21.605  1.00  0.00           C  
ATOM   1040  O   VAL   229      41.149  19.397  21.107  1.00  0.00           O  
ATOM   1041  CB  VAL   229      42.898  20.949  23.249  1.00  0.00           C  
ATOM   1042  CG1 VAL   229      43.515  21.959  22.259  1.00  0.00           C  
ATOM   1043  CG2 VAL   229      43.276  21.352  24.682  1.00  0.00           C  
ATOM   1044  H   VAL   229      41.517  19.206  24.525  1.00  0.00           H  
ATOM   1045  HA  VAL   229      40.876  21.681  23.408  1.00  0.00           H  
ATOM   1046  HB  VAL   229      43.379  19.989  23.075  1.00  0.00           H  
ATOM   1047 HG11 VAL   229      44.519  22.251  22.564  1.00  0.00           H  
ATOM   1048 HG12 VAL   229      43.595  21.546  21.253  1.00  0.00           H  
ATOM   1049 HG13 VAL   229      42.922  22.872  22.204  1.00  0.00           H  
ATOM   1050 HG21 VAL   229      44.355  21.460  24.795  1.00  0.00           H  
ATOM   1051 HG22 VAL   229      42.818  22.297  24.970  1.00  0.00           H  
ATOM   1052 HG23 VAL   229      42.958  20.593  25.390  1.00  0.00           H  
ATOM   1053  N   GLN   230      40.554  21.593  20.961  1.00  0.00           N  
ATOM   1054  CA  GLN   230      39.918  21.600  19.648  1.00  0.00           C  
ATOM   1055  C   GLN   230      39.915  23.032  19.095  1.00  0.00           C  
ATOM   1056  O   GLN   230      40.173  23.986  19.832  1.00  0.00           O  
ATOM   1057  CB  GLN   230      38.477  21.041  19.777  1.00  0.00           C  
ATOM   1058  CG  GLN   230      37.577  21.834  20.751  1.00  0.00           C  
ATOM   1059  CD  GLN   230      36.218  21.175  20.950  1.00  0.00           C  
ATOM   1060  OE1 GLN   230      35.260  21.493  20.251  1.00  0.00           O  
ATOM   1061  NE2 GLN   230      36.134  20.254  21.910  1.00  0.00           N  
ATOM   1062  H   GLN   230      40.522  22.479  21.445  1.00  0.00           H  
ATOM   1063  HA  GLN   230      40.496  20.973  18.967  1.00  0.00           H  
ATOM   1064  HB2 GLN   230      38.005  21.016  18.794  1.00  0.00           H  
ATOM   1065  HB3 GLN   230      38.531  20.001  20.099  1.00  0.00           H  
ATOM   1066  HG2 GLN   230      38.057  21.911  21.723  1.00  0.00           H  
ATOM   1067  HG3 GLN   230      37.420  22.854  20.401  1.00  0.00           H  
ATOM   1068 HE21 GLN   230      36.948  20.029  22.468  1.00  0.00           H  
ATOM   1069 HE22 GLN   230      35.269  19.751  22.064  1.00  0.00           H  
ATOM   1070  N   ILE   231      39.567  23.151  17.805  1.00  0.00           N  
ATOM   1071  CA  ILE   231      39.255  24.428  17.164  1.00  0.00           C  
ATOM   1072  C   ILE   231      37.889  24.968  17.644  1.00  0.00           C  
ATOM   1073  O   ILE   231      37.015  24.181  18.019  1.00  0.00           O  
ATOM   1074  CB  ILE   231      39.235  24.290  15.612  1.00  0.00           C  
ATOM   1075  CG1 ILE   231      38.108  23.390  15.040  1.00  0.00           C  
ATOM   1076  CG2 ILE   231      40.618  23.850  15.091  1.00  0.00           C  
ATOM   1077  CD1 ILE   231      37.980  23.453  13.511  1.00  0.00           C  
ATOM   1078  H   ILE   231      39.365  22.323  17.263  1.00  0.00           H  
ATOM   1079  HA  ILE   231      40.026  25.151  17.439  1.00  0.00           H  
ATOM   1080  HB  ILE   231      39.068  25.294  15.218  1.00  0.00           H  
ATOM   1081 HG12 ILE   231      38.283  22.357  15.345  1.00  0.00           H  
ATOM   1082 HG13 ILE   231      37.134  23.656  15.450  1.00  0.00           H  
ATOM   1083 HG21 ILE   231      40.687  23.934  14.006  1.00  0.00           H  
ATOM   1084 HG22 ILE   231      41.411  24.467  15.512  1.00  0.00           H  
ATOM   1085 HG23 ILE   231      40.837  22.815  15.355  1.00  0.00           H  
ATOM   1086 HD11 ILE   231      36.936  23.394  13.203  1.00  0.00           H  
ATOM   1087 HD12 ILE   231      38.389  24.377  13.102  1.00  0.00           H  
ATOM   1088 HD13 ILE   231      38.505  22.621  13.046  1.00  0.00           H  
ATOM   1089  N   VAL   232      37.734  26.299  17.602  1.00  0.00           N  
ATOM   1090  CA  VAL   232      36.480  26.992  17.898  1.00  0.00           C  
ATOM   1091  C   VAL   232      35.976  27.696  16.625  1.00  0.00           C  
ATOM   1092  O   VAL   232      36.767  28.290  15.889  1.00  0.00           O  
ATOM   1093  CB  VAL   232      36.643  28.031  19.045  1.00  0.00           C  
ATOM   1094  CG1 VAL   232      36.860  27.328  20.397  1.00  0.00           C  
ATOM   1095  CG2 VAL   232      37.730  29.103  18.815  1.00  0.00           C  
ATOM   1096  H   VAL   232      38.489  26.882  17.274  1.00  0.00           H  
ATOM   1097  HA  VAL   232      35.713  26.278  18.203  1.00  0.00           H  
ATOM   1098  HB  VAL   232      35.695  28.565  19.134  1.00  0.00           H  
ATOM   1099 HG11 VAL   232      36.899  28.048  21.215  1.00  0.00           H  
ATOM   1100 HG12 VAL   232      36.049  26.633  20.613  1.00  0.00           H  
ATOM   1101 HG13 VAL   232      37.792  26.762  20.410  1.00  0.00           H  
ATOM   1102 HG21 VAL   232      37.785  29.785  19.664  1.00  0.00           H  
ATOM   1103 HG22 VAL   232      38.715  28.653  18.694  1.00  0.00           H  
ATOM   1104 HG23 VAL   232      37.533  29.712  17.936  1.00  0.00           H  
ATOM   1105  N   ASP   233      34.661  27.580  16.384  1.00  0.00           N  
ATOM   1106  CA  ASP   233      33.964  28.120  15.220  1.00  0.00           C  
ATOM   1107  C   ASP   233      33.772  29.637  15.392  1.00  0.00           C  
ATOM   1108  O   ASP   233      33.066  30.067  16.304  1.00  0.00           O  
ATOM   1109  CB  ASP   233      32.618  27.388  14.993  1.00  0.00           C  
ATOM   1110  CG  ASP   233      31.896  27.729  13.686  1.00  0.00           C  
ATOM   1111  OD1 ASP   233      32.480  28.446  12.844  1.00  0.00           O  
ATOM   1112  OD2 ASP   233      30.760  27.230  13.540  1.00  0.00           O1-
ATOM   1113  H   ASP   233      34.076  27.080  17.042  1.00  0.00           H  
ATOM   1114  HA  ASP   233      34.596  27.937  14.347  1.00  0.00           H  
ATOM   1115  HB2 ASP   233      32.794  26.312  15.009  1.00  0.00           H  
ATOM   1116  HB3 ASP   233      31.935  27.628  15.808  1.00  0.00           H  
ATOM   1117  N   THR   234      34.415  30.402  14.502  1.00  0.00           N  
ATOM   1118  CA  THR   234      34.385  31.864  14.478  1.00  0.00           C  
ATOM   1119  C   THR   234      34.195  32.400  13.040  1.00  0.00           C  
ATOM   1120  O   THR   234      34.309  33.610  12.844  1.00  0.00           O  
ATOM   1121  CB  THR   234      35.687  32.463  15.089  1.00  0.00           C  
ATOM   1122  OG1 THR   234      36.831  32.136  14.320  1.00  0.00           O  
ATOM   1123  CG2 THR   234      35.936  32.037  16.544  1.00  0.00           C  
ATOM   1124  H   THR   234      34.975  29.960  13.788  1.00  0.00           H  
ATOM   1125  HA  THR   234      33.530  32.231  15.049  1.00  0.00           H  
ATOM   1126  HB  THR   234      35.607  33.551  15.088  1.00  0.00           H  
ATOM   1127 HG21 THR   234      36.822  32.526  16.951  1.00  0.00           H  
ATOM   1128 HG22 THR   234      35.091  32.306  17.179  1.00  0.00           H  
ATOM   1129 HG23 THR   234      36.086  30.962  16.630  1.00  0.00           H  
ATOM   1130  HG1 THR   234      37.047  31.213  14.474  1.00  0.00           H  
ATOM   1131  N   VAL   235      33.866  31.523  12.068  1.00  0.00           N  
ATOM   1132  CA  VAL   235      33.641  31.900  10.666  1.00  0.00           C  
ATOM   1133  C   VAL   235      32.341  32.715  10.452  1.00  0.00           C  
ATOM   1134  O   VAL   235      32.286  33.510   9.515  1.00  0.00           O  
ATOM   1135  CB  VAL   235      33.668  30.653   9.728  1.00  0.00           C  
ATOM   1136  CG1 VAL   235      32.366  29.831   9.688  1.00  0.00           C  
ATOM   1137  CG2 VAL   235      34.080  31.019   8.291  1.00  0.00           C  
ATOM   1138  H   VAL   235      33.734  30.546  12.294  1.00  0.00           H  
ATOM   1139  HA  VAL   235      34.470  32.550  10.379  1.00  0.00           H  
ATOM   1140  HB  VAL   235      34.441  29.987  10.115  1.00  0.00           H  
ATOM   1141 HG11 VAL   235      32.530  28.863   9.213  1.00  0.00           H  
ATOM   1142 HG12 VAL   235      31.968  29.646  10.683  1.00  0.00           H  
ATOM   1143 HG13 VAL   235      31.596  30.342   9.112  1.00  0.00           H  
ATOM   1144 HG21 VAL   235      34.165  30.126   7.670  1.00  0.00           H  
ATOM   1145 HG22 VAL   235      33.354  31.679   7.816  1.00  0.00           H  
ATOM   1146 HG23 VAL   235      35.048  31.520   8.273  1.00  0.00           H  
ATOM   1147  N   PHE   236      31.356  32.543  11.354  1.00  0.00           N  
ATOM   1148  CA  PHE   236      30.143  33.363  11.448  1.00  0.00           C  
ATOM   1149  C   PHE   236      30.099  34.199  12.743  1.00  0.00           C  
ATOM   1150  O   PHE   236      29.079  34.837  13.004  1.00  0.00           O  
ATOM   1151  CB  PHE   236      28.888  32.474  11.289  1.00  0.00           C  
ATOM   1152  CG  PHE   236      28.760  31.843   9.915  1.00  0.00           C  
ATOM   1153  CD1 PHE   236      28.597  32.659   8.776  1.00  0.00           C  
ATOM   1154  CD2 PHE   236      28.898  30.449   9.749  1.00  0.00           C  
ATOM   1155  CE1 PHE   236      28.578  32.091   7.510  1.00  0.00           C  
ATOM   1156  CE2 PHE   236      28.876  29.903   8.473  1.00  0.00           C  
ATOM   1157  CZ  PHE   236      28.724  30.720   7.360  1.00  0.00           C  
ATOM   1158  H   PHE   236      31.478  31.852  12.081  1.00  0.00           H  
ATOM   1159  HA  PHE   236      30.133  34.103  10.647  1.00  0.00           H  
ATOM   1160  HB2 PHE   236      28.877  31.694  12.051  1.00  0.00           H  
ATOM   1161  HB3 PHE   236      27.986  33.065  11.452  1.00  0.00           H  
ATOM   1162  HD1 PHE   236      28.511  33.731   8.881  1.00  0.00           H  
ATOM   1163  HD2 PHE   236      29.045  29.805  10.605  1.00  0.00           H  
ATOM   1164  HE1 PHE   236      28.466  32.719   6.638  1.00  0.00           H  
ATOM   1165  HE2 PHE   236      29.005  28.840   8.345  1.00  0.00           H  
ATOM   1166  HZ  PHE   236      28.734  30.289   6.370  1.00  0.00           H  
ATOM   1167  N   GLY   237      31.204  34.210  13.512  1.00  0.00           N  
ATOM   1168  CA  GLY   237      31.359  34.971  14.750  1.00  0.00           C  
ATOM   1169  C   GLY   237      30.433  34.429  15.847  1.00  0.00           C  
ATOM   1170  O   GLY   237      30.311  33.216  16.025  1.00  0.00           O  
ATOM   1171  H   GLY   237      32.010  33.683  13.208  1.00  0.00           H  
ATOM   1172  HA2 GLY   237      32.392  34.887  15.087  1.00  0.00           H  
ATOM   1173  HA3 GLY   237      31.165  36.028  14.561  1.00  0.00           H  
ATOM   1174  N   ASP   238      29.799  35.356  16.583  1.00  0.00           N  
ATOM   1175  CA  ASP   238      28.906  35.102  17.722  1.00  0.00           C  
ATOM   1176  C   ASP   238      27.477  34.647  17.333  1.00  0.00           C  
ATOM   1177  O   ASP   238      26.588  34.688  18.184  1.00  0.00           O  
ATOM   1178  CB  ASP   238      28.864  36.288  18.724  1.00  0.00           C  
ATOM   1179  CG  ASP   238      30.232  36.828  19.166  1.00  0.00           C  
ATOM   1180  OD1 ASP   238      31.213  36.052  19.136  1.00  0.00           O  
ATOM   1181  OD2 ASP   238      30.254  37.998  19.605  1.00  0.00           O1-
ATOM   1182  H   ASP   238      29.971  36.331  16.385  1.00  0.00           H  
ATOM   1183  HA  ASP   238      29.339  34.266  18.268  1.00  0.00           H  
ATOM   1184  HB2 ASP   238      28.315  37.109  18.260  1.00  0.00           H  
ATOM   1185  HB3 ASP   238      28.323  36.000  19.626  1.00  0.00           H  
ATOM   1186  N   PHE   239      27.272  34.211  16.076  1.00  0.00           N  
ATOM   1187  CA  PHE   239      26.009  33.697  15.538  1.00  0.00           C  
ATOM   1188  C   PHE   239      25.517  32.440  16.308  1.00  0.00           C  
ATOM   1189  O   PHE   239      26.264  31.463  16.330  1.00  0.00           O  
ATOM   1190  CB  PHE   239      26.221  33.410  14.035  1.00  0.00           C  
ATOM   1191  CG  PHE   239      25.019  32.818  13.321  1.00  0.00           C  
ATOM   1192  CD1 PHE   239      23.880  33.614  13.069  1.00  0.00           C  
ATOM   1193  CD2 PHE   239      24.964  31.437  13.045  1.00  0.00           C  
ATOM   1194  CE1 PHE   239      22.738  33.042  12.524  1.00  0.00           C  
ATOM   1195  CE2 PHE   239      23.813  30.887  12.504  1.00  0.00           C  
ATOM   1196  CZ  PHE   239      22.707  31.682  12.242  1.00  0.00           C  
ATOM   1197  H   PHE   239      28.057  34.199  15.439  1.00  0.00           H  
ATOM   1198  HA  PHE   239      25.297  34.516  15.591  1.00  0.00           H  
ATOM   1199  HB2 PHE   239      26.463  34.347  13.532  1.00  0.00           H  
ATOM   1200  HB3 PHE   239      27.085  32.759  13.888  1.00  0.00           H  
ATOM   1201  HD1 PHE   239      23.889  34.667  13.313  1.00  0.00           H  
ATOM   1202  HD2 PHE   239      25.812  30.803  13.259  1.00  0.00           H  
ATOM   1203  HE1 PHE   239      21.866  33.650  12.331  1.00  0.00           H  
ATOM   1204  HE2 PHE   239      23.774  29.833  12.292  1.00  0.00           H  
ATOM   1205  HZ  PHE   239      21.820  31.236  11.820  1.00  0.00           H  
ATOM   1206  N   PRO   240      24.310  32.477  16.932  1.00  0.00           N  
ATOM   1207  CA  PRO   240      23.768  31.377  17.766  1.00  0.00           C  
ATOM   1208  C   PRO   240      23.793  29.941  17.207  1.00  0.00           C  
ATOM   1209  O   PRO   240      23.991  29.011  17.988  1.00  0.00           O  
ATOM   1210  CB  PRO   240      22.326  31.813  18.064  1.00  0.00           C  
ATOM   1211  CG  PRO   240      22.396  33.326  18.071  1.00  0.00           C  
ATOM   1212  CD  PRO   240      23.405  33.632  16.972  1.00  0.00           C  
ATOM   1213  HA  PRO   240      24.335  31.391  18.698  1.00  0.00           H  
ATOM   1214  HB2 PRO   240      21.650  31.487  17.270  1.00  0.00           H  
ATOM   1215  HB3 PRO   240      21.950  31.412  19.005  1.00  0.00           H  
ATOM   1216  HG2 PRO   240      21.430  33.809  17.920  1.00  0.00           H  
ATOM   1217  HG3 PRO   240      22.793  33.661  19.031  1.00  0.00           H  
ATOM   1218  HD2 PRO   240      22.907  33.724  16.006  1.00  0.00           H  
ATOM   1219  HD3 PRO   240      23.907  34.572  17.201  1.00  0.00           H  
ATOM   1220  N   GLY   241      23.602  29.781  15.886  1.00  0.00           N  
ATOM   1221  CA  GLY   241      23.595  28.476  15.220  1.00  0.00           C  
ATOM   1222  C   GLY   241      25.006  27.880  15.067  1.00  0.00           C  
ATOM   1223  O   GLY   241      25.128  26.665  14.931  1.00  0.00           O  
ATOM   1224  H   GLY   241      23.446  30.593  15.305  1.00  0.00           H  
ATOM   1225  HA2 GLY   241      22.959  27.776  15.763  1.00  0.00           H  
ATOM   1226  HA3 GLY   241      23.152  28.595  14.232  1.00  0.00           H  
ATOM   1227  N   ALA   242      26.059  28.714  15.105  1.00  0.00           N  
ATOM   1228  CA  ALA   242      27.462  28.304  15.061  1.00  0.00           C  
ATOM   1229  C   ALA   242      28.025  28.038  16.468  1.00  0.00           C  
ATOM   1230  O   ALA   242      28.742  27.055  16.655  1.00  0.00           O  
ATOM   1231  CB  ALA   242      28.272  29.398  14.344  1.00  0.00           C  
ATOM   1232  H   ALA   242      25.897  29.702  15.247  1.00  0.00           H  
ATOM   1233  HA  ALA   242      27.562  27.384  14.482  1.00  0.00           H  
ATOM   1234  HB1 ALA   242      29.342  29.202  14.390  1.00  0.00           H  
ATOM   1235  HB2 ALA   242      27.997  29.458  13.290  1.00  0.00           H  
ATOM   1236  HB3 ALA   242      28.110  30.381  14.785  1.00  0.00           H  
ATOM   1237  N   THR   243      27.686  28.914  17.430  1.00  0.00           N  
ATOM   1238  CA  THR   243      28.227  28.906  18.791  1.00  0.00           C  
ATOM   1239  C   THR   243      27.568  27.892  19.750  1.00  0.00           C  
ATOM   1240  O   THR   243      28.141  27.656  20.814  1.00  0.00           O  
ATOM   1241  CB  THR   243      28.139  30.311  19.440  1.00  0.00           C  
ATOM   1242  OG1 THR   243      26.800  30.729  19.630  1.00  0.00           O  
ATOM   1243  CG2 THR   243      28.906  31.393  18.670  1.00  0.00           C  
ATOM   1244  H   THR   243      27.079  29.692  17.206  1.00  0.00           H  
ATOM   1245  HA  THR   243      29.280  28.635  18.728  1.00  0.00           H  
ATOM   1246  HB  THR   243      28.587  30.261  20.434  1.00  0.00           H  
ATOM   1247 HG21 THR   243      28.879  32.332  19.221  1.00  0.00           H  
ATOM   1248 HG22 THR   243      29.953  31.118  18.543  1.00  0.00           H  
ATOM   1249 HG23 THR   243      28.490  31.571  17.679  1.00  0.00           H  
ATOM   1250  HG1 THR   243      26.803  31.647  19.911  1.00  0.00           H  
ATOM   1251  N   MET   244      26.435  27.269  19.373  1.00  0.00           N  
ATOM   1252  CA  MET   244      25.819  26.184  20.153  1.00  0.00           C  
ATOM   1253  C   MET   244      26.647  24.881  20.164  1.00  0.00           C  
ATOM   1254  O   MET   244      26.459  24.071  21.072  1.00  0.00           O  
ATOM   1255  CB  MET   244      24.369  25.932  19.685  1.00  0.00           C  
ATOM   1256  CG  MET   244      24.206  25.483  18.221  1.00  0.00           C  
ATOM   1257  SD  MET   244      22.584  24.781  17.808  1.00  0.00           S  
ATOM   1258  CE  MET   244      21.489  26.163  18.227  1.00  0.00           C  
ATOM   1259  H   MET   244      25.989  27.517  18.501  1.00  0.00           H  
ATOM   1260  HA  MET   244      25.761  26.523  21.190  1.00  0.00           H  
ATOM   1261  HB2 MET   244      23.904  25.192  20.337  1.00  0.00           H  
ATOM   1262  HB3 MET   244      23.798  26.849  19.836  1.00  0.00           H  
ATOM   1263  HG2 MET   244      24.400  26.321  17.554  1.00  0.00           H  
ATOM   1264  HG3 MET   244      24.943  24.721  17.973  1.00  0.00           H  
ATOM   1265  HE1 MET   244      20.468  25.935  17.921  1.00  0.00           H  
ATOM   1266  HE2 MET   244      21.490  26.342  19.302  1.00  0.00           H  
ATOM   1267  HE3 MET   244      21.807  27.073  17.721  1.00  0.00           H  
ATOM   1268  N   TRP   245      27.543  24.712  19.175  1.00  0.00           N  
ATOM   1269  CA  TRP   245      28.436  23.558  19.044  1.00  0.00           C  
ATOM   1270  C   TRP   245      29.844  23.821  19.608  1.00  0.00           C  
ATOM   1271  O   TRP   245      30.576  22.854  19.824  1.00  0.00           O  
ATOM   1272  CB  TRP   245      28.496  23.115  17.570  1.00  0.00           C  
ATOM   1273  CG  TRP   245      27.164  22.876  16.922  1.00  0.00           C  
ATOM   1274  CD1 TRP   245      26.673  23.568  15.870  1.00  0.00           C  
ATOM   1275  CD2 TRP   245      26.116  21.927  17.300  1.00  0.00           C  
ATOM   1276  NE1 TRP   245      25.409  23.111  15.567  1.00  0.00           N  
ATOM   1277  CE2 TRP   245      25.005  22.107  16.420  1.00  0.00           C  
ATOM   1278  CE3 TRP   245      25.979  20.941  18.307  1.00  0.00           C  
ATOM   1279  CZ2 TRP   245      23.821  21.358  16.534  1.00  0.00           C  
ATOM   1280  CZ3 TRP   245      24.795  20.187  18.435  1.00  0.00           C  
ATOM   1281  CH2 TRP   245      23.714  20.398  17.556  1.00  0.00           C  
ATOM   1282  H   TRP   245      27.631  25.422  18.462  1.00  0.00           H  
ATOM   1283  HA  TRP   245      28.015  22.728  19.609  1.00  0.00           H  
ATOM   1284  HB2 TRP   245      29.026  23.868  16.984  1.00  0.00           H  
ATOM   1285  HB3 TRP   245      29.081  22.198  17.482  1.00  0.00           H  
ATOM   1286  HD1 TRP   245      27.198  24.363  15.358  1.00  0.00           H  
ATOM   1287  HE1 TRP   245      24.865  23.496  14.803  1.00  0.00           H  
ATOM   1288  HE3 TRP   245      26.791  20.769  18.997  1.00  0.00           H  
ATOM   1289  HZ2 TRP   245      22.998  21.526  15.855  1.00  0.00           H  
ATOM   1290  HZ3 TRP   245      24.715  19.448  19.219  1.00  0.00           H  
ATOM   1291  HH2 TRP   245      22.803  19.828  17.665  1.00  0.00           H  
ATOM   1292  N   ASN   246      30.194  25.097  19.861  1.00  0.00           N  
ATOM   1293  CA  ASN   246      31.452  25.501  20.500  1.00  0.00           C  
ATOM   1294  C   ASN   246      31.438  25.145  21.997  1.00  0.00           C  
ATOM   1295  O   ASN   246      30.404  25.330  22.641  1.00  0.00           O  
ATOM   1296  CB  ASN   246      31.640  27.028  20.340  1.00  0.00           C  
ATOM   1297  CG  ASN   246      32.084  27.469  18.947  1.00  0.00           C  
ATOM   1298  OD1 ASN   246      32.524  26.659  18.135  1.00  0.00           O  
ATOM   1299  ND2 ASN   246      32.003  28.773  18.682  1.00  0.00           N  
ATOM   1300  H   ASN   246      29.530  25.836  19.679  1.00  0.00           H  
ATOM   1301  HA  ASN   246      32.215  24.959  19.941  1.00  0.00           H  
ATOM   1302  HB2 ASN   246      30.740  27.566  20.635  1.00  0.00           H  
ATOM   1303  HB3 ASN   246      32.427  27.368  21.017  1.00  0.00           H  
ATOM   1304 HD21 ASN   246      31.662  29.418  19.379  1.00  0.00           H  
ATOM   1305 HD22 ASN   246      32.298  29.132  17.781  1.00  0.00           H  
ATOM   1306  N   PRO   247      32.585  24.654  22.522  1.00  0.00           N  
ATOM   1307  CA  PRO   247      32.702  24.217  23.921  1.00  0.00           C  
ATOM   1308  C   PRO   247      32.490  25.350  24.942  1.00  0.00           C  
ATOM   1309  O   PRO   247      33.281  26.291  24.996  1.00  0.00           O  
ATOM   1310  CB  PRO   247      34.108  23.597  23.998  1.00  0.00           C  
ATOM   1311  CG  PRO   247      34.896  24.272  22.889  1.00  0.00           C  
ATOM   1312  CD  PRO   247      33.850  24.478  21.804  1.00  0.00           C  
ATOM   1313  HA  PRO   247      31.957  23.445  24.103  1.00  0.00           H  
ATOM   1314  HB2 PRO   247      34.581  23.722  24.971  1.00  0.00           H  
ATOM   1315  HB3 PRO   247      34.043  22.526  23.801  1.00  0.00           H  
ATOM   1316  HG2 PRO   247      35.258  25.241  23.236  1.00  0.00           H  
ATOM   1317  HG3 PRO   247      35.753  23.694  22.549  1.00  0.00           H  
ATOM   1318  HD2 PRO   247      34.110  25.329  21.174  1.00  0.00           H  
ATOM   1319  HD3 PRO   247      33.772  23.591  21.174  1.00  0.00           H  
ATOM   1320  N   ASN   248      31.402  25.219  25.717  1.00  0.00           N  
ATOM   1321  CA  ASN   248      30.980  26.135  26.785  1.00  0.00           C  
ATOM   1322  C   ASN   248      31.816  26.033  28.082  1.00  0.00           C  
ATOM   1323  O   ASN   248      31.655  26.882  28.958  1.00  0.00           O  
ATOM   1324  CB  ASN   248      29.456  25.969  27.039  1.00  0.00           C  
ATOM   1325  CG  ASN   248      28.964  24.571  27.453  1.00  0.00           C  
ATOM   1326  OD1 ASN   248      29.710  23.592  27.451  1.00  0.00           O  
ATOM   1327  ND2 ASN   248      27.681  24.470  27.802  1.00  0.00           N  
ATOM   1328  H   ASN   248      30.808  24.412  25.591  1.00  0.00           H  
ATOM   1329  HA  ASN   248      31.127  27.144  26.395  1.00  0.00           H  
ATOM   1330  HB2 ASN   248      29.132  26.686  27.796  1.00  0.00           H  
ATOM   1331  HB3 ASN   248      28.919  26.238  26.128  1.00  0.00           H  
ATOM   1332 HD21 ASN   248      27.060  25.269  27.772  1.00  0.00           H  
ATOM   1333 HD22 ASN   248      27.312  23.576  28.099  1.00  0.00           H  
ATOM   1334  N   THR   249      32.691  25.019  28.174  1.00  0.00           N  
ATOM   1335  CA  THR   249      33.637  24.774  29.265  1.00  0.00           C  
ATOM   1336  C   THR   249      35.084  25.010  28.758  1.00  0.00           C  
ATOM   1337  O   THR   249      35.316  24.929  27.550  1.00  0.00           O  
ATOM   1338  CB  THR   249      33.523  23.293  29.725  1.00  0.00           C  
ATOM   1339  OG1 THR   249      33.701  22.397  28.642  1.00  0.00           O  
ATOM   1340  CG2 THR   249      32.178  22.996  30.405  1.00  0.00           C  
ATOM   1341  H   THR   249      32.753  24.366  27.406  1.00  0.00           H  
ATOM   1342  HA  THR   249      33.416  25.440  30.100  1.00  0.00           H  
ATOM   1343  HB  THR   249      34.311  23.055  30.440  1.00  0.00           H  
ATOM   1344 HG21 THR   249      32.121  21.959  30.732  1.00  0.00           H  
ATOM   1345 HG22 THR   249      32.042  23.621  31.288  1.00  0.00           H  
ATOM   1346 HG23 THR   249      31.336  23.180  29.738  1.00  0.00           H  
ATOM   1347  HG1 THR   249      34.553  22.571  28.232  1.00  0.00           H  
ATOM   1348  N   PRO   250      36.035  25.301  29.681  1.00  0.00           N  
ATOM   1349  CA  PRO   250      37.447  25.555  29.325  1.00  0.00           C  
ATOM   1350  C   PRO   250      38.172  24.341  28.709  1.00  0.00           C  
ATOM   1351  O   PRO   250      38.004  23.215  29.181  1.00  0.00           O  
ATOM   1352  CB  PRO   250      38.092  25.996  30.651  1.00  0.00           C  
ATOM   1353  CG  PRO   250      37.214  25.392  31.732  1.00  0.00           C  
ATOM   1354  CD  PRO   250      35.823  25.474  31.121  1.00  0.00           C  
ATOM   1355  HA  PRO   250      37.490  26.384  28.615  1.00  0.00           H  
ATOM   1356  HB2 PRO   250      39.137  25.698  30.754  1.00  0.00           H  
ATOM   1357  HB3 PRO   250      38.059  27.084  30.721  1.00  0.00           H  
ATOM   1358  HG2 PRO   250      37.484  24.346  31.872  1.00  0.00           H  
ATOM   1359  HG3 PRO   250      37.298  25.895  32.696  1.00  0.00           H  
ATOM   1360  HD2 PRO   250      35.165  24.735  31.575  1.00  0.00           H  
ATOM   1361  HD3 PRO   250      35.391  26.461  31.292  1.00  0.00           H  
ATOM   1362  N   LEU   251      38.959  24.621  27.658  1.00  0.00           N  
ATOM   1363  CA  LEU   251      39.776  23.656  26.921  1.00  0.00           C  
ATOM   1364  C   LEU   251      40.987  23.194  27.754  1.00  0.00           C  
ATOM   1365  O   LEU   251      41.696  24.034  28.307  1.00  0.00           O  
ATOM   1366  CB  LEU   251      40.264  24.302  25.602  1.00  0.00           C  
ATOM   1367  CG  LEU   251      39.157  24.774  24.630  1.00  0.00           C  
ATOM   1368  CD1 LEU   251      39.758  25.546  23.437  1.00  0.00           C  
ATOM   1369  CD2 LEU   251      38.236  23.636  24.160  1.00  0.00           C  
ATOM   1370  H   LEU   251      39.034  25.577  27.345  1.00  0.00           H  
ATOM   1371  HA  LEU   251      39.153  22.794  26.689  1.00  0.00           H  
ATOM   1372  HB2 LEU   251      40.900  25.154  25.848  1.00  0.00           H  
ATOM   1373  HB3 LEU   251      40.905  23.598  25.072  1.00  0.00           H  
ATOM   1374  HG  LEU   251      38.535  25.490  25.168  1.00  0.00           H  
ATOM   1375 HD11 LEU   251      39.158  26.426  23.204  1.00  0.00           H  
ATOM   1376 HD12 LEU   251      40.768  25.895  23.646  1.00  0.00           H  
ATOM   1377 HD13 LEU   251      39.815  24.939  22.532  1.00  0.00           H  
ATOM   1378 HD21 LEU   251      38.104  23.644  23.080  1.00  0.00           H  
ATOM   1379 HD22 LEU   251      38.610  22.649  24.435  1.00  0.00           H  
ATOM   1380 HD23 LEU   251      37.244  23.755  24.591  1.00  0.00           H  
ATOM   1381  N   SER   252      41.216  21.872  27.793  1.00  0.00           N  
ATOM   1382  CA  SER   252      42.346  21.236  28.476  1.00  0.00           C  
ATOM   1383  C   SER   252      42.514  19.801  27.953  1.00  0.00           C  
ATOM   1384  O   SER   252      41.536  19.194  27.525  1.00  0.00           O  
ATOM   1385  CB  SER   252      42.122  21.266  30.007  1.00  0.00           C  
ATOM   1386  OG  SER   252      43.214  20.714  30.718  1.00  0.00           O  
ATOM   1387  H   SER   252      40.576  21.239  27.331  1.00  0.00           H  
ATOM   1388  HA  SER   252      43.252  21.793  28.230  1.00  0.00           H  
ATOM   1389  HB2 SER   252      41.970  22.285  30.363  1.00  0.00           H  
ATOM   1390  HB3 SER   252      41.227  20.702  30.269  1.00  0.00           H  
ATOM   1391  HG  SER   252      43.034  20.790  31.658  1.00  0.00           H  
ATOM   1392  N   GLU   253      43.747  19.272  28.013  1.00  0.00           N  
ATOM   1393  CA  GLU   253      44.036  17.859  27.739  1.00  0.00           C  
ATOM   1394  C   GLU   253      43.566  16.919  28.860  1.00  0.00           C  
ATOM   1395  O   GLU   253      43.226  15.772  28.572  1.00  0.00           O  
ATOM   1396  CB  GLU   253      45.536  17.663  27.524  1.00  0.00           C  
ATOM   1397  CG  GLU   253      46.056  18.235  26.200  1.00  0.00           C  
ATOM   1398  CD  GLU   253      47.513  17.834  26.016  1.00  0.00           C  
ATOM   1399  OE1 GLU   253      48.362  18.744  25.921  1.00  0.00           O  
ATOM   1400  OE2 GLU   253      47.758  16.610  25.987  1.00  0.00           O1-
ATOM   1401  H   GLU   253      44.513  19.826  28.369  1.00  0.00           H  
ATOM   1402  HA  GLU   253      43.513  17.561  26.827  1.00  0.00           H  
ATOM   1403  HB2 GLU   253      46.074  18.149  28.339  1.00  0.00           H  
ATOM   1404  HB3 GLU   253      45.776  16.600  27.590  1.00  0.00           H  
ATOM   1405  HG2 GLU   253      45.481  17.842  25.360  1.00  0.00           H  
ATOM   1406  HG3 GLU   253      45.954  19.320  26.180  1.00  0.00           H  
ATOM   1407  N   ASP   254      43.526  17.437  30.100  1.00  0.00           N  
ATOM   1408  CA  ASP   254      42.844  16.836  31.241  1.00  0.00           C  
ATOM   1409  C   ASP   254      41.335  17.046  31.022  1.00  0.00           C  
ATOM   1410  O   ASP   254      40.795  18.065  31.450  1.00  0.00           O  
ATOM   1411  CB  ASP   254      43.365  17.449  32.568  1.00  0.00           C  
ATOM   1412  CG  ASP   254      42.700  16.924  33.849  1.00  0.00           C  
ATOM   1413  OD1 ASP   254      42.031  15.869  33.786  1.00  0.00           O  
ATOM   1414  OD2 ASP   254      42.904  17.577  34.893  1.00  0.00           O1-
ATOM   1415  H   ASP   254      43.832  18.391  30.235  1.00  0.00           H  
ATOM   1416  HA  ASP   254      43.057  15.765  31.253  1.00  0.00           H  
ATOM   1417  HB2 ASP   254      44.436  17.258  32.648  1.00  0.00           H  
ATOM   1418  HB3 ASP   254      43.226  18.530  32.537  1.00  0.00           H  
ATOM   1419  N   CYS   255      40.717  16.099  30.301  1.00  0.00           N  
ATOM   1420  CA  CYS   255      39.336  16.182  29.837  1.00  0.00           C  
ATOM   1421  C   CYS   255      38.586  14.850  29.928  1.00  0.00           C  
ATOM   1422  O   CYS   255      37.379  14.880  29.720  1.00  0.00           O  
ATOM   1423  CB  CYS   255      39.302  16.736  28.399  1.00  0.00           C  
ATOM   1424  SG  CYS   255      40.087  15.706  27.118  1.00  0.00           S  
ATOM   1425  H   CYS   255      41.262  15.328  29.941  1.00  0.00           H  
ATOM   1426  HA  CYS   255      38.784  16.873  30.476  1.00  0.00           H  
ATOM   1427  HB2 CYS   255      38.262  16.881  28.104  1.00  0.00           H  
ATOM   1428  HB3 CYS   255      39.740  17.730  28.379  1.00  0.00           H  
ATOM   1429  N   LEU   256      39.265  13.730  30.237  1.00  0.00           N  
ATOM   1430  CA  LEU   256      38.679  12.386  30.302  1.00  0.00           C  
ATOM   1431  C   LEU   256      37.843  12.217  31.584  1.00  0.00           C  
ATOM   1432  O   LEU   256      38.337  11.713  32.593  1.00  0.00           O  
ATOM   1433  CB  LEU   256      39.791  11.318  30.171  1.00  0.00           C  
ATOM   1434  CG  LEU   256      40.212  10.997  28.719  1.00  0.00           C  
ATOM   1435  CD1 LEU   256      40.750  12.223  27.961  1.00  0.00           C  
ATOM   1436  CD2 LEU   256      41.217   9.828  28.685  1.00  0.00           C  
ATOM   1437  H   LEU   256      40.253  13.786  30.433  1.00  0.00           H  
ATOM   1438  HA  LEU   256      38.000  12.260  29.455  1.00  0.00           H  
ATOM   1439  HB2 LEU   256      40.657  11.589  30.778  1.00  0.00           H  
ATOM   1440  HB3 LEU   256      39.413  10.384  30.588  1.00  0.00           H  
ATOM   1441  HG  LEU   256      39.328  10.663  28.176  1.00  0.00           H  
ATOM   1442 HD11 LEU   256      41.498  11.948  27.226  1.00  0.00           H  
ATOM   1443 HD12 LEU   256      39.945  12.722  27.421  1.00  0.00           H  
ATOM   1444 HD13 LEU   256      41.215  12.950  28.626  1.00  0.00           H  
ATOM   1445 HD21 LEU   256      41.912   9.891  27.848  1.00  0.00           H  
ATOM   1446 HD22 LEU   256      41.821   9.786  29.591  1.00  0.00           H  
ATOM   1447 HD23 LEU   256      40.694   8.875  28.590  1.00  0.00           H  
ATOM   1448  N   TYR   257      36.582  12.662  31.492  1.00  0.00           N  
ATOM   1449  CA  TYR   257      35.590  12.662  32.559  1.00  0.00           C  
ATOM   1450  C   TYR   257      34.241  12.165  32.020  1.00  0.00           C  
ATOM   1451  O   TYR   257      33.918  12.394  30.855  1.00  0.00           O  
ATOM   1452  CB  TYR   257      35.431  14.095  33.101  1.00  0.00           C  
ATOM   1453  CG  TYR   257      36.633  14.669  33.833  1.00  0.00           C  
ATOM   1454  CD1 TYR   257      36.866  14.328  35.180  1.00  0.00           C  
ATOM   1455  CD2 TYR   257      37.517  15.553  33.182  1.00  0.00           C  
ATOM   1456  CE1 TYR   257      37.986  14.839  35.861  1.00  0.00           C  
ATOM   1457  CE2 TYR   257      38.657  16.040  33.850  1.00  0.00           C  
ATOM   1458  CZ  TYR   257      38.897  15.675  35.190  1.00  0.00           C  
ATOM   1459  OH  TYR   257      40.008  16.122  35.842  1.00  0.00           O  
ATOM   1460  H   TYR   257      36.278  13.079  30.623  1.00  0.00           H  
ATOM   1461  HA  TYR   257      35.911  11.999  33.364  1.00  0.00           H  
ATOM   1462  HB2 TYR   257      35.148  14.766  32.289  1.00  0.00           H  
ATOM   1463  HB3 TYR   257      34.599  14.102  33.799  1.00  0.00           H  
ATOM   1464  HD1 TYR   257      36.185  13.672  35.694  1.00  0.00           H  
ATOM   1465  HD2 TYR   257      37.325  15.855  32.166  1.00  0.00           H  
ATOM   1466  HE1 TYR   257      38.155  14.572  36.893  1.00  0.00           H  
ATOM   1467  HE2 TYR   257      39.344  16.696  33.335  1.00  0.00           H  
ATOM   1468  HH  TYR   257      40.703  16.423  35.244  1.00  0.00           H  
ATOM   1469  N   ILE   258      33.465  11.526  32.905  1.00  0.00           N  
ATOM   1470  CA  ILE   258      32.090  11.088  32.669  1.00  0.00           C  
ATOM   1471  C   ILE   258      31.121  11.958  33.486  1.00  0.00           C  
ATOM   1472  O   ILE   258      31.451  12.366  34.597  1.00  0.00           O  
ATOM   1473  CB  ILE   258      31.931   9.578  33.042  1.00  0.00           C  
ATOM   1474  CG1 ILE   258      32.445   8.696  31.885  1.00  0.00           C  
ATOM   1475  CG2 ILE   258      30.520   9.100  33.454  1.00  0.00           C  
ATOM   1476  CD1 ILE   258      32.809   7.266  32.310  1.00  0.00           C  
ATOM   1477  H   ILE   258      33.815  11.367  33.841  1.00  0.00           H  
ATOM   1478  HA  ILE   258      31.834  11.215  31.617  1.00  0.00           H  
ATOM   1479  HB  ILE   258      32.577   9.396  33.904  1.00  0.00           H  
ATOM   1480 HG12 ILE   258      31.690   8.658  31.099  1.00  0.00           H  
ATOM   1481 HG13 ILE   258      33.317   9.154  31.421  1.00  0.00           H  
ATOM   1482 HG21 ILE   258      30.501   8.027  33.636  1.00  0.00           H  
ATOM   1483 HG22 ILE   258      30.186   9.575  34.375  1.00  0.00           H  
ATOM   1484 HG23 ILE   258      29.785   9.306  32.677  1.00  0.00           H  
ATOM   1485 HD11 ILE   258      33.743   6.956  31.849  1.00  0.00           H  
ATOM   1486 HD12 ILE   258      32.942   7.180  33.387  1.00  0.00           H  
ATOM   1487 HD13 ILE   258      32.038   6.557  32.009  1.00  0.00           H  
ATOM   1488  N   ASN   259      29.927  12.190  32.923  1.00  0.00           N  
ATOM   1489  CA  ASN   259      28.788  12.782  33.623  1.00  0.00           C  
ATOM   1490  C   ASN   259      27.703  11.706  33.745  1.00  0.00           C  
ATOM   1491  O   ASN   259      27.468  10.982  32.779  1.00  0.00           O  
ATOM   1492  CB  ASN   259      28.232  14.000  32.849  1.00  0.00           C  
ATOM   1493  CG  ASN   259      29.250  15.122  32.619  1.00  0.00           C  
ATOM   1494  OD1 ASN   259      30.082  15.402  33.478  1.00  0.00           O  
ATOM   1495  ND2 ASN   259      29.178  15.782  31.461  1.00  0.00           N  
ATOM   1496  H   ASN   259      29.725  11.797  32.012  1.00  0.00           H  
ATOM   1497  HA  ASN   259      29.066  13.102  34.627  1.00  0.00           H  
ATOM   1498  HB2 ASN   259      27.829  13.677  31.890  1.00  0.00           H  
ATOM   1499  HB3 ASN   259      27.393  14.429  33.399  1.00  0.00           H  
ATOM   1500 HD21 ASN   259      28.479  15.538  30.775  1.00  0.00           H  
ATOM   1501 HD22 ASN   259      29.824  16.532  31.266  1.00  0.00           H  
ATOM   1502  N   VAL   260      27.048  11.637  34.911  1.00  0.00           N  
ATOM   1503  CA  VAL   260      25.890  10.776  35.158  1.00  0.00           C  
ATOM   1504  C   VAL   260      24.771  11.649  35.743  1.00  0.00           C  
ATOM   1505  O   VAL   260      25.044  12.498  36.590  1.00  0.00           O  
ATOM   1506  CB  VAL   260      26.206   9.632  36.172  1.00  0.00           C  
ATOM   1507  CG1 VAL   260      24.982   8.764  36.537  1.00  0.00           C  
ATOM   1508  CG2 VAL   260      27.337   8.717  35.670  1.00  0.00           C  
ATOM   1509  H   VAL   260      27.301  12.263  35.665  1.00  0.00           H  
ATOM   1510  HA  VAL   260      25.528  10.334  34.228  1.00  0.00           H  
ATOM   1511  HB  VAL   260      26.562  10.082  37.100  1.00  0.00           H  
ATOM   1512 HG11 VAL   260      25.276   7.900  37.132  1.00  0.00           H  
ATOM   1513 HG12 VAL   260      24.245   9.311  37.126  1.00  0.00           H  
ATOM   1514 HG13 VAL   260      24.485   8.388  35.642  1.00  0.00           H  
ATOM   1515 HG21 VAL   260      27.536   7.909  36.374  1.00  0.00           H  
ATOM   1516 HG22 VAL   260      27.093   8.268  34.708  1.00  0.00           H  
ATOM   1517 HG23 VAL   260      28.265   9.269  35.550  1.00  0.00           H  
ATOM   1518  N   VAL   261      23.534  11.410  35.286  1.00  0.00           N  
ATOM   1519  CA  VAL   261      22.322  12.039  35.797  1.00  0.00           C  
ATOM   1520  C   VAL   261      21.264  10.945  35.990  1.00  0.00           C  
ATOM   1521  O   VAL   261      20.918  10.259  35.030  1.00  0.00           O  
ATOM   1522  CB  VAL   261      21.766  13.127  34.831  1.00  0.00           C  
ATOM   1523  CG1 VAL   261      20.399  13.702  35.260  1.00  0.00           C  
ATOM   1524  CG2 VAL   261      22.780  14.269  34.636  1.00  0.00           C  
ATOM   1525  H   VAL   261      23.391  10.728  34.553  1.00  0.00           H  
ATOM   1526  HA  VAL   261      22.520  12.501  36.765  1.00  0.00           H  
ATOM   1527  HB  VAL   261      21.614  12.677  33.849  1.00  0.00           H  
ATOM   1528 HG11 VAL   261      20.110  14.540  34.628  1.00  0.00           H  
ATOM   1529 HG12 VAL   261      19.604  12.963  35.185  1.00  0.00           H  
ATOM   1530 HG13 VAL   261      20.416  14.050  36.292  1.00  0.00           H  
ATOM   1531 HG21 VAL   261      22.336  15.117  34.116  1.00  0.00           H  
ATOM   1532 HG22 VAL   261      23.157  14.631  35.590  1.00  0.00           H  
ATOM   1533 HG23 VAL   261      23.637  13.939  34.048  1.00  0.00           H  
ATOM   1534  N   ALA   262      20.767  10.824  37.228  1.00  0.00           N  
ATOM   1535  CA  ALA   262      19.689   9.921  37.618  1.00  0.00           C  
ATOM   1536  C   ALA   262      18.463  10.759  38.026  1.00  0.00           C  
ATOM   1537  O   ALA   262      18.643  11.826  38.614  1.00  0.00           O  
ATOM   1538  CB  ALA   262      20.174   9.091  38.818  1.00  0.00           C  
ATOM   1539  H   ALA   262      21.085  11.458  37.951  1.00  0.00           H  
ATOM   1540  HA  ALA   262      19.458   9.251  36.790  1.00  0.00           H  
ATOM   1541  HB1 ALA   262      19.449   8.318  39.067  1.00  0.00           H  
ATOM   1542  HB2 ALA   262      21.117   8.589  38.597  1.00  0.00           H  
ATOM   1543  HB3 ALA   262      20.320   9.705  39.708  1.00  0.00           H  
ATOM   1544  N   PRO   263      17.235  10.268  37.745  1.00  0.00           N  
ATOM   1545  CA  PRO   263      16.001  10.926  38.210  1.00  0.00           C  
ATOM   1546  C   PRO   263      15.813  10.828  39.738  1.00  0.00           C  
ATOM   1547  O   PRO   263      16.505  10.052  40.398  1.00  0.00           O  
ATOM   1548  CB  PRO   263      14.901  10.175  37.443  1.00  0.00           C  
ATOM   1549  CG  PRO   263      15.450   8.768  37.301  1.00  0.00           C  
ATOM   1550  CD  PRO   263      16.939   8.997  37.081  1.00  0.00           C  
ATOM   1551  HA  PRO   263      16.000  11.977  37.926  1.00  0.00           H  
ATOM   1552  HB2 PRO   263      13.927  10.192  37.935  1.00  0.00           H  
ATOM   1553  HB3 PRO   263      14.775  10.626  36.460  1.00  0.00           H  
ATOM   1554  HG2 PRO   263      15.301   8.249  38.245  1.00  0.00           H  
ATOM   1555  HG3 PRO   263      14.983   8.177  36.516  1.00  0.00           H  
ATOM   1556  HD2 PRO   263      17.514   8.170  37.495  1.00  0.00           H  
ATOM   1557  HD3 PRO   263      17.163   9.091  36.019  1.00  0.00           H  
ATOM   1558  N   ARG   264      14.864  11.614  40.263  1.00  0.00           N  
ATOM   1559  CA  ARG   264      14.427  11.562  41.656  1.00  0.00           C  
ATOM   1560  C   ARG   264      12.887  11.454  41.631  1.00  0.00           C  
ATOM   1561  O   ARG   264      12.254  12.430  41.224  1.00  0.00           O  
ATOM   1562  CB  ARG   264      14.949  12.825  42.375  1.00  0.00           C  
ATOM   1563  CG  ARG   264      14.645  12.890  43.882  1.00  0.00           C  
ATOM   1564  CD  ARG   264      15.463  11.896  44.725  1.00  0.00           C  
ATOM   1565  NE  ARG   264      15.073  11.916  46.143  1.00  0.00           N  
ATOM   1566  CZ  ARG   264      13.986  11.344  46.689  1.00  0.00           C  
ATOM   1567  NH1 ARG   264      13.096  10.673  45.945  1.00  0.00           N1+
ATOM   1568  NH2 ARG   264      13.787  11.445  48.009  1.00  0.00           N  
ATOM   1569  H   ARG   264      14.345  12.241  39.664  1.00  0.00           H  
ATOM   1570  HA  ARG   264      14.875  10.713  42.160  1.00  0.00           H  
ATOM   1571  HB2 ARG   264      16.029  12.901  42.235  1.00  0.00           H  
ATOM   1572  HB3 ARG   264      14.528  13.710  41.901  1.00  0.00           H  
ATOM   1573  HG2 ARG   264      14.970  13.887  44.182  1.00  0.00           H  
ATOM   1574  HG3 ARG   264      13.580  12.845  44.109  1.00  0.00           H  
ATOM   1575  HD2 ARG   264      15.529  10.893  44.305  1.00  0.00           H  
ATOM   1576  HD3 ARG   264      16.486  12.273  44.748  1.00  0.00           H  
ATOM   1577  HE  ARG   264      15.698  12.430  46.749  1.00  0.00           H  
ATOM   1578 HH11 ARG   264      12.290  10.239  46.373  1.00  0.00           H  
ATOM   1579 HH12 ARG   264      13.235  10.591  44.950  1.00  0.00           H  
ATOM   1580 HH21 ARG   264      14.451  11.938  48.590  1.00  0.00           H  
ATOM   1581 HH22 ARG   264      12.982  11.017  48.442  1.00  0.00           H  
ATOM   1582  N   PRO   265      12.288  10.297  42.012  1.00  0.00           N  
ATOM   1583  CA  PRO   265      12.893   9.128  42.685  1.00  0.00           C  
ATOM   1584  C   PRO   265      13.849   8.295  41.816  1.00  0.00           C  
ATOM   1585  O   PRO   265      13.550   8.008  40.656  1.00  0.00           O  
ATOM   1586  CB  PRO   265      11.679   8.298  43.137  1.00  0.00           C  
ATOM   1587  CG  PRO   265      10.589   8.640  42.137  1.00  0.00           C  
ATOM   1588  CD  PRO   265      10.842  10.116  41.863  1.00  0.00           C  
ATOM   1589  HA  PRO   265      13.437   9.464  43.567  1.00  0.00           H  
ATOM   1590  HB2 PRO   265      11.871   7.225  43.187  1.00  0.00           H  
ATOM   1591  HB3 PRO   265      11.372   8.617  44.134  1.00  0.00           H  
ATOM   1592  HG2 PRO   265      10.740   8.066  41.221  1.00  0.00           H  
ATOM   1593  HG3 PRO   265       9.582   8.432  42.501  1.00  0.00           H  
ATOM   1594  HD2 PRO   265      10.480  10.403  40.874  1.00  0.00           H  
ATOM   1595  HD3 PRO   265      10.333  10.734  42.605  1.00  0.00           H  
ATOM   1596  N   ARG   266      14.994   7.951  42.425  1.00  0.00           N  
ATOM   1597  CA  ARG   266      16.074   7.180  41.820  1.00  0.00           C  
ATOM   1598  C   ARG   266      15.710   5.679  41.827  1.00  0.00           C  
ATOM   1599  O   ARG   266      15.431   5.152  42.906  1.00  0.00           O  
ATOM   1600  CB  ARG   266      17.353   7.466  42.635  1.00  0.00           C  
ATOM   1601  CG  ARG   266      18.639   6.883  42.016  1.00  0.00           C  
ATOM   1602  CD  ARG   266      19.864   6.980  42.935  1.00  0.00           C  
ATOM   1603  NE  ARG   266      20.107   8.347  43.419  1.00  0.00           N  
ATOM   1604  CZ  ARG   266      21.130   8.711  44.209  1.00  0.00           C  
ATOM   1605  NH1 ARG   266      21.208   9.976  44.635  1.00  0.00           N1+
ATOM   1606  NH2 ARG   266      22.064   7.829  44.587  1.00  0.00           N  
ATOM   1607  H   ARG   266      15.143   8.220  43.386  1.00  0.00           H  
ATOM   1608  HA  ARG   266      16.222   7.570  40.817  1.00  0.00           H  
ATOM   1609  HB2 ARG   266      17.476   8.547  42.719  1.00  0.00           H  
ATOM   1610  HB3 ARG   266      17.236   7.096  43.656  1.00  0.00           H  
ATOM   1611  HG2 ARG   266      18.466   5.816  41.876  1.00  0.00           H  
ATOM   1612  HG3 ARG   266      18.847   7.277  41.022  1.00  0.00           H  
ATOM   1613  HD2 ARG   266      19.832   6.239  43.734  1.00  0.00           H  
ATOM   1614  HD3 ARG   266      20.746   6.753  42.336  1.00  0.00           H  
ATOM   1615  HE  ARG   266      19.431   9.054  43.158  1.00  0.00           H  
ATOM   1616 HH11 ARG   266      20.497  10.645  44.342  1.00  0.00           H  
ATOM   1617 HH12 ARG   266      21.959  10.270  45.243  1.00  0.00           H  
ATOM   1618 HH21 ARG   266      22.025   6.871  44.271  1.00  0.00           H  
ATOM   1619 HH22 ARG   266      22.798   8.114  45.227  1.00  0.00           H  
ATOM   1620  N   PRO   267      15.699   5.018  40.646  1.00  0.00           N  
ATOM   1621  CA  PRO   267      15.356   3.587  40.542  1.00  0.00           C  
ATOM   1622  C   PRO   267      16.425   2.665  41.154  1.00  0.00           C  
ATOM   1623  O   PRO   267      17.581   3.064  41.285  1.00  0.00           O  
ATOM   1624  CB  PRO   267      15.222   3.367  39.026  1.00  0.00           C  
ATOM   1625  CG  PRO   267      16.158   4.389  38.403  1.00  0.00           C  
ATOM   1626  CD  PRO   267      16.025   5.580  39.334  1.00  0.00           C  
ATOM   1627  HA  PRO   267      14.400   3.391  41.031  1.00  0.00           H  
ATOM   1628  HB2 PRO   267      15.452   2.349  38.708  1.00  0.00           H  
ATOM   1629  HB3 PRO   267      14.197   3.579  38.720  1.00  0.00           H  
ATOM   1630  HG2 PRO   267      17.182   4.015  38.436  1.00  0.00           H  
ATOM   1631  HG3 PRO   267      15.920   4.634  37.368  1.00  0.00           H  
ATOM   1632  HD2 PRO   267      16.941   6.172  39.323  1.00  0.00           H  
ATOM   1633  HD3 PRO   267      15.189   6.204  39.022  1.00  0.00           H  
ATOM   1634  N   LYS   268      16.013   1.437  41.502  1.00  0.00           N  
ATOM   1635  CA  LYS   268      16.915   0.365  41.930  1.00  0.00           C  
ATOM   1636  C   LYS   268      17.758  -0.188  40.764  1.00  0.00           C  
ATOM   1637  O   LYS   268      18.940  -0.472  40.958  1.00  0.00           O  
ATOM   1638  CB  LYS   268      16.081  -0.734  42.631  1.00  0.00           C  
ATOM   1639  CG  LYS   268      16.861  -2.005  43.023  1.00  0.00           C  
ATOM   1640  CD  LYS   268      16.013  -2.993  43.840  1.00  0.00           C  
ATOM   1641  CE  LYS   268      16.701  -4.347  44.071  1.00  0.00           C  
ATOM   1642  NZ  LYS   268      17.957  -4.210  44.828  1.00  0.00           N1+
ATOM   1643  H   LYS   268      15.041   1.187  41.394  1.00  0.00           H  
ATOM   1644  HA  LYS   268      17.605   0.778  42.668  1.00  0.00           H  
ATOM   1645  HB2 LYS   268      15.625  -0.306  43.525  1.00  0.00           H  
ATOM   1646  HB3 LYS   268      15.254  -1.028  41.983  1.00  0.00           H  
ATOM   1647  HG2 LYS   268      17.214  -2.514  42.124  1.00  0.00           H  
ATOM   1648  HG3 LYS   268      17.751  -1.721  43.586  1.00  0.00           H  
ATOM   1649  HD2 LYS   268      15.759  -2.544  44.801  1.00  0.00           H  
ATOM   1650  HD3 LYS   268      15.063  -3.161  43.330  1.00  0.00           H  
ATOM   1651  HE2 LYS   268      16.034  -5.012  44.621  1.00  0.00           H  
ATOM   1652  HE3 LYS   268      16.915  -4.830  43.116  1.00  0.00           H  
ATOM   1653  HZ1 LYS   268      18.599  -3.623  44.314  1.00  0.00           H  
ATOM   1654  HZ2 LYS   268      17.767  -3.792  45.728  1.00  0.00           H  
ATOM   1655  HZ3 LYS   268      18.372  -5.121  44.963  1.00  0.00           H  
ATOM   1656  N   ASN   269      17.123  -0.344  39.590  1.00  0.00           N  
ATOM   1657  CA  ASN   269      17.700  -0.985  38.415  1.00  0.00           C  
ATOM   1658  C   ASN   269      16.863  -0.587  37.187  1.00  0.00           C  
ATOM   1659  O   ASN   269      15.828  -1.203  36.932  1.00  0.00           O  
ATOM   1660  CB  ASN   269      17.746  -2.520  38.638  1.00  0.00           C  
ATOM   1661  CG  ASN   269      18.585  -3.248  37.590  1.00  0.00           C  
ATOM   1662  OD1 ASN   269      19.811  -3.177  37.613  1.00  0.00           O  
ATOM   1663  ND2 ASN   269      17.922  -3.947  36.668  1.00  0.00           N  
ATOM   1664  H   ASN   269      16.157  -0.065  39.507  1.00  0.00           H  
ATOM   1665  HA  ASN   269      18.713  -0.614  38.249  1.00  0.00           H  
ATOM   1666  HB2 ASN   269      18.205  -2.746  39.600  1.00  0.00           H  
ATOM   1667  HB3 ASN   269      16.741  -2.944  38.691  1.00  0.00           H  
ATOM   1668 HD21 ASN   269      16.914  -3.988  36.679  1.00  0.00           H  
ATOM   1669 HD22 ASN   269      18.429  -4.398  35.914  1.00  0.00           H  
ATOM   1670  N   ALA   270      17.323   0.445  36.463  1.00  0.00           N  
ATOM   1671  CA  ALA   270      16.682   0.979  35.259  1.00  0.00           C  
ATOM   1672  C   ALA   270      17.624   0.922  34.050  1.00  0.00           C  
ATOM   1673  O   ALA   270      18.825   0.702  34.205  1.00  0.00           O  
ATOM   1674  CB  ALA   270      16.266   2.433  35.533  1.00  0.00           C  
ATOM   1675  H   ALA   270      18.173   0.910  36.752  1.00  0.00           H  
ATOM   1676  HA  ALA   270      15.790   0.403  35.005  1.00  0.00           H  
ATOM   1677  HB1 ALA   270      15.847   2.913  34.648  1.00  0.00           H  
ATOM   1678  HB2 ALA   270      15.498   2.469  36.304  1.00  0.00           H  
ATOM   1679  HB3 ALA   270      17.113   3.034  35.867  1.00  0.00           H  
ATOM   1680  N   ALA   271      17.052   1.166  32.858  1.00  0.00           N  
ATOM   1681  CA  ALA   271      17.791   1.354  31.610  1.00  0.00           C  
ATOM   1682  C   ALA   271      18.681   2.608  31.654  1.00  0.00           C  
ATOM   1683  O   ALA   271      18.329   3.595  32.305  1.00  0.00           O  
ATOM   1684  CB  ALA   271      16.792   1.441  30.447  1.00  0.00           C  
ATOM   1685  H   ALA   271      16.060   1.348  32.815  1.00  0.00           H  
ATOM   1686  HA  ALA   271      18.424   0.477  31.458  1.00  0.00           H  
ATOM   1687  HB1 ALA   271      17.306   1.531  29.489  1.00  0.00           H  
ATOM   1688  HB2 ALA   271      16.174   0.545  30.401  1.00  0.00           H  
ATOM   1689  HB3 ALA   271      16.130   2.302  30.550  1.00  0.00           H  
ATOM   1690  N   VAL   272      19.818   2.527  30.951  1.00  0.00           N  
ATOM   1691  CA  VAL   272      20.832   3.574  30.888  1.00  0.00           C  
ATOM   1692  C   VAL   272      20.959   4.020  29.418  1.00  0.00           C  
ATOM   1693  O   VAL   272      21.083   3.162  28.544  1.00  0.00           O  
ATOM   1694  CB  VAL   272      22.209   3.025  31.376  1.00  0.00           C  
ATOM   1695  CG1 VAL   272      23.377   4.024  31.253  1.00  0.00           C  
ATOM   1696  CG2 VAL   272      22.148   2.459  32.808  1.00  0.00           C  
ATOM   1697  H   VAL   272      20.021   1.689  30.423  1.00  0.00           H  
ATOM   1698  HA  VAL   272      20.548   4.428  31.502  1.00  0.00           H  
ATOM   1699  HB  VAL   272      22.463   2.175  30.754  1.00  0.00           H  
ATOM   1700 HG11 VAL   272      24.310   3.580  31.598  1.00  0.00           H  
ATOM   1701 HG12 VAL   272      23.550   4.346  30.225  1.00  0.00           H  
ATOM   1702 HG13 VAL   272      23.190   4.910  31.856  1.00  0.00           H  
ATOM   1703 HG21 VAL   272      23.104   2.025  33.096  1.00  0.00           H  
ATOM   1704 HG22 VAL   272      21.902   3.227  33.539  1.00  0.00           H  
ATOM   1705 HG23 VAL   272      21.407   1.665  32.898  1.00  0.00           H  
ATOM   1706  N   MET   273      20.939   5.342  29.176  1.00  0.00           N  
ATOM   1707  CA  MET   273      21.173   5.943  27.859  1.00  0.00           C  
ATOM   1708  C   MET   273      22.488   6.729  27.907  1.00  0.00           C  
ATOM   1709  O   MET   273      22.573   7.721  28.626  1.00  0.00           O  
ATOM   1710  CB  MET   273      19.985   6.830  27.437  1.00  0.00           C  
ATOM   1711  CG  MET   273      18.816   6.019  26.851  1.00  0.00           C  
ATOM   1712  SD  MET   273      17.332   6.976  26.426  1.00  0.00           S  
ATOM   1713  CE  MET   273      17.951   7.997  25.062  1.00  0.00           C  
ATOM   1714  H   MET   273      20.852   5.988  29.949  1.00  0.00           H  
ATOM   1715  HA  MET   273      21.273   5.172  27.099  1.00  0.00           H  
ATOM   1716  HB2 MET   273      19.649   7.446  28.272  1.00  0.00           H  
ATOM   1717  HB3 MET   273      20.319   7.530  26.673  1.00  0.00           H  
ATOM   1718  HG2 MET   273      19.146   5.497  25.951  1.00  0.00           H  
ATOM   1719  HG3 MET   273      18.519   5.243  27.557  1.00  0.00           H  
ATOM   1720  HE1 MET   273      17.153   8.631  24.678  1.00  0.00           H  
ATOM   1721  HE2 MET   273      18.756   8.646  25.403  1.00  0.00           H  
ATOM   1722  HE3 MET   273      18.323   7.372  24.250  1.00  0.00           H  
ATOM   1723  N   LEU   274      23.487   6.257  27.146  1.00  0.00           N  
ATOM   1724  CA  LEU   274      24.860   6.753  27.168  1.00  0.00           C  
ATOM   1725  C   LEU   274      25.144   7.580  25.909  1.00  0.00           C  
ATOM   1726  O   LEU   274      25.243   7.012  24.821  1.00  0.00           O  
ATOM   1727  CB  LEU   274      25.793   5.533  27.318  1.00  0.00           C  
ATOM   1728  CG  LEU   274      27.268   5.862  27.632  1.00  0.00           C  
ATOM   1729  CD1 LEU   274      27.907   4.675  28.361  1.00  0.00           C  
ATOM   1730  CD2 LEU   274      28.101   6.258  26.396  1.00  0.00           C  
ATOM   1731  H   LEU   274      23.322   5.444  26.566  1.00  0.00           H  
ATOM   1732  HA  LEU   274      25.009   7.389  28.040  1.00  0.00           H  
ATOM   1733  HB2 LEU   274      25.400   4.946  28.150  1.00  0.00           H  
ATOM   1734  HB3 LEU   274      25.721   4.875  26.451  1.00  0.00           H  
ATOM   1735  HG  LEU   274      27.289   6.700  28.328  1.00  0.00           H  
ATOM   1736 HD11 LEU   274      28.965   4.845  28.568  1.00  0.00           H  
ATOM   1737 HD12 LEU   274      27.406   4.508  29.313  1.00  0.00           H  
ATOM   1738 HD13 LEU   274      27.811   3.758  27.780  1.00  0.00           H  
ATOM   1739 HD21 LEU   274      29.032   5.697  26.338  1.00  0.00           H  
ATOM   1740 HD22 LEU   274      27.574   6.074  25.462  1.00  0.00           H  
ATOM   1741 HD23 LEU   274      28.359   7.317  26.425  1.00  0.00           H  
ATOM   1742  N   TRP   275      25.262   8.906  26.082  1.00  0.00           N  
ATOM   1743  CA  TRP   275      25.536   9.848  25.004  1.00  0.00           C  
ATOM   1744  C   TRP   275      27.024   9.874  24.629  1.00  0.00           C  
ATOM   1745  O   TRP   275      27.871  10.107  25.491  1.00  0.00           O  
ATOM   1746  CB  TRP   275      25.032  11.258  25.369  1.00  0.00           C  
ATOM   1747  CG  TRP   275      25.195  12.287  24.284  1.00  0.00           C  
ATOM   1748  CD1 TRP   275      26.065  13.323  24.292  1.00  0.00           C  
ATOM   1749  CD2 TRP   275      24.504  12.360  22.999  1.00  0.00           C  
ATOM   1750  NE1 TRP   275      25.946  14.033  23.115  1.00  0.00           N  
ATOM   1751  CE2 TRP   275      25.002  13.482  22.274  1.00  0.00           C  
ATOM   1752  CE3 TRP   275      23.494  11.595  22.373  1.00  0.00           C  
ATOM   1753  CZ2 TRP   275      24.524  13.821  20.994  1.00  0.00           C  
ATOM   1754  CZ3 TRP   275      22.971  11.950  21.114  1.00  0.00           C  
ATOM   1755  CH2 TRP   275      23.488  13.062  20.423  1.00  0.00           C  
ATOM   1756  H   TRP   275      25.166   9.301  27.010  1.00  0.00           H  
ATOM   1757  HA  TRP   275      24.952   9.534  24.142  1.00  0.00           H  
ATOM   1758  HB2 TRP   275      23.971  11.211  25.614  1.00  0.00           H  
ATOM   1759  HB3 TRP   275      25.529  11.613  26.271  1.00  0.00           H  
ATOM   1760  HD1 TRP   275      26.738  13.551  25.106  1.00  0.00           H  
ATOM   1761  HE1 TRP   275      26.483  14.867  22.925  1.00  0.00           H  
ATOM   1762  HE3 TRP   275      23.111  10.730  22.887  1.00  0.00           H  
ATOM   1763  HZ2 TRP   275      24.936  14.662  20.458  1.00  0.00           H  
ATOM   1764  HZ3 TRP   275      22.185  11.357  20.669  1.00  0.00           H  
ATOM   1765  HH2 TRP   275      23.092  13.329  19.456  1.00  0.00           H  
ATOM   1766  N   ILE   276      27.288   9.712  23.327  1.00  0.00           N  
ATOM   1767  CA  ILE   276      28.571  10.010  22.703  1.00  0.00           C  
ATOM   1768  C   ILE   276      28.284  11.131  21.690  1.00  0.00           C  
ATOM   1769  O   ILE   276      27.506  10.921  20.760  1.00  0.00           O  
ATOM   1770  CB  ILE   276      29.174   8.785  21.949  1.00  0.00           C  
ATOM   1771  CG1 ILE   276      29.285   7.542  22.866  1.00  0.00           C  
ATOM   1772  CG2 ILE   276      30.556   9.122  21.346  1.00  0.00           C  
ATOM   1773  CD1 ILE   276      29.758   6.264  22.153  1.00  0.00           C  
ATOM   1774  H   ILE   276      26.530   9.496  22.691  1.00  0.00           H  
ATOM   1775  HA  ILE   276      29.296  10.367  23.438  1.00  0.00           H  
ATOM   1776  HB  ILE   276      28.509   8.517  21.125  1.00  0.00           H  
ATOM   1777 HG12 ILE   276      29.965   7.765  23.689  1.00  0.00           H  
ATOM   1778 HG13 ILE   276      28.321   7.324  23.327  1.00  0.00           H  
ATOM   1779 HG21 ILE   276      30.980   8.272  20.818  1.00  0.00           H  
ATOM   1780 HG22 ILE   276      30.510   9.940  20.628  1.00  0.00           H  
ATOM   1781 HG23 ILE   276      31.265   9.407  22.123  1.00  0.00           H  
ATOM   1782 HD11 ILE   276      29.315   5.378  22.609  1.00  0.00           H  
ATOM   1783 HD12 ILE   276      29.485   6.261  21.097  1.00  0.00           H  
ATOM   1784 HD13 ILE   276      30.841   6.159  22.215  1.00  0.00           H  
ATOM   1785  N   PHE   277      28.892  12.310  21.904  1.00  0.00           N  
ATOM   1786  CA  PHE   277      28.748  13.473  21.023  1.00  0.00           C  
ATOM   1787  C   PHE   277      29.497  13.284  19.692  1.00  0.00           C  
ATOM   1788  O   PHE   277      30.427  12.480  19.614  1.00  0.00           O  
ATOM   1789  CB  PHE   277      29.209  14.749  21.768  1.00  0.00           C  
ATOM   1790  CG  PHE   277      30.685  14.844  22.123  1.00  0.00           C  
ATOM   1791  CD1 PHE   277      31.631  15.288  21.173  1.00  0.00           C  
ATOM   1792  CD2 PHE   277      31.143  14.347  23.360  1.00  0.00           C  
ATOM   1793  CE1 PHE   277      32.985  15.286  21.483  1.00  0.00           C  
ATOM   1794  CE2 PHE   277      32.497  14.374  23.656  1.00  0.00           C  
ATOM   1795  CZ  PHE   277      33.415  14.847  22.727  1.00  0.00           C  
ATOM   1796  H   PHE   277      29.518  12.419  22.688  1.00  0.00           H  
ATOM   1797  HA  PHE   277      27.687  13.589  20.793  1.00  0.00           H  
ATOM   1798  HB2 PHE   277      28.970  15.619  21.155  1.00  0.00           H  
ATOM   1799  HB3 PHE   277      28.625  14.871  22.681  1.00  0.00           H  
ATOM   1800  HD1 PHE   277      31.310  15.630  20.200  1.00  0.00           H  
ATOM   1801  HD2 PHE   277      30.444  13.958  24.085  1.00  0.00           H  
ATOM   1802  HE1 PHE   277      33.704  15.635  20.756  1.00  0.00           H  
ATOM   1803  HE2 PHE   277      32.836  14.010  24.610  1.00  0.00           H  
ATOM   1804  HZ  PHE   277      34.469  14.853  22.966  1.00  0.00           H  
ATOM   1805  N   GLY   278      29.092  14.068  18.683  1.00  0.00           N  
ATOM   1806  CA  GLY   278      29.780  14.150  17.401  1.00  0.00           C  
ATOM   1807  C   GLY   278      30.262  15.580  17.149  1.00  0.00           C  
ATOM   1808  O   GLY   278      30.001  16.503  17.923  1.00  0.00           O  
ATOM   1809  H   GLY   278      28.325  14.709  18.826  1.00  0.00           H  
ATOM   1810  HA2 GLY   278      30.636  13.476  17.351  1.00  0.00           H  
ATOM   1811  HA3 GLY   278      29.105  13.864  16.599  1.00  0.00           H  
ATOM   1812  N   GLY   279      30.967  15.732  16.022  1.00  0.00           N  
ATOM   1813  CA  GLY   279      31.571  16.983  15.582  1.00  0.00           C  
ATOM   1814  C   GLY   279      32.676  16.661  14.568  1.00  0.00           C  
ATOM   1815  O   GLY   279      33.725  17.301  14.605  1.00  0.00           O  
ATOM   1816  H   GLY   279      31.141  14.922  15.448  1.00  0.00           H  
ATOM   1817  HA2 GLY   279      30.817  17.611  15.107  1.00  0.00           H  
ATOM   1818  HA3 GLY   279      31.984  17.542  16.421  1.00  0.00           H  
ATOM   1819  N   GLY   280      32.450  15.658  13.694  1.00  0.00           N  
ATOM   1820  CA  GLY   280      33.349  15.225  12.617  1.00  0.00           C  
ATOM   1821  C   GLY   280      34.671  14.601  13.099  1.00  0.00           C  
ATOM   1822  O   GLY   280      35.601  14.502  12.302  1.00  0.00           O  
ATOM   1823  H   GLY   280      31.551  15.201  13.716  1.00  0.00           H  
ATOM   1824  HA2 GLY   280      32.825  14.488  12.008  1.00  0.00           H  
ATOM   1825  HA3 GLY   280      33.565  16.069  11.963  1.00  0.00           H  
ATOM   1826  N   PHE   281      34.776  14.221  14.387  1.00  0.00           N  
ATOM   1827  CA  PHE   281      35.996  13.774  15.074  1.00  0.00           C  
ATOM   1828  C   PHE   281      37.071  14.878  15.201  1.00  0.00           C  
ATOM   1829  O   PHE   281      38.242  14.543  15.376  1.00  0.00           O  
ATOM   1830  CB  PHE   281      36.585  12.474  14.464  1.00  0.00           C  
ATOM   1831  CG  PHE   281      35.685  11.255  14.484  1.00  0.00           C  
ATOM   1832  CD1 PHE   281      35.517  10.530  15.681  1.00  0.00           C  
ATOM   1833  CD2 PHE   281      34.939  10.887  13.343  1.00  0.00           C  
ATOM   1834  CE1 PHE   281      34.688   9.419  15.704  1.00  0.00           C  
ATOM   1835  CE2 PHE   281      34.105   9.777  13.391  1.00  0.00           C  
ATOM   1836  CZ  PHE   281      33.988   9.042  14.565  1.00  0.00           C  
ATOM   1837  H   PHE   281      33.966  14.323  14.980  1.00  0.00           H  
ATOM   1838  HA  PHE   281      35.694  13.548  16.097  1.00  0.00           H  
ATOM   1839  HB2 PHE   281      36.915  12.650  13.443  1.00  0.00           H  
ATOM   1840  HB3 PHE   281      37.491  12.189  15.001  1.00  0.00           H  
ATOM   1841  HD1 PHE   281      36.049  10.820  16.574  1.00  0.00           H  
ATOM   1842  HD2 PHE   281      35.027  11.454  12.427  1.00  0.00           H  
ATOM   1843  HE1 PHE   281      34.594   8.846  16.614  1.00  0.00           H  
ATOM   1844  HE2 PHE   281      33.548   9.486  12.513  1.00  0.00           H  
ATOM   1845  HZ  PHE   281      33.344   8.178  14.602  1.00  0.00           H  
ATOM   1846  N   TYR   282      36.668  16.163  15.152  1.00  0.00           N  
ATOM   1847  CA  TYR   282      37.558  17.319  15.320  1.00  0.00           C  
ATOM   1848  C   TYR   282      37.071  18.313  16.394  1.00  0.00           C  
ATOM   1849  O   TYR   282      37.854  19.185  16.772  1.00  0.00           O  
ATOM   1850  CB  TYR   282      37.790  18.000  13.949  1.00  0.00           C  
ATOM   1851  CG  TYR   282      36.608  18.757  13.359  1.00  0.00           C  
ATOM   1852  CD1 TYR   282      36.351  20.090  13.743  1.00  0.00           C  
ATOM   1853  CD2 TYR   282      35.770  18.137  12.410  1.00  0.00           C  
ATOM   1854  CE1 TYR   282      35.251  20.787  13.209  1.00  0.00           C  
ATOM   1855  CE2 TYR   282      34.666  18.832  11.880  1.00  0.00           C  
ATOM   1856  CZ  TYR   282      34.403  20.155  12.281  1.00  0.00           C  
ATOM   1857  OH  TYR   282      33.331  20.827  11.772  1.00  0.00           O  
ATOM   1858  H   TYR   282      35.694  16.372  14.979  1.00  0.00           H  
ATOM   1859  HA  TYR   282      38.531  16.983  15.676  1.00  0.00           H  
ATOM   1860  HB2 TYR   282      38.611  18.712  14.048  1.00  0.00           H  
ATOM   1861  HB3 TYR   282      38.140  17.262  13.226  1.00  0.00           H  
ATOM   1862  HD1 TYR   282      36.995  20.582  14.456  1.00  0.00           H  
ATOM   1863  HD2 TYR   282      35.964  17.123  12.097  1.00  0.00           H  
ATOM   1864  HE1 TYR   282      35.055  21.803  13.519  1.00  0.00           H  
ATOM   1865  HE2 TYR   282      34.015  18.343  11.172  1.00  0.00           H  
ATOM   1866  HH  TYR   282      32.813  20.305  11.156  1.00  0.00           H  
ATOM   1867  N   SER   283      35.814  18.188  16.859  1.00  0.00           N  
ATOM   1868  CA  SER   283      35.179  19.129  17.785  1.00  0.00           C  
ATOM   1869  C   SER   283      34.023  18.486  18.578  1.00  0.00           C  
ATOM   1870  O   SER   283      33.694  17.317  18.369  1.00  0.00           O  
ATOM   1871  CB  SER   283      34.744  20.396  17.005  1.00  0.00           C  
ATOM   1872  OG  SER   283      33.665  20.133  16.128  1.00  0.00           O  
ATOM   1873  H   SER   283      35.221  17.441  16.526  1.00  0.00           H  
ATOM   1874  HA  SER   283      35.927  19.418  18.525  1.00  0.00           H  
ATOM   1875  HB2 SER   283      34.428  21.179  17.695  1.00  0.00           H  
ATOM   1876  HB3 SER   283      35.575  20.820  16.442  1.00  0.00           H  
ATOM   1877  HG  SER   283      33.974  19.554  15.425  1.00  0.00           H  
ATOM   1878  N   GLY   284      33.431  19.294  19.474  1.00  0.00           N  
ATOM   1879  CA  GLY   284      32.280  18.953  20.305  1.00  0.00           C  
ATOM   1880  C   GLY   284      32.719  18.676  21.750  1.00  0.00           C  
ATOM   1881  O   GLY   284      33.894  18.441  22.035  1.00  0.00           O  
ATOM   1882  H   GLY   284      33.802  20.228  19.596  1.00  0.00           H  
ATOM   1883  HA2 GLY   284      31.588  19.796  20.293  1.00  0.00           H  
ATOM   1884  HA3 GLY   284      31.740  18.091  19.912  1.00  0.00           H  
ATOM   1885  N   THR   285      31.736  18.670  22.660  1.00  0.00           N  
ATOM   1886  CA  THR   285      31.901  18.345  24.076  1.00  0.00           C  
ATOM   1887  C   THR   285      30.559  17.850  24.639  1.00  0.00           C  
ATOM   1888  O   THR   285      29.505  18.302  24.197  1.00  0.00           O  
ATOM   1889  CB  THR   285      32.427  19.558  24.904  1.00  0.00           C  
ATOM   1890  OG1 THR   285      32.575  19.234  26.273  1.00  0.00           O  
ATOM   1891  CG2 THR   285      31.542  20.811  24.886  1.00  0.00           C  
ATOM   1892  H   THR   285      30.787  18.860  22.372  1.00  0.00           H  
ATOM   1893  HA  THR   285      32.617  17.523  24.160  1.00  0.00           H  
ATOM   1894  HB  THR   285      33.413  19.827  24.525  1.00  0.00           H  
ATOM   1895 HG21 THR   285      32.022  21.624  25.431  1.00  0.00           H  
ATOM   1896 HG22 THR   285      31.357  21.153  23.868  1.00  0.00           H  
ATOM   1897 HG23 THR   285      30.581  20.635  25.369  1.00  0.00           H  
ATOM   1898  HG1 THR   285      32.415  20.028  26.793  1.00  0.00           H  
ATOM   1899  N   ALA   286      30.622  16.936  25.618  1.00  0.00           N  
ATOM   1900  CA  ALA   286      29.465  16.338  26.288  1.00  0.00           C  
ATOM   1901  C   ALA   286      28.677  17.301  27.205  1.00  0.00           C  
ATOM   1902  O   ALA   286      27.610  16.920  27.685  1.00  0.00           O  
ATOM   1903  CB  ALA   286      29.971  15.130  27.084  1.00  0.00           C  
ATOM   1904  H   ALA   286      31.530  16.625  25.942  1.00  0.00           H  
ATOM   1905  HA  ALA   286      28.781  15.979  25.517  1.00  0.00           H  
ATOM   1906  HB1 ALA   286      29.138  14.537  27.449  1.00  0.00           H  
ATOM   1907  HB2 ALA   286      30.583  14.476  26.464  1.00  0.00           H  
ATOM   1908  HB3 ALA   286      30.574  15.431  27.942  1.00  0.00           H  
ATOM   1909  N   THR   287      29.220  18.507  27.438  1.00  0.00           N  
ATOM   1910  CA  THR   287      28.717  19.517  28.368  1.00  0.00           C  
ATOM   1911  C   THR   287      27.880  20.630  27.696  1.00  0.00           C  
ATOM   1912  O   THR   287      27.442  21.527  28.417  1.00  0.00           O  
ATOM   1913  CB  THR   287      29.913  20.181  29.106  1.00  0.00           C  
ATOM   1914  OG1 THR   287      30.744  20.910  28.218  1.00  0.00           O  
ATOM   1915  CG2 THR   287      30.769  19.170  29.883  1.00  0.00           C  
ATOM   1916  H   THR   287      30.101  18.733  26.998  1.00  0.00           H  
ATOM   1917  HA  THR   287      28.077  19.040  29.113  1.00  0.00           H  
ATOM   1918  HB  THR   287      29.530  20.898  29.835  1.00  0.00           H  
ATOM   1919 HG21 THR   287      31.554  19.672  30.445  1.00  0.00           H  
ATOM   1920 HG22 THR   287      30.160  18.616  30.596  1.00  0.00           H  
ATOM   1921 HG23 THR   287      31.244  18.447  29.221  1.00  0.00           H  
ATOM   1922  HG1 THR   287      30.283  21.712  27.951  1.00  0.00           H  
ATOM   1923  N   LEU   288      27.645  20.566  26.368  1.00  0.00           N  
ATOM   1924  CA  LEU   288      26.818  21.530  25.623  1.00  0.00           C  
ATOM   1925  C   LEU   288      25.373  21.596  26.152  1.00  0.00           C  
ATOM   1926  O   LEU   288      24.813  20.566  26.526  1.00  0.00           O  
ATOM   1927  CB  LEU   288      26.793  21.177  24.118  1.00  0.00           C  
ATOM   1928  CG  LEU   288      28.146  21.307  23.392  1.00  0.00           C  
ATOM   1929  CD1 LEU   288      28.097  20.652  21.994  1.00  0.00           C  
ATOM   1930  CD2 LEU   288      28.643  22.767  23.349  1.00  0.00           C  
ATOM   1931  H   LEU   288      28.025  19.797  25.834  1.00  0.00           H  
ATOM   1932  HA  LEU   288      27.269  22.514  25.752  1.00  0.00           H  
ATOM   1933  HB2 LEU   288      26.416  20.161  24.004  1.00  0.00           H  
ATOM   1934  HB3 LEU   288      26.075  21.817  23.604  1.00  0.00           H  
ATOM   1935  HG  LEU   288      28.876  20.743  23.962  1.00  0.00           H  
ATOM   1936 HD11 LEU   288      28.537  21.273  21.218  1.00  0.00           H  
ATOM   1937 HD12 LEU   288      28.654  19.716  21.989  1.00  0.00           H  
ATOM   1938 HD13 LEU   288      27.077  20.423  21.685  1.00  0.00           H  
ATOM   1939 HD21 LEU   288      28.932  23.085  22.350  1.00  0.00           H  
ATOM   1940 HD22 LEU   288      27.883  23.472  23.689  1.00  0.00           H  
ATOM   1941 HD23 LEU   288      29.512  22.900  23.993  1.00  0.00           H  
ATOM   1942  N   ASP   289      24.801  22.811  26.157  1.00  0.00           N  
ATOM   1943  CA  ASP   289      23.456  23.114  26.669  1.00  0.00           C  
ATOM   1944  C   ASP   289      22.306  22.451  25.883  1.00  0.00           C  
ATOM   1945  O   ASP   289      21.250  22.216  26.470  1.00  0.00           O  
ATOM   1946  CB  ASP   289      23.214  24.633  26.825  1.00  0.00           C  
ATOM   1947  CG  ASP   289      24.332  25.351  27.587  1.00  0.00           C  
ATOM   1948  OD1 ASP   289      24.404  25.148  28.818  1.00  0.00           O  
ATOM   1949  OD2 ASP   289      25.099  26.089  26.929  1.00  0.00           O1-
ATOM   1950  H   ASP   289      25.332  23.609  25.837  1.00  0.00           H  
ATOM   1951  HA  ASP   289      23.414  22.686  27.672  1.00  0.00           H  
ATOM   1952  HB2 ASP   289      23.109  25.099  25.844  1.00  0.00           H  
ATOM   1953  HB3 ASP   289      22.269  24.836  27.331  1.00  0.00           H  
ATOM   1954  N   VAL   290      22.544  22.113  24.602  1.00  0.00           N  
ATOM   1955  CA  VAL   290      21.632  21.328  23.761  1.00  0.00           C  
ATOM   1956  C   VAL   290      21.578  19.827  24.137  1.00  0.00           C  
ATOM   1957  O   VAL   290      20.617  19.158  23.758  1.00  0.00           O  
ATOM   1958  CB  VAL   290      21.995  21.455  22.253  1.00  0.00           C  
ATOM   1959  CG1 VAL   290      21.880  22.906  21.754  1.00  0.00           C  
ATOM   1960  CG2 VAL   290      23.363  20.860  21.865  1.00  0.00           C  
ATOM   1961  H   VAL   290      23.433  22.350  24.188  1.00  0.00           H  
ATOM   1962  HA  VAL   290      20.624  21.718  23.901  1.00  0.00           H  
ATOM   1963  HB  VAL   290      21.243  20.896  21.692  1.00  0.00           H  
ATOM   1964 HG11 VAL   290      22.048  22.967  20.678  1.00  0.00           H  
ATOM   1965 HG12 VAL   290      20.889  23.313  21.952  1.00  0.00           H  
ATOM   1966 HG13 VAL   290      22.609  23.557  22.237  1.00  0.00           H  
ATOM   1967 HG21 VAL   290      23.564  21.021  20.807  1.00  0.00           H  
ATOM   1968 HG22 VAL   290      24.172  21.325  22.424  1.00  0.00           H  
ATOM   1969 HG23 VAL   290      23.408  19.787  22.037  1.00  0.00           H  
ATOM   1970  N   TYR   291      22.574  19.340  24.903  1.00  0.00           N  
ATOM   1971  CA  TYR   291      22.615  18.000  25.491  1.00  0.00           C  
ATOM   1972  C   TYR   291      22.104  18.065  26.945  1.00  0.00           C  
ATOM   1973  O   TYR   291      22.868  17.804  27.876  1.00  0.00           O  
ATOM   1974  CB  TYR   291      24.050  17.412  25.402  1.00  0.00           C  
ATOM   1975  CG  TYR   291      24.714  17.342  24.032  1.00  0.00           C  
ATOM   1976  CD1 TYR   291      23.958  17.151  22.855  1.00  0.00           C  
ATOM   1977  CD2 TYR   291      26.119  17.442  23.938  1.00  0.00           C  
ATOM   1978  CE1 TYR   291      24.599  17.094  21.602  1.00  0.00           C  
ATOM   1979  CE2 TYR   291      26.756  17.375  22.684  1.00  0.00           C  
ATOM   1980  CZ  TYR   291      25.997  17.209  21.513  1.00  0.00           C  
ATOM   1981  OH  TYR   291      26.612  17.144  20.296  1.00  0.00           O  
ATOM   1982  H   TYR   291      23.317  19.960  25.194  1.00  0.00           H  
ATOM   1983  HA  TYR   291      21.945  17.332  24.953  1.00  0.00           H  
ATOM   1984  HB2 TYR   291      24.716  17.982  26.052  1.00  0.00           H  
ATOM   1985  HB3 TYR   291      24.044  16.397  25.802  1.00  0.00           H  
ATOM   1986  HD1 TYR   291      22.885  17.052  22.901  1.00  0.00           H  
ATOM   1987  HD2 TYR   291      26.714  17.574  24.830  1.00  0.00           H  
ATOM   1988  HE1 TYR   291      24.019  16.940  20.706  1.00  0.00           H  
ATOM   1989  HE2 TYR   291      27.829  17.448  22.616  1.00  0.00           H  
ATOM   1990  HH  TYR   291      27.557  17.304  20.336  1.00  0.00           H  
ATOM   1991  N   ASP   292      20.823  18.441  27.115  1.00  0.00           N  
ATOM   1992  CA  ASP   292      20.153  18.568  28.413  1.00  0.00           C  
ATOM   1993  C   ASP   292      19.798  17.177  28.975  1.00  0.00           C  
ATOM   1994  O   ASP   292      18.729  16.645  28.677  1.00  0.00           O  
ATOM   1995  CB  ASP   292      18.920  19.505  28.323  1.00  0.00           C  
ATOM   1996  CG  ASP   292      18.189  19.765  29.653  1.00  0.00           C  
ATOM   1997  OD1 ASP   292      18.760  19.474  30.729  1.00  0.00           O  
ATOM   1998  OD2 ASP   292      17.062  20.293  29.565  1.00  0.00           O1-
ATOM   1999  H   ASP   292      20.261  18.656  26.304  1.00  0.00           H  
ATOM   2000  HA  ASP   292      20.859  19.040  29.099  1.00  0.00           H  
ATOM   2001  HB2 ASP   292      19.237  20.469  27.922  1.00  0.00           H  
ATOM   2002  HB3 ASP   292      18.203  19.077  27.620  1.00  0.00           H  
ATOM   2003  N   HIS   293      20.706  16.631  29.799  1.00  0.00           N  
ATOM   2004  CA  HIS   293      20.550  15.336  30.464  1.00  0.00           C  
ATOM   2005  C   HIS   293      19.437  15.311  31.525  1.00  0.00           C  
ATOM   2006  O   HIS   293      18.906  14.235  31.794  1.00  0.00           O  
ATOM   2007  CB  HIS   293      21.883  14.919  31.122  1.00  0.00           C  
ATOM   2008  CG  HIS   293      23.098  14.856  30.230  1.00  0.00           C  
ATOM   2009  ND1 HIS   293      23.030  14.653  28.847  1.00  0.00           N  
ATOM   2010  CD2 HIS   293      24.422  14.961  30.598  1.00  0.00           C  
ATOM   2011  CE1 HIS   293      24.289  14.672  28.436  1.00  0.00           C  
ATOM   2012  NE2 HIS   293      25.156  14.853  29.432  1.00  0.00           N  
ATOM   2013  H   HIS   293      21.572  17.123  29.969  1.00  0.00           H  
ATOM   2014  HA  HIS   293      20.290  14.606  29.697  1.00  0.00           H  
ATOM   2015  HB2 HIS   293      22.118  15.625  31.918  1.00  0.00           H  
ATOM   2016  HB3 HIS   293      21.776  13.945  31.599  1.00  0.00           H  
ATOM   2017  HD2 HIS   293      24.886  15.103  31.563  1.00  0.00           H  
ATOM   2018  HE2 HIS   293      26.164  14.866  29.348  1.00  0.00           H  
ATOM   2019  HE1 HIS   293      24.582  14.541  27.405  1.00  0.00           H  
ATOM   2020  N   ARG   294      19.118  16.479  32.110  1.00  0.00           N  
ATOM   2021  CA  ARG   294      18.145  16.628  33.190  1.00  0.00           C  
ATOM   2022  C   ARG   294      16.699  16.433  32.717  1.00  0.00           C  
ATOM   2023  O   ARG   294      15.948  15.730  33.390  1.00  0.00           O  
ATOM   2024  CB  ARG   294      18.303  17.988  33.895  1.00  0.00           C  
ATOM   2025  CG  ARG   294      19.739  18.354  34.299  1.00  0.00           C  
ATOM   2026  CD  ARG   294      19.780  19.679  35.068  1.00  0.00           C  
ATOM   2027  NE  ARG   294      21.139  20.006  35.517  1.00  0.00           N  
ATOM   2028  CZ  ARG   294      21.555  21.223  35.907  1.00  0.00           C  
ATOM   2029  NH1 ARG   294      20.721  22.273  35.928  1.00  0.00           N1+
ATOM   2030  NH2 ARG   294      22.830  21.388  36.281  1.00  0.00           N  
ATOM   2031  H   ARG   294      19.565  17.329  31.794  1.00  0.00           H  
ATOM   2032  HA  ARG   294      18.345  15.849  33.927  1.00  0.00           H  
ATOM   2033  HB2 ARG   294      17.911  18.783  33.258  1.00  0.00           H  
ATOM   2034  HB3 ARG   294      17.683  17.980  34.791  1.00  0.00           H  
ATOM   2035  HG2 ARG   294      20.214  17.561  34.877  1.00  0.00           H  
ATOM   2036  HG3 ARG   294      20.328  18.469  33.388  1.00  0.00           H  
ATOM   2037  HD2 ARG   294      19.494  20.466  34.369  1.00  0.00           H  
ATOM   2038  HD3 ARG   294      19.064  19.706  35.889  1.00  0.00           H  
ATOM   2039  HE  ARG   294      21.789  19.234  35.558  1.00  0.00           H  
ATOM   2040 HH11 ARG   294      19.745  22.146  35.693  1.00  0.00           H  
ATOM   2041 HH12 ARG   294      21.042  23.186  36.212  1.00  0.00           H  
ATOM   2042 HH21 ARG   294      23.472  20.609  36.266  1.00  0.00           H  
ATOM   2043 HH22 ARG   294      23.164  22.295  36.573  1.00  0.00           H  
ATOM   2044  N   ALA   295      16.346  17.032  31.564  1.00  0.00           N  
ATOM   2045  CA  ALA   295      15.034  16.876  30.937  1.00  0.00           C  
ATOM   2046  C   ALA   295      14.788  15.449  30.422  1.00  0.00           C  
ATOM   2047  O   ALA   295      13.704  14.923  30.658  1.00  0.00           O  
ATOM   2048  CB  ALA   295      14.848  17.919  29.826  1.00  0.00           C  
ATOM   2049  H   ALA   295      17.016  17.607  31.070  1.00  0.00           H  
ATOM   2050  HA  ALA   295      14.278  17.081  31.698  1.00  0.00           H  
ATOM   2051  HB1 ALA   295      13.916  17.762  29.282  1.00  0.00           H  
ATOM   2052  HB2 ALA   295      14.813  18.926  30.243  1.00  0.00           H  
ATOM   2053  HB3 ALA   295      15.665  17.890  29.106  1.00  0.00           H  
ATOM   2054  N   LEU   296      15.800  14.827  29.789  1.00  0.00           N  
ATOM   2055  CA  LEU   296      15.732  13.445  29.303  1.00  0.00           C  
ATOM   2056  C   LEU   296      15.615  12.403  30.434  1.00  0.00           C  
ATOM   2057  O   LEU   296      14.860  11.445  30.277  1.00  0.00           O  
ATOM   2058  CB  LEU   296      16.924  13.177  28.353  1.00  0.00           C  
ATOM   2059  CG  LEU   296      16.950  11.782  27.674  1.00  0.00           C  
ATOM   2060  CD1 LEU   296      15.688  11.503  26.828  1.00  0.00           C  
ATOM   2061  CD2 LEU   296      18.246  11.588  26.862  1.00  0.00           C  
ATOM   2062  H   LEU   296      16.664  15.324  29.621  1.00  0.00           H  
ATOM   2063  HA  LEU   296      14.816  13.364  28.719  1.00  0.00           H  
ATOM   2064  HB2 LEU   296      16.927  13.938  27.574  1.00  0.00           H  
ATOM   2065  HB3 LEU   296      17.851  13.328  28.908  1.00  0.00           H  
ATOM   2066  HG  LEU   296      16.977  11.026  28.459  1.00  0.00           H  
ATOM   2067 HD11 LEU   296      15.921  11.053  25.863  1.00  0.00           H  
ATOM   2068 HD12 LEU   296      15.024  10.811  27.346  1.00  0.00           H  
ATOM   2069 HD13 LEU   296      15.120  12.411  26.628  1.00  0.00           H  
ATOM   2070 HD21 LEU   296      18.705  10.626  27.092  1.00  0.00           H  
ATOM   2071 HD22 LEU   296      18.075  11.622  25.786  1.00  0.00           H  
ATOM   2072 HD23 LEU   296      18.986  12.356  27.088  1.00  0.00           H  
ATOM   2073  N   ALA   297      16.328  12.619  31.554  1.00  0.00           N  
ATOM   2074  CA  ALA   297      16.296  11.738  32.722  1.00  0.00           C  
ATOM   2075  C   ALA   297      14.978  11.818  33.505  1.00  0.00           C  
ATOM   2076  O   ALA   297      14.435  10.772  33.856  1.00  0.00           O  
ATOM   2077  CB  ALA   297      17.486  12.043  33.643  1.00  0.00           C  
ATOM   2078  H   ALA   297      16.942  13.420  31.612  1.00  0.00           H  
ATOM   2079  HA  ALA   297      16.403  10.712  32.365  1.00  0.00           H  
ATOM   2080  HB1 ALA   297      17.478  11.406  34.528  1.00  0.00           H  
ATOM   2081  HB2 ALA   297      18.434  11.872  33.134  1.00  0.00           H  
ATOM   2082  HB3 ALA   297      17.473  13.081  33.980  1.00  0.00           H  
ATOM   2083  N   SER   298      14.496  13.047  33.763  1.00  0.00           N  
ATOM   2084  CA  SER   298      13.303  13.316  34.571  1.00  0.00           C  
ATOM   2085  C   SER   298      11.973  12.924  33.906  1.00  0.00           C  
ATOM   2086  O   SER   298      11.071  12.473  34.612  1.00  0.00           O  
ATOM   2087  CB  SER   298      13.296  14.792  35.016  1.00  0.00           C  
ATOM   2088  OG  SER   298      13.034  15.700  33.961  1.00  0.00           O  
ATOM   2089  H   SER   298      15.003  13.858  33.434  1.00  0.00           H  
ATOM   2090  HA  SER   298      13.397  12.714  35.477  1.00  0.00           H  
ATOM   2091  HB2 SER   298      12.530  14.927  35.777  1.00  0.00           H  
ATOM   2092  HB3 SER   298      14.240  15.063  35.479  1.00  0.00           H  
ATOM   2093  HG  SER   298      13.841  15.806  33.450  1.00  0.00           H  
ATOM   2094  N   GLU   299      11.868  13.117  32.580  1.00  0.00           N  
ATOM   2095  CA  GLU   299      10.633  12.910  31.823  1.00  0.00           C  
ATOM   2096  C   GLU   299      10.380  11.424  31.501  1.00  0.00           C  
ATOM   2097  O   GLU   299       9.225  11.052  31.291  1.00  0.00           O  
ATOM   2098  CB  GLU   299      10.710  13.758  30.530  1.00  0.00           C  
ATOM   2099  CG  GLU   299       9.358  14.153  29.902  1.00  0.00           C  
ATOM   2100  CD  GLU   299       8.570  15.173  30.734  1.00  0.00           C  
ATOM   2101  OE1 GLU   299       9.192  15.870  31.567  1.00  0.00           O  
ATOM   2102  OE2 GLU   299       7.338  15.242  30.533  1.00  0.00           O1-
ATOM   2103  H   GLU   299      12.646  13.508  32.067  1.00  0.00           H  
ATOM   2104  HA  GLU   299       9.803  13.268  32.434  1.00  0.00           H  
ATOM   2105  HB2 GLU   299      11.265  14.675  30.721  1.00  0.00           H  
ATOM   2106  HB3 GLU   299      11.297  13.225  29.783  1.00  0.00           H  
ATOM   2107  HG2 GLU   299       9.534  14.594  28.921  1.00  0.00           H  
ATOM   2108  HG3 GLU   299       8.743  13.268  29.731  1.00  0.00           H  
ATOM   2109  N   GLU   300      11.456  10.617  31.455  1.00  0.00           N  
ATOM   2110  CA  GLU   300      11.436   9.241  30.957  1.00  0.00           C  
ATOM   2111  C   GLU   300      11.843   8.189  32.004  1.00  0.00           C  
ATOM   2112  O   GLU   300      11.601   7.009  31.753  1.00  0.00           O  
ATOM   2113  CB  GLU   300      12.365   9.148  29.723  1.00  0.00           C  
ATOM   2114  CG  GLU   300      12.057  10.139  28.573  1.00  0.00           C  
ATOM   2115  CD  GLU   300      10.635  10.028  28.017  1.00  0.00           C  
ATOM   2116  OE1 GLU   300      10.115   8.891  28.001  1.00  0.00           O  
ATOM   2117  OE2 GLU   300      10.093  11.078  27.609  1.00  0.00           O1-
ATOM   2118  H   GLU   300      12.369  11.007  31.643  1.00  0.00           H  
ATOM   2119  HA  GLU   300      10.425   8.969  30.651  1.00  0.00           H  
ATOM   2120  HB2 GLU   300      13.399   9.291  30.037  1.00  0.00           H  
ATOM   2121  HB3 GLU   300      12.328   8.132  29.334  1.00  0.00           H  
ATOM   2122  HG2 GLU   300      12.233  11.163  28.901  1.00  0.00           H  
ATOM   2123  HG3 GLU   300      12.749   9.968  27.750  1.00  0.00           H  
ATOM   2124  N   ASN   301      12.448   8.604  33.132  1.00  0.00           N  
ATOM   2125  CA  ASN   301      13.007   7.752  34.198  1.00  0.00           C  
ATOM   2126  C   ASN   301      14.107   6.814  33.660  1.00  0.00           C  
ATOM   2127  O   ASN   301      13.964   5.591  33.700  1.00  0.00           O  
ATOM   2128  CB  ASN   301      11.901   6.999  34.983  1.00  0.00           C  
ATOM   2129  CG  ASN   301      11.017   7.937  35.807  1.00  0.00           C  
ATOM   2130  OD1 ASN   301       9.965   8.369  35.344  1.00  0.00           O  
ATOM   2131  ND2 ASN   301      11.439   8.249  37.035  1.00  0.00           N  
ATOM   2132  H   ASN   301      12.602   9.595  33.258  1.00  0.00           H  
ATOM   2133  HA  ASN   301      13.472   8.467  34.876  1.00  0.00           H  
ATOM   2134  HB2 ASN   301      11.275   6.402  34.318  1.00  0.00           H  
ATOM   2135  HB3 ASN   301      12.354   6.292  35.679  1.00  0.00           H  
ATOM   2136 HD21 ASN   301      12.302   7.873  37.397  1.00  0.00           H  
ATOM   2137 HD22 ASN   301      10.886   8.865  37.613  1.00  0.00           H  
ATOM   2138  N   VAL   302      15.177   7.435  33.147  1.00  0.00           N  
ATOM   2139  CA  VAL   302      16.355   6.776  32.587  1.00  0.00           C  
ATOM   2140  C   VAL   302      17.607   7.423  33.200  1.00  0.00           C  
ATOM   2141  O   VAL   302      17.619   8.636  33.414  1.00  0.00           O  
ATOM   2142  CB  VAL   302      16.391   6.953  31.038  1.00  0.00           C  
ATOM   2143  CG1 VAL   302      17.729   6.599  30.359  1.00  0.00           C  
ATOM   2144  CG2 VAL   302      15.260   6.160  30.360  1.00  0.00           C  
ATOM   2145  H   VAL   302      15.212   8.445  33.159  1.00  0.00           H  
ATOM   2146  HA  VAL   302      16.359   5.712  32.836  1.00  0.00           H  
ATOM   2147  HB  VAL   302      16.206   8.007  30.817  1.00  0.00           H  
ATOM   2148 HG11 VAL   302      17.625   6.658  29.279  1.00  0.00           H  
ATOM   2149 HG12 VAL   302      18.529   7.290  30.625  1.00  0.00           H  
ATOM   2150 HG13 VAL   302      18.053   5.588  30.600  1.00  0.00           H  
ATOM   2151 HG21 VAL   302      15.291   6.273  29.276  1.00  0.00           H  
ATOM   2152 HG22 VAL   302      15.338   5.095  30.583  1.00  0.00           H  
ATOM   2153 HG23 VAL   302      14.278   6.500  30.688  1.00  0.00           H  
ATOM   2154  N   ILE   303      18.650   6.609  33.441  1.00  0.00           N  
ATOM   2155  CA  ILE   303      19.959   7.096  33.878  1.00  0.00           C  
ATOM   2156  C   ILE   303      20.717   7.620  32.638  1.00  0.00           C  
ATOM   2157  O   ILE   303      21.301   6.832  31.893  1.00  0.00           O  
ATOM   2158  CB  ILE   303      20.810   5.986  34.566  1.00  0.00           C  
ATOM   2159  CG1 ILE   303      20.044   5.196  35.652  1.00  0.00           C  
ATOM   2160  CG2 ILE   303      22.138   6.531  35.135  1.00  0.00           C  
ATOM   2161  CD1 ILE   303      19.372   6.042  36.738  1.00  0.00           C  
ATOM   2162  H   ILE   303      18.581   5.622  33.234  1.00  0.00           H  
ATOM   2163  HA  ILE   303      19.822   7.912  34.589  1.00  0.00           H  
ATOM   2164  HB  ILE   303      21.074   5.246  33.813  1.00  0.00           H  
ATOM   2165 HG12 ILE   303      19.283   4.575  35.177  1.00  0.00           H  
ATOM   2166 HG13 ILE   303      20.729   4.498  36.128  1.00  0.00           H  
ATOM   2167 HG21 ILE   303      22.702   5.745  35.636  1.00  0.00           H  
ATOM   2168 HG22 ILE   303      22.782   6.935  34.355  1.00  0.00           H  
ATOM   2169 HG23 ILE   303      21.968   7.327  35.861  1.00  0.00           H  
ATOM   2170 HD11 ILE   303      19.175   5.445  37.629  1.00  0.00           H  
ATOM   2171 HD12 ILE   303      19.994   6.883  37.038  1.00  0.00           H  
ATOM   2172 HD13 ILE   303      18.418   6.428  36.383  1.00  0.00           H  
ATOM   2173  N   VAL   304      20.644   8.940  32.406  1.00  0.00           N  
ATOM   2174  CA  VAL   304      21.285   9.587  31.265  1.00  0.00           C  
ATOM   2175  C   VAL   304      22.756   9.876  31.604  1.00  0.00           C  
ATOM   2176  O   VAL   304      23.040  10.664  32.504  1.00  0.00           O  
ATOM   2177  CB  VAL   304      20.580  10.901  30.841  1.00  0.00           C  
ATOM   2178  CG1 VAL   304      21.277  11.602  29.655  1.00  0.00           C  
ATOM   2179  CG2 VAL   304      19.113  10.634  30.471  1.00  0.00           C  
ATOM   2180  H   VAL   304      20.156   9.542  33.056  1.00  0.00           H  
ATOM   2181  HA  VAL   304      21.233   8.912  30.411  1.00  0.00           H  
ATOM   2182  HB  VAL   304      20.578  11.593  31.686  1.00  0.00           H  
ATOM   2183 HG11 VAL   304      20.684  12.437  29.286  1.00  0.00           H  
ATOM   2184 HG12 VAL   304      22.256  11.998  29.926  1.00  0.00           H  
ATOM   2185 HG13 VAL   304      21.418  10.915  28.819  1.00  0.00           H  
ATOM   2186 HG21 VAL   304      18.609  11.562  30.213  1.00  0.00           H  
ATOM   2187 HG22 VAL   304      19.033   9.958  29.619  1.00  0.00           H  
ATOM   2188 HG23 VAL   304      18.559  10.189  31.297  1.00  0.00           H  
ATOM   2189  N   VAL   305      23.649   9.205  30.870  1.00  0.00           N  
ATOM   2190  CA  VAL   305      25.098   9.285  31.014  1.00  0.00           C  
ATOM   2191  C   VAL   305      25.681   9.974  29.768  1.00  0.00           C  
ATOM   2192  O   VAL   305      25.068   9.942  28.701  1.00  0.00           O  
ATOM   2193  CB  VAL   305      25.700   7.851  31.141  1.00  0.00           C  
ATOM   2194  CG1 VAL   305      27.241   7.776  31.198  1.00  0.00           C  
ATOM   2195  CG2 VAL   305      25.128   7.123  32.367  1.00  0.00           C  
ATOM   2196  H   VAL   305      23.317   8.596  30.132  1.00  0.00           H  
ATOM   2197  HA  VAL   305      25.360   9.867  31.896  1.00  0.00           H  
ATOM   2198  HB  VAL   305      25.389   7.270  30.272  1.00  0.00           H  
ATOM   2199 HG11 VAL   305      27.573   6.758  31.395  1.00  0.00           H  
ATOM   2200 HG12 VAL   305      27.710   8.075  30.262  1.00  0.00           H  
ATOM   2201 HG13 VAL   305      27.637   8.406  31.994  1.00  0.00           H  
ATOM   2202 HG21 VAL   305      25.545   6.120  32.460  1.00  0.00           H  
ATOM   2203 HG22 VAL   305      25.344   7.668  33.285  1.00  0.00           H  
ATOM   2204 HG23 VAL   305      24.047   7.014  32.300  1.00  0.00           H  
ATOM   2205  N   SER   306      26.872  10.565  29.921  1.00  0.00           N  
ATOM   2206  CA  SER   306      27.710  11.026  28.821  1.00  0.00           C  
ATOM   2207  C   SER   306      29.189  10.871  29.194  1.00  0.00           C  
ATOM   2208  O   SER   306      29.513  10.689  30.368  1.00  0.00           O  
ATOM   2209  CB  SER   306      27.318  12.461  28.412  1.00  0.00           C  
ATOM   2210  OG  SER   306      27.799  13.436  29.318  1.00  0.00           O  
ATOM   2211  H   SER   306      27.304  10.586  30.837  1.00  0.00           H  
ATOM   2212  HA  SER   306      27.531  10.362  27.975  1.00  0.00           H  
ATOM   2213  HB2 SER   306      27.723  12.681  27.424  1.00  0.00           H  
ATOM   2214  HB3 SER   306      26.237  12.551  28.324  1.00  0.00           H  
ATOM   2215  HG  SER   306      28.759  13.451  29.267  1.00  0.00           H  
ATOM   2216  N   LEU   307      30.061  10.954  28.178  1.00  0.00           N  
ATOM   2217  CA  LEU   307      31.503  10.808  28.342  1.00  0.00           C  
ATOM   2218  C   LEU   307      32.239  11.806  27.439  1.00  0.00           C  
ATOM   2219  O   LEU   307      31.792  12.087  26.325  1.00  0.00           O  
ATOM   2220  CB  LEU   307      31.896   9.322  28.127  1.00  0.00           C  
ATOM   2221  CG  LEU   307      31.931   8.822  26.658  1.00  0.00           C  
ATOM   2222  CD1 LEU   307      33.264   9.170  25.961  1.00  0.00           C  
ATOM   2223  CD2 LEU   307      31.589   7.321  26.538  1.00  0.00           C  
ATOM   2224  H   LEU   307      29.734  11.104  27.234  1.00  0.00           H  
ATOM   2225  HA  LEU   307      31.770  11.071  29.366  1.00  0.00           H  
ATOM   2226  HB2 LEU   307      32.862   9.129  28.595  1.00  0.00           H  
ATOM   2227  HB3 LEU   307      31.192   8.719  28.701  1.00  0.00           H  
ATOM   2228  HG  LEU   307      31.136   9.341  26.121  1.00  0.00           H  
ATOM   2229 HD11 LEU   307      33.101   9.920  25.190  1.00  0.00           H  
ATOM   2230 HD12 LEU   307      34.005   9.570  26.653  1.00  0.00           H  
ATOM   2231 HD13 LEU   307      33.728   8.323  25.471  1.00  0.00           H  
ATOM   2232 HD21 LEU   307      32.421   6.717  26.181  1.00  0.00           H  
ATOM   2233 HD22 LEU   307      31.268   6.882  27.482  1.00  0.00           H  
ATOM   2234 HD23 LEU   307      30.778   7.176  25.827  1.00  0.00           H  
ATOM   2235  N   GLN   308      33.381  12.285  27.947  1.00  0.00           N  
ATOM   2236  CA  GLN   308      34.339  13.116  27.233  1.00  0.00           C  
ATOM   2237  C   GLN   308      35.446  12.216  26.673  1.00  0.00           C  
ATOM   2238  O   GLN   308      36.090  11.513  27.452  1.00  0.00           O  
ATOM   2239  CB  GLN   308      34.950  14.131  28.214  1.00  0.00           C  
ATOM   2240  CG  GLN   308      33.986  15.146  28.859  1.00  0.00           C  
ATOM   2241  CD  GLN   308      33.614  16.301  27.930  1.00  0.00           C  
ATOM   2242  OE1 GLN   308      33.235  16.094  26.779  1.00  0.00           O  
ATOM   2243  NE2 GLN   308      33.694  17.531  28.436  1.00  0.00           N  
ATOM   2244  H   GLN   308      33.655  12.019  28.884  1.00  0.00           H  
ATOM   2245  HA  GLN   308      33.857  13.648  26.418  1.00  0.00           H  
ATOM   2246  HB2 GLN   308      35.416  13.566  29.020  1.00  0.00           H  
ATOM   2247  HB3 GLN   308      35.758  14.672  27.718  1.00  0.00           H  
ATOM   2248  HG2 GLN   308      33.075  14.659  29.209  1.00  0.00           H  
ATOM   2249  HG3 GLN   308      34.466  15.557  29.749  1.00  0.00           H  
ATOM   2250 HE21 GLN   308      34.030  17.690  29.375  1.00  0.00           H  
ATOM   2251 HE22 GLN   308      33.434  18.321  27.859  1.00  0.00           H  
ATOM   2252  N   TYR   309      35.656  12.274  25.351  1.00  0.00           N  
ATOM   2253  CA  TYR   309      36.721  11.555  24.651  1.00  0.00           C  
ATOM   2254  C   TYR   309      37.574  12.557  23.866  1.00  0.00           C  
ATOM   2255  O   TYR   309      37.045  13.572  23.405  1.00  0.00           O  
ATOM   2256  CB  TYR   309      36.102  10.470  23.738  1.00  0.00           C  
ATOM   2257  CG  TYR   309      35.333  10.921  22.501  1.00  0.00           C  
ATOM   2258  CD1 TYR   309      33.985  11.323  22.600  1.00  0.00           C  
ATOM   2259  CD2 TYR   309      35.958  10.909  21.235  1.00  0.00           C  
ATOM   2260  CE1 TYR   309      33.269  11.702  21.448  1.00  0.00           C  
ATOM   2261  CE2 TYR   309      35.250  11.307  20.084  1.00  0.00           C  
ATOM   2262  CZ  TYR   309      33.901  11.700  20.189  1.00  0.00           C  
ATOM   2263  OH  TYR   309      33.209  12.066  19.072  1.00  0.00           O  
ATOM   2264  H   TYR   309      35.100  12.893  24.779  1.00  0.00           H  
ATOM   2265  HA  TYR   309      37.380  11.058  25.366  1.00  0.00           H  
ATOM   2266  HB2 TYR   309      36.916   9.840  23.385  1.00  0.00           H  
ATOM   2267  HB3 TYR   309      35.469   9.809  24.329  1.00  0.00           H  
ATOM   2268  HD1 TYR   309      33.491  11.347  23.559  1.00  0.00           H  
ATOM   2269  HD2 TYR   309      36.983  10.585  21.142  1.00  0.00           H  
ATOM   2270  HE1 TYR   309      32.236  12.004  21.538  1.00  0.00           H  
ATOM   2271  HE2 TYR   309      35.740  11.297  19.122  1.00  0.00           H  
ATOM   2272  HH  TYR   309      32.286  12.270  19.256  1.00  0.00           H  
ATOM   2273  N   ARG   310      38.874  12.243  23.711  1.00  0.00           N  
ATOM   2274  CA  ARG   310      39.812  13.046  22.922  1.00  0.00           C  
ATOM   2275  C   ARG   310      39.412  13.107  21.451  1.00  0.00           C  
ATOM   2276  O   ARG   310      38.999  12.108  20.863  1.00  0.00           O  
ATOM   2277  CB  ARG   310      41.245  12.518  23.044  1.00  0.00           C  
ATOM   2278  CG  ARG   310      41.898  12.891  24.377  1.00  0.00           C  
ATOM   2279  CD  ARG   310      43.270  12.239  24.550  1.00  0.00           C  
ATOM   2280  NE  ARG   310      43.151  10.802  24.819  1.00  0.00           N  
ATOM   2281  CZ  ARG   310      44.148   9.908  24.775  1.00  0.00           C  
ATOM   2282  NH1 ARG   310      45.392  10.262  24.423  1.00  0.00           N1+
ATOM   2283  NH2 ARG   310      43.889   8.636  25.089  1.00  0.00           N  
ATOM   2284  H   ARG   310      39.250  11.398  24.127  1.00  0.00           H  
ATOM   2285  HA  ARG   310      39.785  14.057  23.332  1.00  0.00           H  
ATOM   2286  HB2 ARG   310      41.264  11.440  22.875  1.00  0.00           H  
ATOM   2287  HB3 ARG   310      41.863  12.959  22.260  1.00  0.00           H  
ATOM   2288  HG2 ARG   310      41.948  13.969  24.539  1.00  0.00           H  
ATOM   2289  HG3 ARG   310      41.235  12.505  25.147  1.00  0.00           H  
ATOM   2290  HD2 ARG   310      43.769  12.279  23.583  1.00  0.00           H  
ATOM   2291  HD3 ARG   310      43.916  12.781  25.237  1.00  0.00           H  
ATOM   2292  HE  ARG   310      42.217  10.469  25.050  1.00  0.00           H  
ATOM   2293 HH11 ARG   310      45.596  11.221  24.186  1.00  0.00           H  
ATOM   2294 HH12 ARG   310      46.124   9.562  24.385  1.00  0.00           H  
ATOM   2295 HH21 ARG   310      42.941   8.361  25.345  1.00  0.00           H  
ATOM   2296 HH22 ARG   310      44.622   7.942  25.043  1.00  0.00           H  
ATOM   2297  N   VAL   311      39.562  14.316  20.913  1.00  0.00           N  
ATOM   2298  CA  VAL   311      39.064  14.700  19.610  1.00  0.00           C  
ATOM   2299  C   VAL   311      40.206  15.369  18.826  1.00  0.00           C  
ATOM   2300  O   VAL   311      41.174  15.845  19.426  1.00  0.00           O  
ATOM   2301  CB  VAL   311      37.850  15.655  19.824  1.00  0.00           C  
ATOM   2302  CG1 VAL   311      38.189  17.139  20.081  1.00  0.00           C  
ATOM   2303  CG2 VAL   311      36.828  15.515  18.699  1.00  0.00           C  
ATOM   2304  H   VAL   311      39.959  15.064  21.462  1.00  0.00           H  
ATOM   2305  HA  VAL   311      38.750  13.820  19.044  1.00  0.00           H  
ATOM   2306  HB  VAL   311      37.329  15.315  20.722  1.00  0.00           H  
ATOM   2307 HG11 VAL   311      37.291  17.702  20.340  1.00  0.00           H  
ATOM   2308 HG12 VAL   311      38.890  17.250  20.909  1.00  0.00           H  
ATOM   2309 HG13 VAL   311      38.624  17.620  19.204  1.00  0.00           H  
ATOM   2310 HG21 VAL   311      35.948  16.125  18.892  1.00  0.00           H  
ATOM   2311 HG22 VAL   311      37.267  15.836  17.762  1.00  0.00           H  
ATOM   2312 HG23 VAL   311      36.493  14.484  18.584  1.00  0.00           H  
ATOM   2313  N   ALA   312      40.079  15.364  17.489  1.00  0.00           N  
ATOM   2314  CA  ALA   312      41.066  15.879  16.537  1.00  0.00           C  
ATOM   2315  C   ALA   312      42.338  14.999  16.524  1.00  0.00           C  
ATOM   2316  O   ALA   312      42.224  13.791  16.734  1.00  0.00           O  
ATOM   2317  CB  ALA   312      41.293  17.387  16.796  1.00  0.00           C  
ATOM   2318  H   ALA   312      39.262  14.941  17.069  1.00  0.00           H  
ATOM   2319  HA  ALA   312      40.616  15.776  15.550  1.00  0.00           H  
ATOM   2320  HB1 ALA   312      41.506  17.916  15.873  1.00  0.00           H  
ATOM   2321  HB2 ALA   312      40.398  17.861  17.203  1.00  0.00           H  
ATOM   2322  HB3 ALA   312      42.100  17.574  17.504  1.00  0.00           H  
ATOM   2323  N   SER   313      43.520  15.583  16.264  1.00  0.00           N  
ATOM   2324  CA  SER   313      44.810  14.879  16.263  1.00  0.00           C  
ATOM   2325  C   SER   313      45.204  14.281  17.626  1.00  0.00           C  
ATOM   2326  O   SER   313      45.864  13.248  17.646  1.00  0.00           O  
ATOM   2327  CB  SER   313      45.921  15.789  15.700  1.00  0.00           C  
ATOM   2328  OG  SER   313      46.258  16.858  16.566  1.00  0.00           O  
ATOM   2329  H   SER   313      43.558  16.577  16.081  1.00  0.00           H  
ATOM   2330  HA  SER   313      44.705  14.039  15.573  1.00  0.00           H  
ATOM   2331  HB2 SER   313      46.824  15.204  15.530  1.00  0.00           H  
ATOM   2332  HB3 SER   313      45.633  16.188  14.729  1.00  0.00           H  
ATOM   2333  HG  SER   313      45.600  17.551  16.465  1.00  0.00           H  
ATOM   2334  N   LEU   314      44.764  14.897  18.734  1.00  0.00           N  
ATOM   2335  CA  LEU   314      45.050  14.439  20.095  1.00  0.00           C  
ATOM   2336  C   LEU   314      44.415  13.075  20.432  1.00  0.00           C  
ATOM   2337  O   LEU   314      44.960  12.362  21.275  1.00  0.00           O  
ATOM   2338  CB  LEU   314      44.613  15.524  21.105  1.00  0.00           C  
ATOM   2339  CG  LEU   314      45.242  16.918  20.866  1.00  0.00           C  
ATOM   2340  CD1 LEU   314      44.715  17.945  21.882  1.00  0.00           C  
ATOM   2341  CD2 LEU   314      46.782  16.889  20.823  1.00  0.00           C  
ATOM   2342  H   LEU   314      44.206  15.735  18.651  1.00  0.00           H  
ATOM   2343  HA  LEU   314      46.130  14.299  20.172  1.00  0.00           H  
ATOM   2344  HB2 LEU   314      43.526  15.616  21.078  1.00  0.00           H  
ATOM   2345  HB3 LEU   314      44.862  15.194  22.115  1.00  0.00           H  
ATOM   2346  HG  LEU   314      44.902  17.269  19.890  1.00  0.00           H  
ATOM   2347 HD11 LEU   314      44.456  18.877  21.378  1.00  0.00           H  
ATOM   2348 HD12 LEU   314      43.819  17.593  22.393  1.00  0.00           H  
ATOM   2349 HD13 LEU   314      45.449  18.180  22.654  1.00  0.00           H  
ATOM   2350 HD21 LEU   314      47.232  17.735  21.343  1.00  0.00           H  
ATOM   2351 HD22 LEU   314      47.189  15.982  21.270  1.00  0.00           H  
ATOM   2352 HD23 LEU   314      47.127  16.924  19.790  1.00  0.00           H  
ATOM   2353  N   GLY   315      43.308  12.733  19.749  1.00  0.00           N  
ATOM   2354  CA  GLY   315      42.605  11.466  19.905  1.00  0.00           C  
ATOM   2355  C   GLY   315      42.780  10.533  18.698  1.00  0.00           C  
ATOM   2356  O   GLY   315      42.334   9.392  18.794  1.00  0.00           O  
ATOM   2357  H   GLY   315      42.934  13.380  19.069  1.00  0.00           H  
ATOM   2358  HA2 GLY   315      42.894  10.942  20.818  1.00  0.00           H  
ATOM   2359  HA3 GLY   315      41.542  11.682  19.999  1.00  0.00           H  
ATOM   2360  N   PHE   316      43.359  10.978  17.565  1.00  0.00           N  
ATOM   2361  CA  PHE   316      43.330  10.217  16.306  1.00  0.00           C  
ATOM   2362  C   PHE   316      44.622  10.307  15.463  1.00  0.00           C  
ATOM   2363  O   PHE   316      44.560  10.003  14.271  1.00  0.00           O  
ATOM   2364  CB  PHE   316      42.038  10.537  15.496  1.00  0.00           C  
ATOM   2365  CG  PHE   316      40.723  10.153  16.159  1.00  0.00           C  
ATOM   2366  CD1 PHE   316      40.352   8.796  16.265  1.00  0.00           C  
ATOM   2367  CD2 PHE   316      39.940  11.130  16.814  1.00  0.00           C  
ATOM   2368  CE1 PHE   316      39.221   8.440  16.988  1.00  0.00           C  
ATOM   2369  CE2 PHE   316      38.810  10.754  17.526  1.00  0.00           C  
ATOM   2370  CZ  PHE   316      38.453   9.415  17.613  1.00  0.00           C  
ATOM   2371  H   PHE   316      43.714  11.923  17.515  1.00  0.00           H  
ATOM   2372  HA  PHE   316      43.292   9.152  16.543  1.00  0.00           H  
ATOM   2373  HB2 PHE   316      41.996  11.601  15.276  1.00  0.00           H  
ATOM   2374  HB3 PHE   316      42.063  10.035  14.530  1.00  0.00           H  
ATOM   2375  HD1 PHE   316      40.955   8.030  15.799  1.00  0.00           H  
ATOM   2376  HD2 PHE   316      40.219  12.172  16.775  1.00  0.00           H  
ATOM   2377  HE1 PHE   316      38.943   7.399  17.071  1.00  0.00           H  
ATOM   2378  HE2 PHE   316      38.215  11.504  18.026  1.00  0.00           H  
ATOM   2379  HZ  PHE   316      37.576   9.135  18.176  1.00  0.00           H  
ATOM   2380  N   LEU   317      45.777  10.663  16.065  1.00  0.00           N  
ATOM   2381  CA  LEU   317      47.087  10.618  15.391  1.00  0.00           C  
ATOM   2382  C   LEU   317      47.522   9.161  15.152  1.00  0.00           C  
ATOM   2383  O   LEU   317      47.586   8.390  16.110  1.00  0.00           O  
ATOM   2384  CB  LEU   317      48.177  11.354  16.214  1.00  0.00           C  
ATOM   2385  CG  LEU   317      49.443  11.725  15.398  1.00  0.00           C  
ATOM   2386  CD1 LEU   317      49.195  12.952  14.498  1.00  0.00           C  
ATOM   2387  CD2 LEU   317      50.677  11.934  16.297  1.00  0.00           C  
ATOM   2388  H   LEU   317      45.782  10.913  17.044  1.00  0.00           H  
ATOM   2389  HA  LEU   317      46.978  11.129  14.432  1.00  0.00           H  
ATOM   2390  HB2 LEU   317      47.789  12.272  16.640  1.00  0.00           H  
ATOM   2391  HB3 LEU   317      48.444  10.736  17.072  1.00  0.00           H  
ATOM   2392  HG  LEU   317      49.695  10.884  14.751  1.00  0.00           H  
ATOM   2393 HD11 LEU   317      48.916  12.641  13.496  1.00  0.00           H  
ATOM   2394 HD12 LEU   317      48.386  13.579  14.870  1.00  0.00           H  
ATOM   2395 HD13 LEU   317      50.079  13.584  14.404  1.00  0.00           H  
ATOM   2396 HD21 LEU   317      51.568  11.510  15.834  1.00  0.00           H  
ATOM   2397 HD22 LEU   317      50.877  12.990  16.484  1.00  0.00           H  
ATOM   2398 HD23 LEU   317      50.569  11.451  17.266  1.00  0.00           H  
ATOM   2399  N   PHE   318      47.844   8.838  13.891  1.00  0.00           N  
ATOM   2400  CA  PHE   318      48.360   7.536  13.479  1.00  0.00           C  
ATOM   2401  C   PHE   318      49.696   7.747  12.756  1.00  0.00           C  
ATOM   2402  O   PHE   318      49.741   8.506  11.789  1.00  0.00           O  
ATOM   2403  CB  PHE   318      47.324   6.845  12.568  1.00  0.00           C  
ATOM   2404  CG  PHE   318      47.685   5.442  12.098  1.00  0.00           C  
ATOM   2405  CD1 PHE   318      47.364   4.330  12.902  1.00  0.00           C  
ATOM   2406  CD2 PHE   318      48.480   5.240  10.949  1.00  0.00           C  
ATOM   2407  CE1 PHE   318      47.764   3.054  12.530  1.00  0.00           C  
ATOM   2408  CE2 PHE   318      48.878   3.958  10.595  1.00  0.00           C  
ATOM   2409  CZ  PHE   318      48.514   2.869  11.377  1.00  0.00           C  
ATOM   2410  H   PHE   318      47.777   9.533  13.161  1.00  0.00           H  
ATOM   2411  HA  PHE   318      48.519   6.894  14.344  1.00  0.00           H  
ATOM   2412  HB2 PHE   318      46.365   6.793  13.086  1.00  0.00           H  
ATOM   2413  HB3 PHE   318      47.155   7.466  11.690  1.00  0.00           H  
ATOM   2414  HD1 PHE   318      46.790   4.468  13.803  1.00  0.00           H  
ATOM   2415  HD2 PHE   318      48.782   6.082  10.342  1.00  0.00           H  
ATOM   2416  HE1 PHE   318      47.496   2.207  13.145  1.00  0.00           H  
ATOM   2417  HE2 PHE   318      49.475   3.805   9.708  1.00  0.00           H  
ATOM   2418  HZ  PHE   318      48.828   1.876  11.091  1.00  0.00           H  
ATOM   2419  N   LEU   319      50.736   7.032  13.205  1.00  0.00           N  
ATOM   2420  CA  LEU   319      52.023   6.904  12.511  1.00  0.00           C  
ATOM   2421  C   LEU   319      52.439   5.431  12.344  1.00  0.00           C  
ATOM   2422  O   LEU   319      53.498   5.180  11.770  1.00  0.00           O  
ATOM   2423  CB  LEU   319      53.108   7.748  13.226  1.00  0.00           C  
ATOM   2424  CG  LEU   319      53.089   9.232  12.802  1.00  0.00           C  
ATOM   2425  CD1 LEU   319      53.984  10.090  13.712  1.00  0.00           C  
ATOM   2426  CD2 LEU   319      53.489   9.390  11.319  1.00  0.00           C  
ATOM   2427  H   LEU   319      50.626   6.475  14.043  1.00  0.00           H  
ATOM   2428  HA  LEU   319      51.918   7.270  11.492  1.00  0.00           H  
ATOM   2429  HB2 LEU   319      52.984   7.660  14.305  1.00  0.00           H  
ATOM   2430  HB3 LEU   319      54.106   7.356  13.021  1.00  0.00           H  
ATOM   2431  HG  LEU   319      52.073   9.609  12.917  1.00  0.00           H  
ATOM   2432 HD11 LEU   319      54.325  11.002  13.223  1.00  0.00           H  
ATOM   2433 HD12 LEU   319      53.439  10.397  14.604  1.00  0.00           H  
ATOM   2434 HD13 LEU   319      54.870   9.539  14.026  1.00  0.00           H  
ATOM   2435 HD21 LEU   319      52.627   9.609  10.694  1.00  0.00           H  
ATOM   2436 HD22 LEU   319      54.206  10.193  11.169  1.00  0.00           H  
ATOM   2437 HD23 LEU   319      53.939   8.482  10.917  1.00  0.00           H  
ATOM   2438  N   GLY   320      51.616   4.481  12.824  1.00  0.00           N  
ATOM   2439  CA  GLY   320      51.889   3.041  12.781  1.00  0.00           C  
ATOM   2440  C   GLY   320      52.834   2.586  13.908  1.00  0.00           C  
ATOM   2441  O   GLY   320      52.983   1.383  14.116  1.00  0.00           O  
ATOM   2442  H   GLY   320      50.749   4.760  13.260  1.00  0.00           H  
ATOM   2443  HA2 GLY   320      50.944   2.509  12.887  1.00  0.00           H  
ATOM   2444  HA3 GLY   320      52.307   2.757  11.815  1.00  0.00           H  
ATOM   2445  N   THR   321      53.444   3.531  14.644  1.00  0.00           N  
ATOM   2446  CA  THR   321      54.229   3.309  15.855  1.00  0.00           C  
ATOM   2447  C   THR   321      53.286   3.050  17.057  1.00  0.00           C  
ATOM   2448  O   THR   321      52.145   3.517  17.036  1.00  0.00           O  
ATOM   2449  CB  THR   321      55.088   4.572  16.165  1.00  0.00           C  
ATOM   2450  OG1 THR   321      54.317   5.698  16.552  1.00  0.00           O  
ATOM   2451  CG2 THR   321      56.017   4.985  15.015  1.00  0.00           C  
ATOM   2452  H   THR   321      53.277   4.500  14.418  1.00  0.00           H  
ATOM   2453  HA  THR   321      54.881   2.452  15.684  1.00  0.00           H  
ATOM   2454  HB  THR   321      55.727   4.354  17.019  1.00  0.00           H  
ATOM   2455 HG21 THR   321      56.663   5.811  15.314  1.00  0.00           H  
ATOM   2456 HG22 THR   321      56.660   4.158  14.713  1.00  0.00           H  
ATOM   2457 HG23 THR   321      55.454   5.307  14.139  1.00  0.00           H  
ATOM   2458  HG1 THR   321      54.889   6.470  16.562  1.00  0.00           H  
ATOM   2459  N   PRO   322      53.775   2.353  18.108  1.00  0.00           N  
ATOM   2460  CA  PRO   322      53.006   2.180  19.358  1.00  0.00           C  
ATOM   2461  C   PRO   322      52.812   3.471  20.186  1.00  0.00           C  
ATOM   2462  O   PRO   322      51.996   3.462  21.108  1.00  0.00           O  
ATOM   2463  CB  PRO   322      53.808   1.118  20.126  1.00  0.00           C  
ATOM   2464  CG  PRO   322      55.241   1.311  19.655  1.00  0.00           C  
ATOM   2465  CD  PRO   322      55.072   1.675  18.184  1.00  0.00           C  
ATOM   2466  HA  PRO   322      52.013   1.786  19.133  1.00  0.00           H  
ATOM   2467  HB2 PRO   322      53.715   1.191  21.211  1.00  0.00           H  
ATOM   2468  HB3 PRO   322      53.459   0.125  19.838  1.00  0.00           H  
ATOM   2469  HG2 PRO   322      55.686   2.152  20.190  1.00  0.00           H  
ATOM   2470  HG3 PRO   322      55.873   0.438  19.815  1.00  0.00           H  
ATOM   2471  HD2 PRO   322      55.910   2.279  17.838  1.00  0.00           H  
ATOM   2472  HD3 PRO   322      55.027   0.773  17.571  1.00  0.00           H  
ATOM   2473  N   GLU   323      53.542   4.547  19.841  1.00  0.00           N  
ATOM   2474  CA  GLU   323      53.457   5.860  20.478  1.00  0.00           C  
ATOM   2475  C   GLU   323      52.409   6.795  19.844  1.00  0.00           C  
ATOM   2476  O   GLU   323      52.007   7.758  20.496  1.00  0.00           O  
ATOM   2477  CB  GLU   323      54.848   6.509  20.490  1.00  0.00           C  
ATOM   2478  CG  GLU   323      55.885   5.688  21.282  1.00  0.00           C  
ATOM   2479  CD  GLU   323      57.145   6.472  21.652  1.00  0.00           C  
ATOM   2480  OE1 GLU   323      57.408   7.515  21.017  1.00  0.00           O  
ATOM   2481  OE2 GLU   323      57.803   6.032  22.617  1.00  0.00           O1-
ATOM   2482  H   GLU   323      54.195   4.473  19.074  1.00  0.00           H  
ATOM   2483  HA  GLU   323      53.161   5.720  21.518  1.00  0.00           H  
ATOM   2484  HB2 GLU   323      55.197   6.635  19.464  1.00  0.00           H  
ATOM   2485  HB3 GLU   323      54.765   7.508  20.910  1.00  0.00           H  
ATOM   2486  HG2 GLU   323      55.435   5.318  22.203  1.00  0.00           H  
ATOM   2487  HG3 GLU   323      56.183   4.808  20.711  1.00  0.00           H  
ATOM   2488  N   ALA   324      51.960   6.475  18.621  1.00  0.00           N  
ATOM   2489  CA  ALA   324      50.819   7.091  17.948  1.00  0.00           C  
ATOM   2490  C   ALA   324      50.068   5.992  17.171  1.00  0.00           C  
ATOM   2491  O   ALA   324      50.193   5.931  15.947  1.00  0.00           O  
ATOM   2492  CB  ALA   324      51.289   8.264  17.068  1.00  0.00           C  
ATOM   2493  H   ALA   324      52.358   5.675  18.147  1.00  0.00           H  
ATOM   2494  HA  ALA   324      50.130   7.509  18.683  1.00  0.00           H  
ATOM   2495  HB1 ALA   324      50.468   8.678  16.483  1.00  0.00           H  
ATOM   2496  HB2 ALA   324      51.690   9.071  17.681  1.00  0.00           H  
ATOM   2497  HB3 ALA   324      52.072   7.955  16.376  1.00  0.00           H  
ATOM   2498  N   PRO   325      49.362   5.090  17.896  1.00  0.00           N  
ATOM   2499  CA  PRO   325      48.724   3.902  17.295  1.00  0.00           C  
ATOM   2500  C   PRO   325      47.357   4.154  16.624  1.00  0.00           C  
ATOM   2501  O   PRO   325      46.809   3.215  16.047  1.00  0.00           O  
ATOM   2502  CB  PRO   325      48.581   2.958  18.500  1.00  0.00           C  
ATOM   2503  CG  PRO   325      48.314   3.895  19.666  1.00  0.00           C  
ATOM   2504  CD  PRO   325      49.212   5.082  19.356  1.00  0.00           C  
ATOM   2505  HA  PRO   325      49.378   3.444  16.551  1.00  0.00           H  
ATOM   2506  HB2 PRO   325      47.800   2.204  18.387  1.00  0.00           H  
ATOM   2507  HB3 PRO   325      49.522   2.429  18.660  1.00  0.00           H  
ATOM   2508  HG2 PRO   325      47.275   4.224  19.639  1.00  0.00           H  
ATOM   2509  HG3 PRO   325      48.502   3.448  20.643  1.00  0.00           H  
ATOM   2510  HD2 PRO   325      48.787   6.007  19.742  1.00  0.00           H  
ATOM   2511  HD3 PRO   325      50.181   4.926  19.825  1.00  0.00           H  
ATOM   2512  N   GLY   326      46.818   5.382  16.730  1.00  0.00           N  
ATOM   2513  CA  GLY   326      45.475   5.748  16.276  1.00  0.00           C  
ATOM   2514  C   GLY   326      44.397   5.264  17.261  1.00  0.00           C  
ATOM   2515  O   GLY   326      44.667   4.488  18.180  1.00  0.00           O  
ATOM   2516  H   GLY   326      47.338   6.104  17.208  1.00  0.00           H  
ATOM   2517  HA2 GLY   326      45.416   6.833  16.187  1.00  0.00           H  
ATOM   2518  HA3 GLY   326      45.273   5.336  15.287  1.00  0.00           H  
ATOM   2519  N   ASN   327      43.159   5.742  17.044  1.00  0.00           N  
ATOM   2520  CA  ASN   327      41.930   5.386  17.777  1.00  0.00           C  
ATOM   2521  C   ASN   327      41.968   5.687  19.288  1.00  0.00           C  
ATOM   2522  O   ASN   327      41.170   5.103  20.015  1.00  0.00           O  
ATOM   2523  CB  ASN   327      41.530   3.905  17.506  1.00  0.00           C  
ATOM   2524  CG  ASN   327      41.078   3.611  16.076  1.00  0.00           C  
ATOM   2525  OD1 ASN   327      40.945   4.507  15.246  1.00  0.00           O  
ATOM   2526  ND2 ASN   327      40.819   2.337  15.789  1.00  0.00           N  
ATOM   2527  H   ASN   327      43.018   6.369  16.265  1.00  0.00           H  
ATOM   2528  HA  ASN   327      41.166   6.036  17.352  1.00  0.00           H  
ATOM   2529  HB2 ASN   327      42.338   3.225  17.780  1.00  0.00           H  
ATOM   2530  HB3 ASN   327      40.680   3.615  18.125  1.00  0.00           H  
ATOM   2531 HD21 ASN   327      40.983   1.612  16.474  1.00  0.00           H  
ATOM   2532 HD22 ASN   327      40.553   2.079  14.848  1.00  0.00           H  
ATOM   2533  N   ALA   328      42.840   6.597  19.756  1.00  0.00           N  
ATOM   2534  CA  ALA   328      42.955   6.967  21.171  1.00  0.00           C  
ATOM   2535  C   ALA   328      41.659   7.519  21.796  1.00  0.00           C  
ATOM   2536  O   ALA   328      41.395   7.197  22.950  1.00  0.00           O  
ATOM   2537  CB  ALA   328      44.146   7.915  21.369  1.00  0.00           C  
ATOM   2538  H   ALA   328      43.459   7.071  19.115  1.00  0.00           H  
ATOM   2539  HA  ALA   328      43.181   6.050  21.717  1.00  0.00           H  
ATOM   2540  HB1 ALA   328      44.238   8.229  22.407  1.00  0.00           H  
ATOM   2541  HB2 ALA   328      45.077   7.417  21.099  1.00  0.00           H  
ATOM   2542  HB3 ALA   328      44.063   8.812  20.759  1.00  0.00           H  
ATOM   2543  N   GLY   329      40.844   8.248  21.011  1.00  0.00           N  
ATOM   2544  CA  GLY   329      39.515   8.729  21.394  1.00  0.00           C  
ATOM   2545  C   GLY   329      38.462   7.604  21.404  1.00  0.00           C  
ATOM   2546  O   GLY   329      37.514   7.676  22.180  1.00  0.00           O  
ATOM   2547  H   GLY   329      41.153   8.471  20.073  1.00  0.00           H  
ATOM   2548  HA2 GLY   329      39.554   9.223  22.365  1.00  0.00           H  
ATOM   2549  HA3 GLY   329      39.204   9.479  20.669  1.00  0.00           H  
ATOM   2550  N   LEU   330      38.633   6.556  20.580  1.00  0.00           N  
ATOM   2551  CA  LEU   330      37.795   5.349  20.567  1.00  0.00           C  
ATOM   2552  C   LEU   330      38.128   4.402  21.739  1.00  0.00           C  
ATOM   2553  O   LEU   330      37.226   3.719  22.223  1.00  0.00           O  
ATOM   2554  CB  LEU   330      37.930   4.648  19.189  1.00  0.00           C  
ATOM   2555  CG  LEU   330      36.702   4.790  18.258  1.00  0.00           C  
ATOM   2556  CD1 LEU   330      36.213   6.244  18.074  1.00  0.00           C  
ATOM   2557  CD2 LEU   330      36.969   4.102  16.905  1.00  0.00           C  
ATOM   2558  H   LEU   330      39.442   6.535  19.976  1.00  0.00           H  
ATOM   2559  HA  LEU   330      36.754   5.649  20.706  1.00  0.00           H  
ATOM   2560  HB2 LEU   330      38.809   5.026  18.666  1.00  0.00           H  
ATOM   2561  HB3 LEU   330      38.121   3.582  19.327  1.00  0.00           H  
ATOM   2562  HG  LEU   330      35.889   4.241  18.737  1.00  0.00           H  
ATOM   2563 HD11 LEU   330      36.090   6.522  17.028  1.00  0.00           H  
ATOM   2564 HD12 LEU   330      35.240   6.383  18.543  1.00  0.00           H  
ATOM   2565 HD13 LEU   330      36.891   6.968  18.519  1.00  0.00           H  
ATOM   2566 HD21 LEU   330      36.114   3.500  16.599  1.00  0.00           H  
ATOM   2567 HD22 LEU   330      37.157   4.819  16.109  1.00  0.00           H  
ATOM   2568 HD23 LEU   330      37.837   3.443  16.941  1.00  0.00           H  
ATOM   2569  N   PHE   331      39.389   4.416  22.207  1.00  0.00           N  
ATOM   2570  CA  PHE   331      39.819   3.762  23.442  1.00  0.00           C  
ATOM   2571  C   PHE   331      39.417   4.528  24.718  1.00  0.00           C  
ATOM   2572  O   PHE   331      39.172   3.874  25.731  1.00  0.00           O  
ATOM   2573  CB  PHE   331      41.322   3.437  23.416  1.00  0.00           C  
ATOM   2574  CG  PHE   331      41.695   2.144  22.715  1.00  0.00           C  
ATOM   2575  CD1 PHE   331      41.574   0.919  23.403  1.00  0.00           C  
ATOM   2576  CD2 PHE   331      42.036   2.126  21.348  1.00  0.00           C  
ATOM   2577  CE1 PHE   331      41.873  -0.273  22.759  1.00  0.00           C  
ATOM   2578  CE2 PHE   331      42.325   0.924  20.719  1.00  0.00           C  
ATOM   2579  CZ  PHE   331      42.252  -0.271  21.423  1.00  0.00           C  
ATOM   2580  H   PHE   331      40.087   4.970  21.727  1.00  0.00           H  
ATOM   2581  HA  PHE   331      39.306   2.804  23.498  1.00  0.00           H  
ATOM   2582  HB2 PHE   331      41.896   4.266  22.999  1.00  0.00           H  
ATOM   2583  HB3 PHE   331      41.661   3.307  24.440  1.00  0.00           H  
ATOM   2584  HD1 PHE   331      41.265   0.903  24.439  1.00  0.00           H  
ATOM   2585  HD2 PHE   331      42.115   3.041  20.790  1.00  0.00           H  
ATOM   2586  HE1 PHE   331      41.805  -1.205  23.301  1.00  0.00           H  
ATOM   2587  HE2 PHE   331      42.614   0.920  19.680  1.00  0.00           H  
ATOM   2588  HZ  PHE   331      42.482  -1.201  20.925  1.00  0.00           H  
ATOM   2589  N   ASP   332      39.303   5.870  24.646  1.00  0.00           N  
ATOM   2590  CA  ASP   332      38.674   6.716  25.676  1.00  0.00           C  
ATOM   2591  C   ASP   332      37.194   6.362  25.878  1.00  0.00           C  
ATOM   2592  O   ASP   332      36.758   6.241  27.021  1.00  0.00           O  
ATOM   2593  CB  ASP   332      38.812   8.240  25.428  1.00  0.00           C  
ATOM   2594  CG  ASP   332      40.229   8.807  25.352  1.00  0.00           C  
ATOM   2595  OD1 ASP   332      41.184   8.118  25.768  1.00  0.00           O  
ATOM   2596  OD2 ASP   332      40.335   9.976  24.928  1.00  0.00           O1-
ATOM   2597  H   ASP   332      39.585   6.345  23.799  1.00  0.00           H  
ATOM   2598  HA  ASP   332      39.163   6.499  26.625  1.00  0.00           H  
ATOM   2599  HB2 ASP   332      38.326   8.472  24.485  1.00  0.00           H  
ATOM   2600  HB3 ASP   332      38.290   8.792  26.204  1.00  0.00           H  
ATOM   2601  N   GLN   333      36.468   6.146  24.768  1.00  0.00           N  
ATOM   2602  CA  GLN   333      35.090   5.664  24.780  1.00  0.00           C  
ATOM   2603  C   GLN   333      34.946   4.265  25.393  1.00  0.00           C  
ATOM   2604  O   GLN   333      34.119   4.106  26.282  1.00  0.00           O  
ATOM   2605  CB  GLN   333      34.487   5.705  23.369  1.00  0.00           C  
ATOM   2606  CG  GLN   333      34.232   7.121  22.820  1.00  0.00           C  
ATOM   2607  CD  GLN   333      33.945   7.114  21.319  1.00  0.00           C  
ATOM   2608  OE1 GLN   333      33.721   6.064  20.721  1.00  0.00           O  
ATOM   2609  NE2 GLN   333      33.932   8.291  20.698  1.00  0.00           N  
ATOM   2610  H   GLN   333      36.891   6.280  23.860  1.00  0.00           H  
ATOM   2611  HA  GLN   333      34.523   6.337  25.416  1.00  0.00           H  
ATOM   2612  HB2 GLN   333      35.145   5.158  22.695  1.00  0.00           H  
ATOM   2613  HB3 GLN   333      33.537   5.170  23.373  1.00  0.00           H  
ATOM   2614  HG2 GLN   333      33.386   7.577  23.334  1.00  0.00           H  
ATOM   2615  HG3 GLN   333      35.093   7.761  23.003  1.00  0.00           H  
ATOM   2616 HE21 GLN   333      34.127   9.146  21.199  1.00  0.00           H  
ATOM   2617 HE22 GLN   333      33.717   8.331  19.709  1.00  0.00           H  
ATOM   2618  N   ASN   334      35.775   3.305  24.949  1.00  0.00           N  
ATOM   2619  CA  ASN   334      35.813   1.919  25.433  1.00  0.00           C  
ATOM   2620  C   ASN   334      36.167   1.804  26.935  1.00  0.00           C  
ATOM   2621  O   ASN   334      35.605   0.939  27.604  1.00  0.00           O  
ATOM   2622  CB  ASN   334      36.743   1.126  24.479  1.00  0.00           C  
ATOM   2623  CG  ASN   334      37.241  -0.240  24.967  1.00  0.00           C  
ATOM   2624  OD1 ASN   334      38.426  -0.404  25.242  1.00  0.00           O  
ATOM   2625  ND2 ASN   334      36.347  -1.223  25.069  1.00  0.00           N  
ATOM   2626  H   ASN   334      36.429   3.530  24.211  1.00  0.00           H  
ATOM   2627  HA  ASN   334      34.794   1.559  25.276  1.00  0.00           H  
ATOM   2628  HB2 ASN   334      36.266   1.012  23.506  1.00  0.00           H  
ATOM   2629  HB3 ASN   334      37.637   1.718  24.303  1.00  0.00           H  
ATOM   2630 HD21 ASN   334      35.377  -1.060  24.848  1.00  0.00           H  
ATOM   2631 HD22 ASN   334      36.637  -2.143  25.371  1.00  0.00           H  
ATOM   2632  N   LEU   335      37.048   2.683  27.445  1.00  0.00           N  
ATOM   2633  CA  LEU   335      37.389   2.771  28.868  1.00  0.00           C  
ATOM   2634  C   LEU   335      36.251   3.386  29.708  1.00  0.00           C  
ATOM   2635  O   LEU   335      36.061   2.965  30.848  1.00  0.00           O  
ATOM   2636  CB  LEU   335      38.729   3.527  29.028  1.00  0.00           C  
ATOM   2637  CG  LEU   335      39.348   3.511  30.448  1.00  0.00           C  
ATOM   2638  CD1 LEU   335      39.689   2.094  30.950  1.00  0.00           C  
ATOM   2639  CD2 LEU   335      40.568   4.446  30.531  1.00  0.00           C  
ATOM   2640  H   LEU   335      37.489   3.361  26.836  1.00  0.00           H  
ATOM   2641  HA  LEU   335      37.527   1.751  29.225  1.00  0.00           H  
ATOM   2642  HB2 LEU   335      39.461   3.105  28.339  1.00  0.00           H  
ATOM   2643  HB3 LEU   335      38.583   4.558  28.703  1.00  0.00           H  
ATOM   2644  HG  LEU   335      38.610   3.919  31.136  1.00  0.00           H  
ATOM   2645 HD11 LEU   335      40.739   2.003  31.224  1.00  0.00           H  
ATOM   2646 HD12 LEU   335      39.100   1.843  31.832  1.00  0.00           H  
ATOM   2647 HD13 LEU   335      39.497   1.327  30.203  1.00  0.00           H  
ATOM   2648 HD21 LEU   335      40.651   4.882  31.527  1.00  0.00           H  
ATOM   2649 HD22 LEU   335      41.504   3.927  30.324  1.00  0.00           H  
ATOM   2650 HD23 LEU   335      40.492   5.268  29.819  1.00  0.00           H  
ATOM   2651  N   ALA   336      35.490   4.327  29.120  1.00  0.00           N  
ATOM   2652  CA  ALA   336      34.281   4.896  29.714  1.00  0.00           C  
ATOM   2653  C   ALA   336      33.089   3.920  29.717  1.00  0.00           C  
ATOM   2654  O   ALA   336      32.311   3.955  30.669  1.00  0.00           O  
ATOM   2655  CB  ALA   336      33.925   6.213  29.010  1.00  0.00           C  
ATOM   2656  H   ALA   336      35.717   4.643  28.186  1.00  0.00           H  
ATOM   2657  HA  ALA   336      34.507   5.127  30.755  1.00  0.00           H  
ATOM   2658  HB1 ALA   336      32.985   6.622  29.380  1.00  0.00           H  
ATOM   2659  HB2 ALA   336      34.693   6.966  29.180  1.00  0.00           H  
ATOM   2660  HB3 ALA   336      33.831   6.082  27.935  1.00  0.00           H  
ATOM   2661  N   LEU   337      32.990   3.037  28.702  1.00  0.00           N  
ATOM   2662  CA  LEU   337      32.027   1.931  28.670  1.00  0.00           C  
ATOM   2663  C   LEU   337      32.328   0.881  29.754  1.00  0.00           C  
ATOM   2664  O   LEU   337      31.380   0.378  30.350  1.00  0.00           O  
ATOM   2665  CB  LEU   337      31.971   1.237  27.285  1.00  0.00           C  
ATOM   2666  CG  LEU   337      31.452   2.053  26.080  1.00  0.00           C  
ATOM   2667  CD1 LEU   337      31.199   1.139  24.864  1.00  0.00           C  
ATOM   2668  CD2 LEU   337      30.222   2.909  26.404  1.00  0.00           C  
ATOM   2669  H   LEU   337      33.639   3.094  27.927  1.00  0.00           H  
ATOM   2670  HA  LEU   337      31.041   2.341  28.898  1.00  0.00           H  
ATOM   2671  HB2 LEU   337      32.952   0.833  27.035  1.00  0.00           H  
ATOM   2672  HB3 LEU   337      31.309   0.377  27.385  1.00  0.00           H  
ATOM   2673  HG  LEU   337      32.233   2.741  25.777  1.00  0.00           H  
ATOM   2674 HD11 LEU   337      31.736   1.501  23.988  1.00  0.00           H  
ATOM   2675 HD12 LEU   337      31.530   0.116  25.042  1.00  0.00           H  
ATOM   2676 HD13 LEU   337      30.142   1.085  24.601  1.00  0.00           H  
ATOM   2677 HD21 LEU   337      29.709   3.230  25.498  1.00  0.00           H  
ATOM   2678 HD22 LEU   337      29.510   2.360  27.021  1.00  0.00           H  
ATOM   2679 HD23 LEU   337      30.513   3.813  26.939  1.00  0.00           H  
ATOM   2680  N   ARG   338      33.621   0.603  30.017  1.00  0.00           N  
ATOM   2681  CA  ARG   338      34.074  -0.270  31.106  1.00  0.00           C  
ATOM   2682  C   ARG   338      33.807   0.324  32.497  1.00  0.00           C  
ATOM   2683  O   ARG   338      33.440  -0.439  33.388  1.00  0.00           O  
ATOM   2684  CB  ARG   338      35.566  -0.632  30.940  1.00  0.00           C  
ATOM   2685  CG  ARG   338      35.796  -1.705  29.866  1.00  0.00           C  
ATOM   2686  CD  ARG   338      37.263  -2.081  29.628  1.00  0.00           C  
ATOM   2687  NE  ARG   338      37.982  -1.056  28.859  1.00  0.00           N  
ATOM   2688  CZ  ARG   338      39.310  -1.034  28.650  1.00  0.00           C  
ATOM   2689  NH1 ARG   338      40.112  -1.972  29.173  1.00  0.00           N1+
ATOM   2690  NH2 ARG   338      39.843  -0.062  27.900  1.00  0.00           N  
ATOM   2691  H   ARG   338      34.345   1.049  29.471  1.00  0.00           H  
ATOM   2692  HA  ARG   338      33.495  -1.193  31.036  1.00  0.00           H  
ATOM   2693  HB2 ARG   338      36.159   0.260  30.734  1.00  0.00           H  
ATOM   2694  HB3 ARG   338      35.944  -1.035  31.881  1.00  0.00           H  
ATOM   2695  HG2 ARG   338      35.205  -2.600  30.057  1.00  0.00           H  
ATOM   2696  HG3 ARG   338      35.427  -1.284  28.936  1.00  0.00           H  
ATOM   2697  HD2 ARG   338      37.761  -2.086  30.598  1.00  0.00           H  
ATOM   2698  HD3 ARG   338      37.372  -3.086  29.218  1.00  0.00           H  
ATOM   2699  HE  ARG   338      37.406  -0.356  28.410  1.00  0.00           H  
ATOM   2700 HH11 ARG   338      39.718  -2.713  29.734  1.00  0.00           H  
ATOM   2701 HH12 ARG   338      41.107  -1.953  29.004  1.00  0.00           H  
ATOM   2702 HH21 ARG   338      39.248   0.622  27.453  1.00  0.00           H  
ATOM   2703 HH22 ARG   338      40.837  -0.030  27.728  1.00  0.00           H  
ATOM   2704  N   TRP   339      33.939   1.655  32.660  1.00  0.00           N  
ATOM   2705  CA  TRP   339      33.584   2.345  33.903  1.00  0.00           C  
ATOM   2706  C   TRP   339      32.081   2.223  34.216  1.00  0.00           C  
ATOM   2707  O   TRP   339      31.734   1.912  35.353  1.00  0.00           O  
ATOM   2708  CB  TRP   339      34.058   3.815  33.877  1.00  0.00           C  
ATOM   2709  CG  TRP   339      33.804   4.583  35.146  1.00  0.00           C  
ATOM   2710  CD1 TRP   339      34.672   4.697  36.177  1.00  0.00           C  
ATOM   2711  CD2 TRP   339      32.573   5.234  35.591  1.00  0.00           C  
ATOM   2712  NE1 TRP   339      34.061   5.349  37.229  1.00  0.00           N  
ATOM   2713  CE2 TRP   339      32.757   5.686  36.932  1.00  0.00           C  
ATOM   2714  CE3 TRP   339      31.302   5.459  35.011  1.00  0.00           C  
ATOM   2715  CZ2 TRP   339      31.726   6.305  37.661  1.00  0.00           C  
ATOM   2716  CZ3 TRP   339      30.268   6.096  35.723  1.00  0.00           C  
ATOM   2717  CH2 TRP   339      30.480   6.523  37.046  1.00  0.00           C  
ATOM   2718  H   TRP   339      34.266   2.229  31.895  1.00  0.00           H  
ATOM   2719  HA  TRP   339      34.124   1.846  34.711  1.00  0.00           H  
ATOM   2720  HB2 TRP   339      35.128   3.845  33.671  1.00  0.00           H  
ATOM   2721  HB3 TRP   339      33.579   4.350  33.057  1.00  0.00           H  
ATOM   2722  HD1 TRP   339      35.676   4.298  36.178  1.00  0.00           H  
ATOM   2723  HE1 TRP   339      34.529   5.513  38.110  1.00  0.00           H  
ATOM   2724  HE3 TRP   339      31.124   5.135  33.999  1.00  0.00           H  
ATOM   2725  HZ2 TRP   339      31.890   6.618  38.680  1.00  0.00           H  
ATOM   2726  HZ3 TRP   339      29.310   6.259  35.251  1.00  0.00           H  
ATOM   2727  HH2 TRP   339      29.688   7.019  37.584  1.00  0.00           H  
ATOM   2728  N   VAL   340      31.228   2.431  33.199  1.00  0.00           N  
ATOM   2729  CA  VAL   340      29.774   2.278  33.284  1.00  0.00           C  
ATOM   2730  C   VAL   340      29.347   0.818  33.552  1.00  0.00           C  
ATOM   2731  O   VAL   340      28.439   0.603  34.351  1.00  0.00           O  
ATOM   2732  CB  VAL   340      29.088   2.833  31.998  1.00  0.00           C  
ATOM   2733  CG1 VAL   340      27.616   2.424  31.772  1.00  0.00           C  
ATOM   2734  CG2 VAL   340      29.195   4.367  31.966  1.00  0.00           C  
ATOM   2735  H   VAL   340      31.594   2.692  32.293  1.00  0.00           H  
ATOM   2736  HA  VAL   340      29.435   2.872  34.135  1.00  0.00           H  
ATOM   2737  HB  VAL   340      29.645   2.456  31.139  1.00  0.00           H  
ATOM   2738 HG11 VAL   340      27.234   2.832  30.837  1.00  0.00           H  
ATOM   2739 HG12 VAL   340      27.494   1.345  31.704  1.00  0.00           H  
ATOM   2740 HG13 VAL   340      26.970   2.790  32.567  1.00  0.00           H  
ATOM   2741 HG21 VAL   340      28.774   4.777  31.053  1.00  0.00           H  
ATOM   2742 HG22 VAL   340      28.668   4.819  32.807  1.00  0.00           H  
ATOM   2743 HG23 VAL   340      30.229   4.702  32.006  1.00  0.00           H  
ATOM   2744  N   ARG   341      30.043  -0.157  32.945  1.00  0.00           N  
ATOM   2745  CA  ARG   341      29.815  -1.594  33.133  1.00  0.00           C  
ATOM   2746  C   ARG   341      30.052  -2.069  34.585  1.00  0.00           C  
ATOM   2747  O   ARG   341      29.389  -3.011  35.018  1.00  0.00           O  
ATOM   2748  CB  ARG   341      30.705  -2.361  32.126  1.00  0.00           C  
ATOM   2749  CG  ARG   341      30.389  -3.850  31.903  1.00  0.00           C  
ATOM   2750  CD  ARG   341      29.007  -4.078  31.265  1.00  0.00           C  
ATOM   2751  NE  ARG   341      28.898  -5.407  30.647  1.00  0.00           N  
ATOM   2752  CZ  ARG   341      28.844  -6.592  31.275  1.00  0.00           C  
ATOM   2753  NH1 ARG   341      28.819  -6.681  32.612  1.00  0.00           N1+
ATOM   2754  NH2 ARG   341      28.811  -7.708  30.536  1.00  0.00           N  
ATOM   2755  H   ARG   341      30.781   0.091  32.299  1.00  0.00           H  
ATOM   2756  HA  ARG   341      28.768  -1.783  32.891  1.00  0.00           H  
ATOM   2757  HB2 ARG   341      30.647  -1.882  31.150  1.00  0.00           H  
ATOM   2758  HB3 ARG   341      31.746  -2.273  32.438  1.00  0.00           H  
ATOM   2759  HG2 ARG   341      31.161  -4.327  31.299  1.00  0.00           H  
ATOM   2760  HG3 ARG   341      30.426  -4.345  32.873  1.00  0.00           H  
ATOM   2761  HD2 ARG   341      28.244  -4.073  32.041  1.00  0.00           H  
ATOM   2762  HD3 ARG   341      28.740  -3.277  30.577  1.00  0.00           H  
ATOM   2763  HE  ARG   341      28.909  -5.419  29.634  1.00  0.00           H  
ATOM   2764 HH11 ARG   341      28.850  -5.841  33.173  1.00  0.00           H  
ATOM   2765 HH12 ARG   341      28.783  -7.580  33.070  1.00  0.00           H  
ATOM   2766 HH21 ARG   341      28.833  -7.644  29.527  1.00  0.00           H  
ATOM   2767 HH22 ARG   341      28.777  -8.617  30.974  1.00  0.00           H  
ATOM   2768  N   ASP   342      30.971  -1.399  35.302  1.00  0.00           N  
ATOM   2769  CA  ASP   342      31.405  -1.752  36.658  1.00  0.00           C  
ATOM   2770  C   ASP   342      30.780  -0.875  37.762  1.00  0.00           C  
ATOM   2771  O   ASP   342      30.869  -1.277  38.923  1.00  0.00           O  
ATOM   2772  CB  ASP   342      32.951  -1.736  36.808  1.00  0.00           C  
ATOM   2773  CG  ASP   342      33.735  -2.569  35.782  1.00  0.00           C  
ATOM   2774  OD1 ASP   342      33.133  -3.474  35.161  1.00  0.00           O  
ATOM   2775  OD2 ASP   342      34.957  -2.325  35.685  1.00  0.00           O1-
ATOM   2776  H   ASP   342      31.479  -0.644  34.862  1.00  0.00           H  
ATOM   2777  HA  ASP   342      31.082  -2.772  36.875  1.00  0.00           H  
ATOM   2778  HB2 ASP   342      33.292  -0.703  36.719  1.00  0.00           H  
ATOM   2779  HB3 ASP   342      33.230  -2.091  37.801  1.00  0.00           H  
ATOM   2780  N   ASN   343      30.199   0.296  37.425  1.00  0.00           N  
ATOM   2781  CA  ASN   343      29.786   1.299  38.421  1.00  0.00           C  
ATOM   2782  C   ASN   343      28.358   1.840  38.249  1.00  0.00           C  
ATOM   2783  O   ASN   343      27.887   2.441  39.213  1.00  0.00           O  
ATOM   2784  CB  ASN   343      30.781   2.490  38.448  1.00  0.00           C  
ATOM   2785  CG  ASN   343      32.192   2.116  38.910  1.00  0.00           C  
ATOM   2786  OD1 ASN   343      32.387   1.746  40.066  1.00  0.00           O  
ATOM   2787  ND2 ASN   343      33.182   2.233  38.028  1.00  0.00           N  
ATOM   2788  H   ASN   343      30.174   0.578  36.455  1.00  0.00           H  
ATOM   2789  HA  ASN   343      29.786   0.844  39.412  1.00  0.00           H  
ATOM   2790  HB2 ASN   343      30.811   2.997  37.483  1.00  0.00           H  
ATOM   2791  HB3 ASN   343      30.435   3.241  39.159  1.00  0.00           H  
ATOM   2792 HD21 ASN   343      32.995   2.525  37.078  1.00  0.00           H  
ATOM   2793 HD22 ASN   343      34.138   2.057  38.319  1.00  0.00           H  
ATOM   2794  N   ILE   344      27.684   1.675  37.092  1.00  0.00           N  
ATOM   2795  CA  ILE   344      26.404   2.366  36.841  1.00  0.00           C  
ATOM   2796  C   ILE   344      25.219   1.894  37.718  1.00  0.00           C  
ATOM   2797  O   ILE   344      24.297   2.679  37.936  1.00  0.00           O  
ATOM   2798  CB  ILE   344      25.986   2.378  35.341  1.00  0.00           C  
ATOM   2799  CG1 ILE   344      25.045   3.550  34.963  1.00  0.00           C  
ATOM   2800  CG2 ILE   344      25.381   1.048  34.841  1.00  0.00           C  
ATOM   2801  CD1 ILE   344      25.585   4.948  35.302  1.00  0.00           C  
ATOM   2802  H   ILE   344      28.090   1.167  36.317  1.00  0.00           H  
ATOM   2803  HA  ILE   344      26.600   3.399  37.112  1.00  0.00           H  
ATOM   2804  HB  ILE   344      26.903   2.549  34.782  1.00  0.00           H  
ATOM   2805 HG12 ILE   344      24.859   3.518  33.890  1.00  0.00           H  
ATOM   2806 HG13 ILE   344      24.069   3.423  35.429  1.00  0.00           H  
ATOM   2807 HG21 ILE   344      25.302   1.038  33.754  1.00  0.00           H  
ATOM   2808 HG22 ILE   344      25.999   0.200  35.128  1.00  0.00           H  
ATOM   2809 HG23 ILE   344      24.381   0.874  35.240  1.00  0.00           H  
ATOM   2810 HD11 ILE   344      25.046   5.712  34.747  1.00  0.00           H  
ATOM   2811 HD12 ILE   344      25.457   5.184  36.358  1.00  0.00           H  
ATOM   2812 HD13 ILE   344      26.643   5.042  35.057  1.00  0.00           H  
ATOM   2813  N   HIS   345      25.288   0.660  38.256  1.00  0.00           N  
ATOM   2814  CA  HIS   345      24.303   0.108  39.194  1.00  0.00           C  
ATOM   2815  C   HIS   345      24.221   0.861  40.537  1.00  0.00           C  
ATOM   2816  O   HIS   345      23.148   0.894  41.137  1.00  0.00           O  
ATOM   2817  CB  HIS   345      24.576  -1.394  39.414  1.00  0.00           C  
ATOM   2818  CG  HIS   345      23.472  -2.135  40.133  1.00  0.00           C  
ATOM   2819  ND1 HIS   345      22.161  -2.147  39.686  1.00  0.00           N  
ATOM   2820  CD2 HIS   345      23.470  -2.872  41.297  1.00  0.00           C  
ATOM   2821  CE1 HIS   345      21.450  -2.857  40.565  1.00  0.00           C  
ATOM   2822  NE2 HIS   345      22.179  -3.330  41.569  1.00  0.00           N  
ATOM   2823  H   HIS   345      26.081   0.073  38.041  1.00  0.00           H  
ATOM   2824  HA  HIS   345      23.333   0.213  38.714  1.00  0.00           H  
ATOM   2825  HB2 HIS   345      24.732  -1.893  38.460  1.00  0.00           H  
ATOM   2826  HB3 HIS   345      25.503  -1.528  39.974  1.00  0.00           H  
ATOM   2827  HD1 HIS   345      21.794  -1.690  38.858  1.00  0.00           H  
ATOM   2828  HD2 HIS   345      24.291  -3.099  41.962  1.00  0.00           H  
ATOM   2829  HE1 HIS   345      20.388  -3.026  40.471  1.00  0.00           H  
ATOM   2830  N   ARG   346      25.334   1.491  40.953  1.00  0.00           N  
ATOM   2831  CA  ARG   346      25.433   2.334  42.148  1.00  0.00           C  
ATOM   2832  C   ARG   346      24.600   3.633  42.057  1.00  0.00           C  
ATOM   2833  O   ARG   346      24.229   4.182  43.093  1.00  0.00           O  
ATOM   2834  CB  ARG   346      26.907   2.699  42.411  1.00  0.00           C  
ATOM   2835  CG  ARG   346      27.932   1.552  42.312  1.00  0.00           C  
ATOM   2836  CD  ARG   346      29.356   2.073  42.560  1.00  0.00           C  
ATOM   2837  NE  ARG   346      30.396   1.135  42.114  1.00  0.00           N  
ATOM   2838  CZ  ARG   346      30.765  -0.026  42.676  1.00  0.00           C  
ATOM   2839  NH1 ARG   346      30.212  -0.468  43.813  1.00  0.00           N1+
ATOM   2840  NH2 ARG   346      31.718  -0.751  42.077  1.00  0.00           N  
ATOM   2841  H   ARG   346      26.169   1.437  40.386  1.00  0.00           H  
ATOM   2842  HA  ARG   346      25.059   1.760  42.998  1.00  0.00           H  
ATOM   2843  HB2 ARG   346      27.203   3.465  41.692  1.00  0.00           H  
ATOM   2844  HB3 ARG   346      26.977   3.157  43.396  1.00  0.00           H  
ATOM   2845  HG2 ARG   346      27.676   0.836  43.094  1.00  0.00           H  
ATOM   2846  HG3 ARG   346      27.888   1.002  41.373  1.00  0.00           H  
ATOM   2847  HD2 ARG   346      29.504   3.065  42.130  1.00  0.00           H  
ATOM   2848  HD3 ARG   346      29.495   2.183  43.634  1.00  0.00           H  
ATOM   2849  HE  ARG   346      30.886   1.407  41.270  1.00  0.00           H  
ATOM   2850 HH11 ARG   346      29.513   0.091  44.280  1.00  0.00           H  
ATOM   2851 HH12 ARG   346      30.505  -1.342  44.224  1.00  0.00           H  
ATOM   2852 HH21 ARG   346      32.125  -0.431  41.207  1.00  0.00           H  
ATOM   2853 HH22 ARG   346      32.023  -1.630  42.469  1.00  0.00           H  
ATOM   2854  N   PHE   347      24.330   4.086  40.820  1.00  0.00           N  
ATOM   2855  CA  PHE   347      23.540   5.275  40.489  1.00  0.00           C  
ATOM   2856  C   PHE   347      22.075   4.920  40.154  1.00  0.00           C  
ATOM   2857  O   PHE   347      21.307   5.829  39.837  1.00  0.00           O  
ATOM   2858  CB  PHE   347      24.203   5.998  39.295  1.00  0.00           C  
ATOM   2859  CG  PHE   347      25.655   6.402  39.501  1.00  0.00           C  
ATOM   2860  CD1 PHE   347      26.687   5.477  39.253  1.00  0.00           C  
ATOM   2861  CD2 PHE   347      25.985   7.640  40.086  1.00  0.00           C  
ATOM   2862  CE1 PHE   347      28.010   5.813  39.496  1.00  0.00           C  
ATOM   2863  CE2 PHE   347      27.316   7.964  40.322  1.00  0.00           C  
ATOM   2864  CZ  PHE   347      28.324   7.060  40.017  1.00  0.00           C  
ATOM   2865  H   PHE   347      24.677   3.565  40.027  1.00  0.00           H  
ATOM   2866  HA  PHE   347      23.527   5.960  41.339  1.00  0.00           H  
ATOM   2867  HB2 PHE   347      24.152   5.364  38.408  1.00  0.00           H  
ATOM   2868  HB3 PHE   347      23.638   6.897  39.046  1.00  0.00           H  
ATOM   2869  HD1 PHE   347      26.438   4.499  38.884  1.00  0.00           H  
ATOM   2870  HD2 PHE   347      25.205   8.338  40.344  1.00  0.00           H  
ATOM   2871  HE1 PHE   347      28.795   5.100  39.291  1.00  0.00           H  
ATOM   2872  HE2 PHE   347      27.571   8.916  40.758  1.00  0.00           H  
ATOM   2873  HZ  PHE   347      29.355   7.314  40.210  1.00  0.00           H  
ATOM   2874  N   GLY   348      21.711   3.626  40.232  1.00  0.00           N  
ATOM   2875  CA  GLY   348      20.361   3.126  39.974  1.00  0.00           C  
ATOM   2876  C   GLY   348      20.208   2.519  38.571  1.00  0.00           C  
ATOM   2877  O   GLY   348      19.084   2.206  38.182  1.00  0.00           O  
ATOM   2878  H   GLY   348      22.397   2.941  40.518  1.00  0.00           H  
ATOM   2879  HA2 GLY   348      20.132   2.358  40.712  1.00  0.00           H  
ATOM   2880  HA3 GLY   348      19.626   3.922  40.094  1.00  0.00           H  
ATOM   2881  N   GLY   349      21.304   2.360  37.811  1.00  0.00           N  
ATOM   2882  CA  GLY   349      21.294   1.835  36.446  1.00  0.00           C  
ATOM   2883  C   GLY   349      21.368   0.305  36.421  1.00  0.00           C  
ATOM   2884  O   GLY   349      21.247  -0.370  37.444  1.00  0.00           O  
ATOM   2885  H   GLY   349      22.204   2.628  38.184  1.00  0.00           H  
ATOM   2886  HA2 GLY   349      20.405   2.163  35.905  1.00  0.00           H  
ATOM   2887  HA3 GLY   349      22.155   2.243  35.918  1.00  0.00           H  
ATOM   2888  N   ASP   350      21.569  -0.225  35.208  1.00  0.00           N  
ATOM   2889  CA  ASP   350      21.709  -1.646  34.917  1.00  0.00           C  
ATOM   2890  C   ASP   350      22.832  -1.753  33.863  1.00  0.00           C  
ATOM   2891  O   ASP   350      22.612  -1.320  32.730  1.00  0.00           O  
ATOM   2892  CB  ASP   350      20.371  -2.237  34.407  1.00  0.00           C  
ATOM   2893  CG  ASP   350      20.362  -3.765  34.239  1.00  0.00           C  
ATOM   2894  OD1 ASP   350      21.448  -4.387  34.230  1.00  0.00           O  
ATOM   2895  OD2 ASP   350      19.244  -4.299  34.081  1.00  0.00           O1-
ATOM   2896  H   ASP   350      21.635   0.386  34.407  1.00  0.00           H  
ATOM   2897  HA  ASP   350      21.952  -2.184  35.831  1.00  0.00           H  
ATOM   2898  HB2 ASP   350      19.592  -1.975  35.123  1.00  0.00           H  
ATOM   2899  HB3 ASP   350      20.099  -1.775  33.461  1.00  0.00           H  
ATOM   2900  N   PRO   351      23.996  -2.339  34.237  1.00  0.00           N  
ATOM   2901  CA  PRO   351      25.089  -2.679  33.302  1.00  0.00           C  
ATOM   2902  C   PRO   351      24.719  -3.513  32.057  1.00  0.00           C  
ATOM   2903  O   PRO   351      25.419  -3.401  31.050  1.00  0.00           O  
ATOM   2904  CB  PRO   351      26.093  -3.443  34.180  1.00  0.00           C  
ATOM   2905  CG  PRO   351      25.874  -2.907  35.581  1.00  0.00           C  
ATOM   2906  CD  PRO   351      24.372  -2.664  35.615  1.00  0.00           C  
ATOM   2907  HA  PRO   351      25.537  -1.738  32.979  1.00  0.00           H  
ATOM   2908  HB2 PRO   351      25.880  -4.514  34.170  1.00  0.00           H  
ATOM   2909  HB3 PRO   351      27.118  -3.309  33.846  1.00  0.00           H  
ATOM   2910  HG2 PRO   351      26.223  -3.581  36.363  1.00  0.00           H  
ATOM   2911  HG3 PRO   351      26.408  -1.963  35.693  1.00  0.00           H  
ATOM   2912  HD2 PRO   351      23.846  -3.569  35.924  1.00  0.00           H  
ATOM   2913  HD3 PRO   351      24.128  -1.859  36.307  1.00  0.00           H  
ATOM   2914  N   SER   352      23.646  -4.321  32.141  1.00  0.00           N  
ATOM   2915  CA  SER   352      23.160  -5.177  31.056  1.00  0.00           C  
ATOM   2916  C   SER   352      22.166  -4.480  30.102  1.00  0.00           C  
ATOM   2917  O   SER   352      21.868  -5.059  29.059  1.00  0.00           O  
ATOM   2918  CB  SER   352      22.589  -6.482  31.660  1.00  0.00           C  
ATOM   2919  OG  SER   352      21.281  -6.340  32.182  1.00  0.00           O  
ATOM   2920  H   SER   352      23.106  -4.350  32.998  1.00  0.00           H  
ATOM   2921  HA  SER   352      24.020  -5.468  30.450  1.00  0.00           H  
ATOM   2922  HB2 SER   352      22.547  -7.251  30.888  1.00  0.00           H  
ATOM   2923  HB3 SER   352      23.247  -6.867  32.441  1.00  0.00           H  
ATOM   2924  HG  SER   352      21.311  -5.755  32.951  1.00  0.00           H  
ATOM   2925  N   ARG   353      21.672  -3.278  30.460  1.00  0.00           N  
ATOM   2926  CA  ARG   353      20.700  -2.501  29.679  1.00  0.00           C  
ATOM   2927  C   ARG   353      21.255  -1.123  29.273  1.00  0.00           C  
ATOM   2928  O   ARG   353      20.479  -0.181  29.099  1.00  0.00           O  
ATOM   2929  CB  ARG   353      19.362  -2.381  30.443  1.00  0.00           C  
ATOM   2930  CG  ARG   353      18.709  -3.729  30.795  1.00  0.00           C  
ATOM   2931  CD  ARG   353      17.467  -3.577  31.685  1.00  0.00           C  
ATOM   2932  NE  ARG   353      16.311  -3.007  30.978  1.00  0.00           N  
ATOM   2933  CZ  ARG   353      15.280  -2.375  31.566  1.00  0.00           C  
ATOM   2934  NH1 ARG   353      15.266  -2.127  32.885  1.00  0.00           N1+
ATOM   2935  NH2 ARG   353      14.239  -1.992  30.820  1.00  0.00           N  
ATOM   2936  H   ARG   353      21.971  -2.863  31.333  1.00  0.00           H  
ATOM   2937  HA  ARG   353      20.496  -3.012  28.742  1.00  0.00           H  
ATOM   2938  HB2 ARG   353      19.537  -1.809  31.352  1.00  0.00           H  
ATOM   2939  HB3 ARG   353      18.647  -1.799  29.859  1.00  0.00           H  
ATOM   2940  HG2 ARG   353      18.420  -4.192  29.850  1.00  0.00           H  
ATOM   2941  HG3 ARG   353      19.399  -4.425  31.270  1.00  0.00           H  
ATOM   2942  HD2 ARG   353      17.228  -4.480  32.246  1.00  0.00           H  
ATOM   2943  HD3 ARG   353      17.724  -2.822  32.428  1.00  0.00           H  
ATOM   2944  HE  ARG   353      16.250  -3.214  29.991  1.00  0.00           H  
ATOM   2945 HH11 ARG   353      16.045  -2.423  33.457  1.00  0.00           H  
ATOM   2946 HH12 ARG   353      14.479  -1.670  33.320  1.00  0.00           H  
ATOM   2947 HH21 ARG   353      14.218  -2.207  29.830  1.00  0.00           H  
ATOM   2948 HH22 ARG   353      13.448  -1.528  31.242  1.00  0.00           H  
ATOM   2949  N   VAL   354      22.584  -1.034  29.097  1.00  0.00           N  
ATOM   2950  CA  VAL   354      23.268   0.158  28.602  1.00  0.00           C  
ATOM   2951  C   VAL   354      23.051   0.291  27.087  1.00  0.00           C  
ATOM   2952  O   VAL   354      23.581  -0.508  26.320  1.00  0.00           O  
ATOM   2953  CB  VAL   354      24.787   0.126  28.936  1.00  0.00           C  
ATOM   2954  CG1 VAL   354      25.608   1.273  28.307  1.00  0.00           C  
ATOM   2955  CG2 VAL   354      25.022   0.107  30.455  1.00  0.00           C  
ATOM   2956  H   VAL   354      23.163  -1.844  29.266  1.00  0.00           H  
ATOM   2957  HA  VAL   354      22.836   1.035  29.073  1.00  0.00           H  
ATOM   2958  HB  VAL   354      25.191  -0.810  28.557  1.00  0.00           H  
ATOM   2959 HG11 VAL   354      26.642   1.249  28.653  1.00  0.00           H  
ATOM   2960 HG12 VAL   354      25.642   1.203  27.221  1.00  0.00           H  
ATOM   2961 HG13 VAL   354      25.194   2.247  28.570  1.00  0.00           H  
ATOM   2962 HG21 VAL   354      26.075  -0.058  30.679  1.00  0.00           H  
ATOM   2963 HG22 VAL   354      24.716   1.043  30.922  1.00  0.00           H  
ATOM   2964 HG23 VAL   354      24.472  -0.699  30.937  1.00  0.00           H  
ATOM   2965  N   THR   355      22.253   1.290  26.694  1.00  0.00           N  
ATOM   2966  CA  THR   355      21.976   1.622  25.303  1.00  0.00           C  
ATOM   2967  C   THR   355      22.810   2.852  24.938  1.00  0.00           C  
ATOM   2968  O   THR   355      22.697   3.879  25.605  1.00  0.00           O  
ATOM   2969  CB  THR   355      20.479   1.965  25.102  1.00  0.00           C  
ATOM   2970  OG1 THR   355      19.727   0.803  25.393  1.00  0.00           O  
ATOM   2971  CG2 THR   355      20.095   2.457  23.690  1.00  0.00           C  
ATOM   2972  H   THR   355      21.846   1.910  27.385  1.00  0.00           H  
ATOM   2973  HA  THR   355      22.234   0.790  24.648  1.00  0.00           H  
ATOM   2974  HB  THR   355      20.178   2.726  25.823  1.00  0.00           H  
ATOM   2975 HG21 THR   355      19.014   2.526  23.575  1.00  0.00           H  
ATOM   2976 HG22 THR   355      20.498   3.449  23.484  1.00  0.00           H  
ATOM   2977 HG23 THR   355      20.465   1.785  22.917  1.00  0.00           H  
ATOM   2978  HG1 THR   355      19.840   0.599  26.326  1.00  0.00           H  
ATOM   2979  N   LEU   356      23.632   2.735  23.888  1.00  0.00           N  
ATOM   2980  CA  LEU   356      24.409   3.862  23.380  1.00  0.00           C  
ATOM   2981  C   LEU   356      23.533   4.712  22.445  1.00  0.00           C  
ATOM   2982  O   LEU   356      22.703   4.156  21.728  1.00  0.00           O  
ATOM   2983  CB  LEU   356      25.661   3.357  22.635  1.00  0.00           C  
ATOM   2984  CG  LEU   356      26.540   2.315  23.361  1.00  0.00           C  
ATOM   2985  CD1 LEU   356      27.802   1.997  22.532  1.00  0.00           C  
ATOM   2986  CD2 LEU   356      26.905   2.731  24.794  1.00  0.00           C  
ATOM   2987  H   LEU   356      23.678   1.871  23.364  1.00  0.00           H  
ATOM   2988  HA  LEU   356      24.740   4.482  24.214  1.00  0.00           H  
ATOM   2989  HB2 LEU   356      25.373   2.950  21.664  1.00  0.00           H  
ATOM   2990  HB3 LEU   356      26.278   4.231  22.446  1.00  0.00           H  
ATOM   2991  HG  LEU   356      25.961   1.394  23.434  1.00  0.00           H  
ATOM   2992 HD11 LEU   356      27.897   0.927  22.355  1.00  0.00           H  
ATOM   2993 HD12 LEU   356      27.783   2.480  21.554  1.00  0.00           H  
ATOM   2994 HD13 LEU   356      28.713   2.327  23.031  1.00  0.00           H  
ATOM   2995 HD21 LEU   356      27.664   2.071  25.212  1.00  0.00           H  
ATOM   2996 HD22 LEU   356      27.286   3.752  24.828  1.00  0.00           H  
ATOM   2997 HD23 LEU   356      26.039   2.675  25.452  1.00  0.00           H  
ATOM   2998  N   PHE   357      23.752   6.034  22.437  1.00  0.00           N  
ATOM   2999  CA  PHE   357      23.138   6.942  21.469  1.00  0.00           C  
ATOM   3000  C   PHE   357      24.107   8.085  21.153  1.00  0.00           C  
ATOM   3001  O   PHE   357      24.954   8.429  21.974  1.00  0.00           O  
ATOM   3002  CB  PHE   357      21.712   7.381  21.905  1.00  0.00           C  
ATOM   3003  CG  PHE   357      21.518   8.457  22.959  1.00  0.00           C  
ATOM   3004  CD1 PHE   357      22.082   8.325  24.244  1.00  0.00           C  
ATOM   3005  CD2 PHE   357      20.653   9.546  22.703  1.00  0.00           C  
ATOM   3006  CE1 PHE   357      21.848   9.295  25.209  1.00  0.00           C  
ATOM   3007  CE2 PHE   357      20.422  10.500  23.686  1.00  0.00           C  
ATOM   3008  CZ  PHE   357      21.029  10.380  24.930  1.00  0.00           C  
ATOM   3009  H   PHE   357      24.436   6.444  23.062  1.00  0.00           H  
ATOM   3010  HA  PHE   357      23.035   6.383  20.540  1.00  0.00           H  
ATOM   3011  HB2 PHE   357      21.219   7.753  21.006  1.00  0.00           H  
ATOM   3012  HB3 PHE   357      21.135   6.509  22.215  1.00  0.00           H  
ATOM   3013  HD1 PHE   357      22.692   7.468  24.481  1.00  0.00           H  
ATOM   3014  HD2 PHE   357      20.172   9.650  21.741  1.00  0.00           H  
ATOM   3015  HE1 PHE   357      22.298   9.202  26.187  1.00  0.00           H  
ATOM   3016  HE2 PHE   357      19.774  11.339  23.482  1.00  0.00           H  
ATOM   3017  HZ  PHE   357      20.853  11.127  25.689  1.00  0.00           H  
ATOM   3018  N   GLY   358      23.997   8.618  19.931  1.00  0.00           N  
ATOM   3019  CA  GLY   358      24.914   9.634  19.434  1.00  0.00           C  
ATOM   3020  C   GLY   358      24.388  10.177  18.107  1.00  0.00           C  
ATOM   3021  O   GLY   358      23.527   9.563  17.474  1.00  0.00           O  
ATOM   3022  H   GLY   358      23.294   8.283  19.286  1.00  0.00           H  
ATOM   3023  HA2 GLY   358      25.019  10.445  20.153  1.00  0.00           H  
ATOM   3024  HA3 GLY   358      25.899   9.191  19.284  1.00  0.00           H  
ATOM   3025  N   GLU   359      24.950  11.322  17.686  1.00  0.00           N  
ATOM   3026  CA  GLU   359      24.658  11.976  16.410  1.00  0.00           C  
ATOM   3027  C   GLU   359      25.971  12.375  15.727  1.00  0.00           C  
ATOM   3028  O   GLU   359      26.922  12.724  16.422  1.00  0.00           O  
ATOM   3029  CB  GLU   359      23.691  13.163  16.642  1.00  0.00           C  
ATOM   3030  CG  GLU   359      23.035  13.784  15.381  1.00  0.00           C  
ATOM   3031  CD  GLU   359      23.877  14.814  14.622  1.00  0.00           C  
ATOM   3032  OE1 GLU   359      24.767  15.494  15.127  1.00  0.00           O  
ATOM   3033  OE2 GLU   359      23.517  14.901  13.310  1.00  0.00           O  
ATOM   3034  H   GLU   359      25.661  11.765  18.251  1.00  0.00           H  
ATOM   3035  HA  GLU   359      24.179  11.245  15.779  1.00  0.00           H  
ATOM   3036  HB2 GLU   359      22.875  12.815  17.275  1.00  0.00           H  
ATOM   3037  HB3 GLU   359      24.198  13.929  17.230  1.00  0.00           H  
ATOM   3038  HG2 GLU   359      22.718  12.998  14.698  1.00  0.00           H  
ATOM   3039  HG3 GLU   359      22.123  14.299  15.681  1.00  0.00           H  
ATOM   3040  HE2 GLU   359      24.038  15.550  12.830  1.00  0.00           H  
ATOM   3041  N   SER   360      25.989  12.320  14.381  1.00  0.00           N  
ATOM   3042  CA  SER   360      27.129  12.637  13.508  1.00  0.00           C  
ATOM   3043  C   SER   360      28.269  11.624  13.735  1.00  0.00           C  
ATOM   3044  O   SER   360      28.023  10.426  13.613  1.00  0.00           O  
ATOM   3045  CB  SER   360      27.539  14.128  13.656  1.00  0.00           C  
ATOM   3046  OG  SER   360      28.512  14.516  12.703  1.00  0.00           O  
ATOM   3047  H   SER   360      25.155  12.006  13.902  1.00  0.00           H  
ATOM   3048  HA  SER   360      26.777  12.485  12.487  1.00  0.00           H  
ATOM   3049  HB2 SER   360      26.671  14.768  13.523  1.00  0.00           H  
ATOM   3050  HB3 SER   360      27.926  14.350  14.650  1.00  0.00           H  
ATOM   3051  HG  SER   360      28.055  14.752  11.890  1.00  0.00           H  
ATOM   3052  N   ALA   361      29.474  12.106  14.091  1.00  0.00           N  
ATOM   3053  CA  ALA   361      30.618  11.305  14.534  1.00  0.00           C  
ATOM   3054  C   ALA   361      30.365  10.511  15.832  1.00  0.00           C  
ATOM   3055  O   ALA   361      31.088   9.551  16.090  1.00  0.00           O  
ATOM   3056  CB  ALA   361      31.839  12.225  14.680  1.00  0.00           C  
ATOM   3057  H   ALA   361      29.599  13.108  14.115  1.00  0.00           H  
ATOM   3058  HA  ALA   361      30.835  10.578  13.751  1.00  0.00           H  
ATOM   3059  HB1 ALA   361      32.690  11.699  15.112  1.00  0.00           H  
ATOM   3060  HB2 ALA   361      32.153  12.611  13.711  1.00  0.00           H  
ATOM   3061  HB3 ALA   361      31.630  13.078  15.321  1.00  0.00           H  
ATOM   3062  N   GLY   362      29.322  10.889  16.592  1.00  0.00           N  
ATOM   3063  CA  GLY   362      28.813  10.157  17.744  1.00  0.00           C  
ATOM   3064  C   GLY   362      28.029   8.915  17.299  1.00  0.00           C  
ATOM   3065  O   GLY   362      28.168   7.870  17.926  1.00  0.00           O  
ATOM   3066  H   GLY   362      28.781  11.695  16.308  1.00  0.00           H  
ATOM   3067  HA2 GLY   362      29.626   9.885  18.417  1.00  0.00           H  
ATOM   3068  HA3 GLY   362      28.140  10.816  18.290  1.00  0.00           H  
ATOM   3069  N   ALA   363      27.245   9.002  16.208  1.00  0.00           N  
ATOM   3070  CA  ALA   363      26.548   7.862  15.602  1.00  0.00           C  
ATOM   3071  C   ALA   363      27.505   6.888  14.894  1.00  0.00           C  
ATOM   3072  O   ALA   363      27.245   5.685  14.913  1.00  0.00           O  
ATOM   3073  CB  ALA   363      25.463   8.362  14.641  1.00  0.00           C  
ATOM   3074  H   ALA   363      27.180   9.878  15.708  1.00  0.00           H  
ATOM   3075  HA  ALA   363      26.046   7.309  16.400  1.00  0.00           H  
ATOM   3076  HB1 ALA   363      24.957   7.534  14.143  1.00  0.00           H  
ATOM   3077  HB2 ALA   363      24.706   8.925  15.181  1.00  0.00           H  
ATOM   3078  HB3 ALA   363      25.866   9.013  13.867  1.00  0.00           H  
ATOM   3079  N   VAL   364      28.612   7.413  14.336  1.00  0.00           N  
ATOM   3080  CA  VAL   364      29.722   6.622  13.802  1.00  0.00           C  
ATOM   3081  C   VAL   364      30.494   5.892  14.920  1.00  0.00           C  
ATOM   3082  O   VAL   364      30.851   4.733  14.732  1.00  0.00           O  
ATOM   3083  CB  VAL   364      30.730   7.484  12.989  1.00  0.00           C  
ATOM   3084  CG1 VAL   364      31.969   6.713  12.486  1.00  0.00           C  
ATOM   3085  CG2 VAL   364      30.042   8.160  11.796  1.00  0.00           C  
ATOM   3086  H   VAL   364      28.738   8.416  14.339  1.00  0.00           H  
ATOM   3087  HA  VAL   364      29.301   5.873  13.129  1.00  0.00           H  
ATOM   3088  HB  VAL   364      31.101   8.279  13.634  1.00  0.00           H  
ATOM   3089 HG11 VAL   364      32.592   7.343  11.852  1.00  0.00           H  
ATOM   3090 HG12 VAL   364      32.606   6.378  13.302  1.00  0.00           H  
ATOM   3091 HG13 VAL   364      31.677   5.838  11.906  1.00  0.00           H  
ATOM   3092 HG21 VAL   364      30.765   8.642  11.139  1.00  0.00           H  
ATOM   3093 HG22 VAL   364      29.487   7.441  11.204  1.00  0.00           H  
ATOM   3094 HG23 VAL   364      29.334   8.917  12.118  1.00  0.00           H  
ATOM   3095  N   SER   365      30.700   6.557  16.070  1.00  0.00           N  
ATOM   3096  CA  SER   365      31.336   5.983  17.258  1.00  0.00           C  
ATOM   3097  C   SER   365      30.539   4.807  17.848  1.00  0.00           C  
ATOM   3098  O   SER   365      31.128   3.764  18.124  1.00  0.00           O  
ATOM   3099  CB  SER   365      31.537   7.079  18.315  1.00  0.00           C  
ATOM   3100  OG  SER   365      32.629   7.906  17.978  1.00  0.00           O  
ATOM   3101  H   SER   365      30.390   7.515  16.152  1.00  0.00           H  
ATOM   3102  HA  SER   365      32.315   5.593  16.968  1.00  0.00           H  
ATOM   3103  HB2 SER   365      30.648   7.694  18.433  1.00  0.00           H  
ATOM   3104  HB3 SER   365      31.733   6.635  19.289  1.00  0.00           H  
ATOM   3105  HG  SER   365      32.355   8.485  17.259  1.00  0.00           H  
ATOM   3106  N   VAL   366      29.212   4.989  17.975  1.00  0.00           N  
ATOM   3107  CA  VAL   366      28.247   3.978  18.413  1.00  0.00           C  
ATOM   3108  C   VAL   366      28.192   2.746  17.485  1.00  0.00           C  
ATOM   3109  O   VAL   366      28.131   1.622  17.984  1.00  0.00           O  
ATOM   3110  CB  VAL   366      26.829   4.607  18.571  1.00  0.00           C  
ATOM   3111  CG1 VAL   366      25.655   3.610  18.637  1.00  0.00           C  
ATOM   3112  CG2 VAL   366      26.787   5.529  19.800  1.00  0.00           C  
ATOM   3113  H   VAL   366      28.818   5.889  17.731  1.00  0.00           H  
ATOM   3114  HA  VAL   366      28.574   3.621  19.390  1.00  0.00           H  
ATOM   3115  HB  VAL   366      26.638   5.239  17.702  1.00  0.00           H  
ATOM   3116 HG11 VAL   366      24.722   4.105  18.904  1.00  0.00           H  
ATOM   3117 HG12 VAL   366      25.489   3.132  17.672  1.00  0.00           H  
ATOM   3118 HG13 VAL   366      25.837   2.830  19.376  1.00  0.00           H  
ATOM   3119 HG21 VAL   366      25.786   5.920  19.980  1.00  0.00           H  
ATOM   3120 HG22 VAL   366      27.112   4.994  20.686  1.00  0.00           H  
ATOM   3121 HG23 VAL   366      27.455   6.379  19.705  1.00  0.00           H  
ATOM   3122  N   SER   367      28.260   2.979  16.164  1.00  0.00           N  
ATOM   3123  CA  SER   367      28.301   1.934  15.141  1.00  0.00           C  
ATOM   3124  C   SER   367      29.626   1.148  15.117  1.00  0.00           C  
ATOM   3125  O   SER   367      29.608  -0.037  14.794  1.00  0.00           O  
ATOM   3126  CB  SER   367      27.951   2.559  13.781  1.00  0.00           C  
ATOM   3127  OG  SER   367      29.039   3.217  13.172  1.00  0.00           O  
ATOM   3128  H   SER   367      28.293   3.933  15.830  1.00  0.00           H  
ATOM   3129  HA  SER   367      27.506   1.226  15.380  1.00  0.00           H  
ATOM   3130  HB2 SER   367      27.602   1.777  13.107  1.00  0.00           H  
ATOM   3131  HB3 SER   367      27.140   3.274  13.882  1.00  0.00           H  
ATOM   3132  HG  SER   367      29.393   3.872  13.782  1.00  0.00           H  
ATOM   3133  N   LEU   368      30.739   1.805  15.483  1.00  0.00           N  
ATOM   3134  CA  LEU   368      32.053   1.180  15.608  1.00  0.00           C  
ATOM   3135  C   LEU   368      32.187   0.330  16.883  1.00  0.00           C  
ATOM   3136  O   LEU   368      32.973  -0.614  16.857  1.00  0.00           O  
ATOM   3137  CB  LEU   368      33.159   2.254  15.506  1.00  0.00           C  
ATOM   3138  CG  LEU   368      33.428   2.751  14.068  1.00  0.00           C  
ATOM   3139  CD1 LEU   368      34.402   3.945  14.064  1.00  0.00           C  
ATOM   3140  CD2 LEU   368      33.918   1.622  13.142  1.00  0.00           C  
ATOM   3141  H   LEU   368      30.688   2.787  15.719  1.00  0.00           H  
ATOM   3142  HA  LEU   368      32.170   0.484  14.776  1.00  0.00           H  
ATOM   3143  HB2 LEU   368      32.910   3.092  16.158  1.00  0.00           H  
ATOM   3144  HB3 LEU   368      34.095   1.851  15.887  1.00  0.00           H  
ATOM   3145  HG  LEU   368      32.486   3.113  13.658  1.00  0.00           H  
ATOM   3146 HD11 LEU   368      34.146   4.651  13.275  1.00  0.00           H  
ATOM   3147 HD12 LEU   368      34.383   4.493  15.007  1.00  0.00           H  
ATOM   3148 HD13 LEU   368      35.432   3.631  13.895  1.00  0.00           H  
ATOM   3149 HD21 LEU   368      34.710   1.956  12.473  1.00  0.00           H  
ATOM   3150 HD22 LEU   368      34.303   0.773  13.706  1.00  0.00           H  
ATOM   3151 HD23 LEU   368      33.107   1.250  12.517  1.00  0.00           H  
ATOM   3152  N   HIS   369      31.397   0.614  17.938  1.00  0.00           N  
ATOM   3153  CA  HIS   369      31.302  -0.237  19.132  1.00  0.00           C  
ATOM   3154  C   HIS   369      30.553  -1.558  18.879  1.00  0.00           C  
ATOM   3155  O   HIS   369      30.912  -2.571  19.479  1.00  0.00           O  
ATOM   3156  CB  HIS   369      30.675   0.525  20.320  1.00  0.00           C  
ATOM   3157  CG  HIS   369      31.520   1.637  20.887  1.00  0.00           C  
ATOM   3158  ND1 HIS   369      32.833   1.432  21.324  1.00  0.00           N  
ATOM   3159  CD2 HIS   369      31.188   2.959  21.091  1.00  0.00           C  
ATOM   3160  CE1 HIS   369      33.252   2.623  21.727  1.00  0.00           C  
ATOM   3161  NE2 HIS   369      32.318   3.565  21.606  1.00  0.00           N  
ATOM   3162  H   HIS   369      30.780   1.414  17.902  1.00  0.00           H  
ATOM   3163  HA  HIS   369      32.320  -0.511  19.404  1.00  0.00           H  
ATOM   3164  HB2 HIS   369      29.704   0.934  20.037  1.00  0.00           H  
ATOM   3165  HB3 HIS   369      30.481  -0.164  21.142  1.00  0.00           H  
ATOM   3166  HD2 HIS   369      30.280   3.507  20.896  1.00  0.00           H  
ATOM   3167  HE2 HIS   369      32.431   4.546  21.821  1.00  0.00           H  
ATOM   3168  HE1 HIS   369      34.247   2.810  22.106  1.00  0.00           H  
ATOM   3169  N   LEU   370      29.556  -1.533  17.977  1.00  0.00           N  
ATOM   3170  CA  LEU   370      28.824  -2.713  17.503  1.00  0.00           C  
ATOM   3171  C   LEU   370      29.707  -3.668  16.674  1.00  0.00           C  
ATOM   3172  O   LEU   370      29.487  -4.877  16.725  1.00  0.00           O  
ATOM   3173  CB  LEU   370      27.618  -2.252  16.657  1.00  0.00           C  
ATOM   3174  CG  LEU   370      26.477  -1.550  17.430  1.00  0.00           C  
ATOM   3175  CD1 LEU   370      25.617  -0.675  16.497  1.00  0.00           C  
ATOM   3176  CD2 LEU   370      25.599  -2.555  18.196  1.00  0.00           C  
ATOM   3177  H   LEU   370      29.312  -0.655  17.539  1.00  0.00           H  
ATOM   3178  HA  LEU   370      28.469  -3.276  18.366  1.00  0.00           H  
ATOM   3179  HB2 LEU   370      27.988  -1.584  15.882  1.00  0.00           H  
ATOM   3180  HB3 LEU   370      27.206  -3.102  16.118  1.00  0.00           H  
ATOM   3181  HG  LEU   370      26.925  -0.879  18.164  1.00  0.00           H  
ATOM   3182 HD11 LEU   370      25.685   0.376  16.776  1.00  0.00           H  
ATOM   3183 HD12 LEU   370      25.922  -0.752  15.456  1.00  0.00           H  
ATOM   3184 HD13 LEU   370      24.567  -0.955  16.536  1.00  0.00           H  
ATOM   3185 HD21 LEU   370      24.882  -2.043  18.834  1.00  0.00           H  
ATOM   3186 HD22 LEU   370      25.027  -3.187  17.517  1.00  0.00           H  
ATOM   3187 HD23 LEU   370      26.193  -3.208  18.832  1.00  0.00           H  
ATOM   3188  N   LEU   371      30.676  -3.106  15.932  1.00  0.00           N  
ATOM   3189  CA  LEU   371      31.597  -3.833  15.058  1.00  0.00           C  
ATOM   3190  C   LEU   371      32.811  -4.369  15.838  1.00  0.00           C  
ATOM   3191  O   LEU   371      33.219  -5.502  15.586  1.00  0.00           O  
ATOM   3192  CB  LEU   371      32.058  -2.898  13.913  1.00  0.00           C  
ATOM   3193  CG  LEU   371      31.183  -2.892  12.637  1.00  0.00           C  
ATOM   3194  CD1 LEU   371      29.693  -2.557  12.836  1.00  0.00           C  
ATOM   3195  CD2 LEU   371      31.805  -1.988  11.561  1.00  0.00           C  
ATOM   3196  H   LEU   371      30.780  -2.101  15.944  1.00  0.00           H  
ATOM   3197  HA  LEU   371      31.084  -4.692  14.620  1.00  0.00           H  
ATOM   3198  HB2 LEU   371      32.170  -1.880  14.288  1.00  0.00           H  
ATOM   3199  HB3 LEU   371      33.061  -3.194  13.599  1.00  0.00           H  
ATOM   3200  HG  LEU   371      31.216  -3.913  12.255  1.00  0.00           H  
ATOM   3201 HD11 LEU   371      29.077  -3.140  12.152  1.00  0.00           H  
ATOM   3202 HD12 LEU   371      29.323  -2.761  13.835  1.00  0.00           H  
ATOM   3203 HD13 LEU   371      29.495  -1.506  12.634  1.00  0.00           H  
ATOM   3204 HD21 LEU   371      31.511  -2.320  10.565  1.00  0.00           H  
ATOM   3205 HD22 LEU   371      31.486  -0.950  11.667  1.00  0.00           H  
ATOM   3206 HD23 LEU   371      32.895  -1.993  11.605  1.00  0.00           H  
ATOM   3207  N   SER   372      33.358  -3.554  16.759  1.00  0.00           N  
ATOM   3208  CA  SER   372      34.543  -3.846  17.571  1.00  0.00           C  
ATOM   3209  C   SER   372      34.374  -5.083  18.469  1.00  0.00           C  
ATOM   3210  O   SER   372      33.278  -5.330  18.973  1.00  0.00           O  
ATOM   3211  CB  SER   372      34.890  -2.595  18.408  1.00  0.00           C  
ATOM   3212  OG  SER   372      36.019  -2.786  19.241  1.00  0.00           O  
ATOM   3213  H   SER   372      32.958  -2.634  16.896  1.00  0.00           H  
ATOM   3214  HA  SER   372      35.366  -4.035  16.879  1.00  0.00           H  
ATOM   3215  HB2 SER   372      35.113  -1.757  17.748  1.00  0.00           H  
ATOM   3216  HB3 SER   372      34.042  -2.300  19.026  1.00  0.00           H  
ATOM   3217  HG  SER   372      36.805  -2.719  18.688  1.00  0.00           H  
ATOM   3218  N   ALA   373      35.489  -5.806  18.661  1.00  0.00           N  
ATOM   3219  CA  ALA   373      35.596  -6.957  19.554  1.00  0.00           C  
ATOM   3220  C   ALA   373      35.834  -6.560  21.023  1.00  0.00           C  
ATOM   3221  O   ALA   373      35.381  -7.287  21.907  1.00  0.00           O  
ATOM   3222  CB  ALA   373      36.739  -7.856  19.055  1.00  0.00           C  
ATOM   3223  H   ALA   373      36.340  -5.529  18.195  1.00  0.00           H  
ATOM   3224  HA  ALA   373      34.669  -7.531  19.505  1.00  0.00           H  
ATOM   3225  HB1 ALA   373      36.846  -8.743  19.681  1.00  0.00           H  
ATOM   3226  HB2 ALA   373      36.551  -8.196  18.037  1.00  0.00           H  
ATOM   3227  HB3 ALA   373      37.694  -7.330  19.058  1.00  0.00           H  
ATOM   3228  N   LEU   374      36.537  -5.437  21.261  1.00  0.00           N  
ATOM   3229  CA  LEU   374      36.946  -4.982  22.596  1.00  0.00           C  
ATOM   3230  C   LEU   374      35.793  -4.401  23.427  1.00  0.00           C  
ATOM   3231  O   LEU   374      35.768  -4.612  24.639  1.00  0.00           O  
ATOM   3232  CB  LEU   374      38.071  -3.930  22.476  1.00  0.00           C  
ATOM   3233  CG  LEU   374      39.394  -4.441  21.865  1.00  0.00           C  
ATOM   3234  CD1 LEU   374      40.417  -3.293  21.784  1.00  0.00           C  
ATOM   3235  CD2 LEU   374      39.970  -5.662  22.610  1.00  0.00           C  
ATOM   3236  H   LEU   374      36.853  -4.876  20.483  1.00  0.00           H  
ATOM   3237  HA  LEU   374      37.321  -5.848  23.145  1.00  0.00           H  
ATOM   3238  HB2 LEU   374      37.707  -3.085  21.888  1.00  0.00           H  
ATOM   3239  HB3 LEU   374      38.290  -3.527  23.468  1.00  0.00           H  
ATOM   3240  HG  LEU   374      39.188  -4.750  20.839  1.00  0.00           H  
ATOM   3241 HD11 LEU   374      40.876  -3.245  20.800  1.00  0.00           H  
ATOM   3242 HD12 LEU   374      39.956  -2.322  21.968  1.00  0.00           H  
ATOM   3243 HD13 LEU   374      41.223  -3.405  22.509  1.00  0.00           H  
ATOM   3244 HD21 LEU   374      41.059  -5.638  22.667  1.00  0.00           H  
ATOM   3245 HD22 LEU   374      39.597  -5.730  23.633  1.00  0.00           H  
ATOM   3246 HD23 LEU   374      39.701  -6.586  22.098  1.00  0.00           H  
ATOM   3247  N   SER   375      34.879  -3.672  22.769  1.00  0.00           N  
ATOM   3248  CA  SER   375      33.737  -3.011  23.400  1.00  0.00           C  
ATOM   3249  C   SER   375      32.416  -3.790  23.252  1.00  0.00           C  
ATOM   3250  O   SER   375      31.378  -3.266  23.652  1.00  0.00           O  
ATOM   3251  CB  SER   375      33.649  -1.571  22.856  1.00  0.00           C  
ATOM   3252  OG  SER   375      33.307  -1.556  21.491  1.00  0.00           O  
ATOM   3253  H   SER   375      34.969  -3.533  21.771  1.00  0.00           H  
ATOM   3254  HA  SER   375      33.923  -2.938  24.468  1.00  0.00           H  
ATOM   3255  HB2 SER   375      32.901  -0.999  23.404  1.00  0.00           H  
ATOM   3256  HB3 SER   375      34.596  -1.047  22.979  1.00  0.00           H  
ATOM   3257  HG  SER   375      33.198  -0.639  21.220  1.00  0.00           H  
ATOM   3258  N   ARG   376      32.478  -5.009  22.686  1.00  0.00           N  
ATOM   3259  CA  ARG   376      31.343  -5.834  22.273  1.00  0.00           C  
ATOM   3260  C   ARG   376      30.314  -6.154  23.375  1.00  0.00           C  
ATOM   3261  O   ARG   376      29.117  -6.044  23.116  1.00  0.00           O  
ATOM   3262  CB  ARG   376      31.897  -7.119  21.611  1.00  0.00           C  
ATOM   3263  CG  ARG   376      30.855  -8.101  21.035  1.00  0.00           C  
ATOM   3264  CD  ARG   376      30.016  -7.545  19.871  1.00  0.00           C  
ATOM   3265  NE  ARG   376      30.794  -7.335  18.640  1.00  0.00           N  
ATOM   3266  CZ  ARG   376      30.808  -8.148  17.570  1.00  0.00           C  
ATOM   3267  NH1 ARG   376      31.563  -7.829  16.511  1.00  0.00           N1+
ATOM   3268  NH2 ARG   376      30.078  -9.272  17.536  1.00  0.00           N  
ATOM   3269  H   ARG   376      33.386  -5.364  22.424  1.00  0.00           H  
ATOM   3270  HA  ARG   376      30.830  -5.242  21.514  1.00  0.00           H  
ATOM   3271  HB2 ARG   376      32.590  -6.845  20.820  1.00  0.00           H  
ATOM   3272  HB3 ARG   376      32.501  -7.659  22.342  1.00  0.00           H  
ATOM   3273  HG2 ARG   376      31.439  -8.934  20.641  1.00  0.00           H  
ATOM   3274  HG3 ARG   376      30.212  -8.535  21.800  1.00  0.00           H  
ATOM   3275  HD2 ARG   376      29.077  -8.077  19.729  1.00  0.00           H  
ATOM   3276  HD3 ARG   376      29.723  -6.531  20.135  1.00  0.00           H  
ATOM   3277  HE  ARG   376      31.399  -6.522  18.634  1.00  0.00           H  
ATOM   3278 HH11 ARG   376      32.119  -6.982  16.507  1.00  0.00           H  
ATOM   3279 HH12 ARG   376      31.589  -8.426  15.697  1.00  0.00           H  
ATOM   3280 HH21 ARG   376      29.517  -9.530  18.334  1.00  0.00           H  
ATOM   3281 HH22 ARG   376      30.092  -9.872  16.724  1.00  0.00           H  
ATOM   3282  N   ASP   377      30.794  -6.549  24.564  1.00  0.00           N  
ATOM   3283  CA  ASP   377      29.980  -7.023  25.694  1.00  0.00           C  
ATOM   3284  C   ASP   377      29.657  -5.922  26.728  1.00  0.00           C  
ATOM   3285  O   ASP   377      28.949  -6.205  27.696  1.00  0.00           O  
ATOM   3286  CB  ASP   377      30.606  -8.262  26.397  1.00  0.00           C  
ATOM   3287  CG  ASP   377      32.092  -8.176  26.787  1.00  0.00           C  
ATOM   3288  OD1 ASP   377      32.724  -7.122  26.553  1.00  0.00           O  
ATOM   3289  OD2 ASP   377      32.571  -9.191  27.334  1.00  0.00           O1-
ATOM   3290  H   ASP   377      31.794  -6.590  24.715  1.00  0.00           H  
ATOM   3291  HA  ASP   377      29.014  -7.349  25.306  1.00  0.00           H  
ATOM   3292  HB2 ASP   377      30.036  -8.510  27.293  1.00  0.00           H  
ATOM   3293  HB3 ASP   377      30.505  -9.106  25.715  1.00  0.00           H  
ATOM   3294  N   LEU   378      30.177  -4.699  26.528  1.00  0.00           N  
ATOM   3295  CA  LEU   378      30.066  -3.584  27.476  1.00  0.00           C  
ATOM   3296  C   LEU   378      28.711  -2.855  27.453  1.00  0.00           C  
ATOM   3297  O   LEU   378      28.494  -1.979  28.291  1.00  0.00           O  
ATOM   3298  CB  LEU   378      31.194  -2.571  27.206  1.00  0.00           C  
ATOM   3299  CG  LEU   378      32.618  -3.155  27.200  1.00  0.00           C  
ATOM   3300  CD1 LEU   378      33.622  -2.018  26.988  1.00  0.00           C  
ATOM   3301  CD2 LEU   378      32.946  -3.951  28.475  1.00  0.00           C  
ATOM   3302  H   LEU   378      30.745  -4.533  25.709  1.00  0.00           H  
ATOM   3303  HA  LEU   378      30.194  -3.977  28.485  1.00  0.00           H  
ATOM   3304  HB2 LEU   378      31.013  -2.070  26.253  1.00  0.00           H  
ATOM   3305  HB3 LEU   378      31.148  -1.796  27.972  1.00  0.00           H  
ATOM   3306  HG  LEU   378      32.718  -3.837  26.355  1.00  0.00           H  
ATOM   3307 HD11 LEU   378      34.641  -2.398  26.910  1.00  0.00           H  
ATOM   3308 HD12 LEU   378      33.401  -1.450  26.084  1.00  0.00           H  
ATOM   3309 HD13 LEU   378      33.577  -1.317  27.818  1.00  0.00           H  
ATOM   3310 HD21 LEU   378      34.017  -3.969  28.672  1.00  0.00           H  
ATOM   3311 HD22 LEU   378      32.454  -3.530  29.352  1.00  0.00           H  
ATOM   3312 HD23 LEU   378      32.626  -4.989  28.377  1.00  0.00           H  
ATOM   3313  N   PHE   379      27.840  -3.199  26.494  1.00  0.00           N  
ATOM   3314  CA  PHE   379      26.563  -2.532  26.265  1.00  0.00           C  
ATOM   3315  C   PHE   379      25.569  -3.521  25.630  1.00  0.00           C  
ATOM   3316  O   PHE   379      25.912  -4.677  25.376  1.00  0.00           O  
ATOM   3317  CB  PHE   379      26.818  -1.246  25.433  1.00  0.00           C  
ATOM   3318  CG  PHE   379      27.107  -1.442  23.956  1.00  0.00           C  
ATOM   3319  CD1 PHE   379      28.390  -1.834  23.523  1.00  0.00           C  
ATOM   3320  CD2 PHE   379      26.060  -1.372  23.017  1.00  0.00           C  
ATOM   3321  CE1 PHE   379      28.617  -2.091  22.178  1.00  0.00           C  
ATOM   3322  CE2 PHE   379      26.307  -1.619  21.676  1.00  0.00           C  
ATOM   3323  CZ  PHE   379      27.583  -1.972  21.259  1.00  0.00           C  
ATOM   3324  H   PHE   379      28.069  -3.944  25.852  1.00  0.00           H  
ATOM   3325  HA  PHE   379      26.145  -2.256  27.232  1.00  0.00           H  
ATOM   3326  HB2 PHE   379      25.961  -0.581  25.514  1.00  0.00           H  
ATOM   3327  HB3 PHE   379      27.642  -0.679  25.867  1.00  0.00           H  
ATOM   3328  HD1 PHE   379      29.196  -1.933  24.235  1.00  0.00           H  
ATOM   3329  HD2 PHE   379      25.065  -1.116  23.343  1.00  0.00           H  
ATOM   3330  HE1 PHE   379      29.602  -2.385  21.846  1.00  0.00           H  
ATOM   3331  HE2 PHE   379      25.501  -1.541  20.964  1.00  0.00           H  
ATOM   3332  HZ  PHE   379      27.775  -2.162  20.216  1.00  0.00           H  
ATOM   3333  N   GLN   380      24.341  -3.034  25.411  1.00  0.00           N  
ATOM   3334  CA  GLN   380      23.228  -3.766  24.826  1.00  0.00           C  
ATOM   3335  C   GLN   380      22.932  -3.161  23.439  1.00  0.00           C  
ATOM   3336  O   GLN   380      23.530  -3.613  22.463  1.00  0.00           O  
ATOM   3337  CB  GLN   380      22.041  -3.726  25.817  1.00  0.00           C  
ATOM   3338  CG  GLN   380      20.933  -4.750  25.485  1.00  0.00           C  
ATOM   3339  CD  GLN   380      19.668  -4.587  26.333  1.00  0.00           C  
ATOM   3340  OE1 GLN   380      19.120  -5.567  26.831  1.00  0.00           O  
ATOM   3341  NE2 GLN   380      19.180  -3.355  26.491  1.00  0.00           N  
ATOM   3342  H   GLN   380      24.141  -2.073  25.666  1.00  0.00           H  
ATOM   3343  HA  GLN   380      23.500  -4.813  24.677  1.00  0.00           H  
ATOM   3344  HB2 GLN   380      22.415  -3.945  26.816  1.00  0.00           H  
ATOM   3345  HB3 GLN   380      21.646  -2.711  25.884  1.00  0.00           H  
ATOM   3346  HG2 GLN   380      20.648  -4.691  24.436  1.00  0.00           H  
ATOM   3347  HG3 GLN   380      21.323  -5.759  25.628  1.00  0.00           H  
ATOM   3348 HE21 GLN   380      19.639  -2.562  26.067  1.00  0.00           H  
ATOM   3349 HE22 GLN   380      18.346  -3.210  27.039  1.00  0.00           H  
ATOM   3350  N   ARG   381      22.012  -2.182  23.367  1.00  0.00           N  
ATOM   3351  CA  ARG   381      21.482  -1.605  22.126  1.00  0.00           C  
ATOM   3352  C   ARG   381      22.248  -0.357  21.664  1.00  0.00           C  
ATOM   3353  O   ARG   381      23.141   0.128  22.359  1.00  0.00           O  
ATOM   3354  CB  ARG   381      19.985  -1.286  22.323  1.00  0.00           C  
ATOM   3355  CG  ARG   381      19.166  -2.530  22.674  1.00  0.00           C  
ATOM   3356  CD  ARG   381      17.664  -2.278  22.738  1.00  0.00           C  
ATOM   3357  NE  ARG   381      16.983  -3.478  23.233  1.00  0.00           N  
ATOM   3358  CZ  ARG   381      16.451  -3.661  24.450  1.00  0.00           C  
ATOM   3359  NH1 ARG   381      16.391  -2.666  25.343  1.00  0.00           N1+
ATOM   3360  NH2 ARG   381      15.968  -4.867  24.771  1.00  0.00           N  
ATOM   3361  H   ARG   381      21.598  -1.835  24.220  1.00  0.00           H  
ATOM   3362  HA  ARG   381      21.566  -2.344  21.326  1.00  0.00           H  
ATOM   3363  HB2 ARG   381      19.862  -0.540  23.107  1.00  0.00           H  
ATOM   3364  HB3 ARG   381      19.568  -0.849  21.414  1.00  0.00           H  
ATOM   3365  HG2 ARG   381      19.337  -3.232  21.857  1.00  0.00           H  
ATOM   3366  HG3 ARG   381      19.504  -3.021  23.582  1.00  0.00           H  
ATOM   3367  HD2 ARG   381      17.392  -1.341  23.221  1.00  0.00           H  
ATOM   3368  HD3 ARG   381      17.316  -2.197  21.708  1.00  0.00           H  
ATOM   3369  HE  ARG   381      17.003  -4.265  22.586  1.00  0.00           H  
ATOM   3370 HH11 ARG   381      16.743  -1.750  25.102  1.00  0.00           H  
ATOM   3371 HH12 ARG   381      15.959  -2.810  26.245  1.00  0.00           H  
ATOM   3372 HH21 ARG   381      15.566  -5.039  25.681  1.00  0.00           H  
ATOM   3373 HH22 ARG   381      16.000  -5.619  24.095  1.00  0.00           H  
ATOM   3374  N   ALA   382      21.870   0.133  20.475  1.00  0.00           N  
ATOM   3375  CA  ALA   382      22.510   1.255  19.803  1.00  0.00           C  
ATOM   3376  C   ALA   382      21.476   2.100  19.046  1.00  0.00           C  
ATOM   3377  O   ALA   382      20.571   1.545  18.419  1.00  0.00           O  
ATOM   3378  CB  ALA   382      23.580   0.689  18.863  1.00  0.00           C  
ATOM   3379  H   ALA   382      21.118  -0.309  19.964  1.00  0.00           H  
ATOM   3380  HA  ALA   382      23.003   1.896  20.535  1.00  0.00           H  
ATOM   3381  HB1 ALA   382      24.026   1.462  18.247  1.00  0.00           H  
ATOM   3382  HB2 ALA   382      24.387   0.223  19.427  1.00  0.00           H  
ATOM   3383  HB3 ALA   382      23.158  -0.063  18.195  1.00  0.00           H  
ATOM   3384  N   ILE   383      21.661   3.430  19.105  1.00  0.00           N  
ATOM   3385  CA  ILE   383      20.861   4.435  18.408  1.00  0.00           C  
ATOM   3386  C   ILE   383      21.816   5.307  17.560  1.00  0.00           C  
ATOM   3387  O   ILE   383      22.793   5.830  18.096  1.00  0.00           O  
ATOM   3388  CB  ILE   383      20.061   5.344  19.387  1.00  0.00           C  
ATOM   3389  CG1 ILE   383      19.138   4.523  20.321  1.00  0.00           C  
ATOM   3390  CG2 ILE   383      19.259   6.446  18.659  1.00  0.00           C  
ATOM   3391  CD1 ILE   383      18.355   5.345  21.360  1.00  0.00           C  
ATOM   3392  H   ILE   383      22.418   3.795  19.667  1.00  0.00           H  
ATOM   3393  HA  ILE   383      20.144   3.938  17.766  1.00  0.00           H  
ATOM   3394  HB  ILE   383      20.790   5.832  20.021  1.00  0.00           H  
ATOM   3395 HG12 ILE   383      18.429   3.962  19.716  1.00  0.00           H  
ATOM   3396 HG13 ILE   383      19.722   3.776  20.860  1.00  0.00           H  
ATOM   3397 HG21 ILE   383      18.717   7.074  19.361  1.00  0.00           H  
ATOM   3398 HG22 ILE   383      19.894   7.118  18.084  1.00  0.00           H  
ATOM   3399 HG23 ILE   383      18.530   6.012  17.976  1.00  0.00           H  
ATOM   3400 HD11 ILE   383      18.209   4.776  22.279  1.00  0.00           H  
ATOM   3401 HD12 ILE   383      18.869   6.267  21.626  1.00  0.00           H  
ATOM   3402 HD13 ILE   383      17.367   5.612  20.982  1.00  0.00           H  
ATOM   3403  N   LEU   384      21.533   5.414  16.251  1.00  0.00           N  
ATOM   3404  CA  LEU   384      22.441   5.975  15.245  1.00  0.00           C  
ATOM   3405  C   LEU   384      21.761   7.130  14.490  1.00  0.00           C  
ATOM   3406  O   LEU   384      21.180   6.909  13.426  1.00  0.00           O  
ATOM   3407  CB  LEU   384      22.858   4.864  14.250  1.00  0.00           C  
ATOM   3408  CG  LEU   384      23.759   3.742  14.805  1.00  0.00           C  
ATOM   3409  CD1 LEU   384      22.995   2.711  15.658  1.00  0.00           C  
ATOM   3410  CD2 LEU   384      24.454   3.034  13.637  1.00  0.00           C  
ATOM   3411  H   LEU   384      20.703   4.960  15.891  1.00  0.00           H  
ATOM   3412  HA  LEU   384      23.345   6.373  15.710  1.00  0.00           H  
ATOM   3413  HB2 LEU   384      21.981   4.416  13.785  1.00  0.00           H  
ATOM   3414  HB3 LEU   384      23.404   5.348  13.439  1.00  0.00           H  
ATOM   3415  HG  LEU   384      24.540   4.193  15.419  1.00  0.00           H  
ATOM   3416 HD11 LEU   384      23.253   1.682  15.403  1.00  0.00           H  
ATOM   3417 HD12 LEU   384      23.230   2.852  16.709  1.00  0.00           H  
ATOM   3418 HD13 LEU   384      21.915   2.802  15.550  1.00  0.00           H  
ATOM   3419 HD21 LEU   384      25.081   2.216  13.989  1.00  0.00           H  
ATOM   3420 HD22 LEU   384      23.719   2.619  12.946  1.00  0.00           H  
ATOM   3421 HD23 LEU   384      25.080   3.723  13.069  1.00  0.00           H  
ATOM   3422  N   GLN   385      21.860   8.352  15.034  1.00  0.00           N  
ATOM   3423  CA  GLN   385      21.309   9.559  14.414  1.00  0.00           C  
ATOM   3424  C   GLN   385      22.288  10.105  13.353  1.00  0.00           C  
ATOM   3425  O   GLN   385      23.326  10.651  13.711  1.00  0.00           O  
ATOM   3426  CB  GLN   385      21.022  10.617  15.506  1.00  0.00           C  
ATOM   3427  CG  GLN   385      20.080  10.145  16.636  1.00  0.00           C  
ATOM   3428  CD  GLN   385      19.954  11.134  17.802  1.00  0.00           C  
ATOM   3429  OE1 GLN   385      19.745  10.715  18.939  1.00  0.00           O  
ATOM   3430  NE2 GLN   385      20.072  12.440  17.548  1.00  0.00           N  
ATOM   3431  H   GLN   385      22.358   8.484  15.905  1.00  0.00           H  
ATOM   3432  HA  GLN   385      20.362   9.315  13.928  1.00  0.00           H  
ATOM   3433  HB2 GLN   385      21.958  10.937  15.955  1.00  0.00           H  
ATOM   3434  HB3 GLN   385      20.601  11.503  15.030  1.00  0.00           H  
ATOM   3435  HG2 GLN   385      19.086   9.935  16.242  1.00  0.00           H  
ATOM   3436  HG3 GLN   385      20.445   9.208  17.057  1.00  0.00           H  
ATOM   3437 HE21 GLN   385      20.226  12.768  16.605  1.00  0.00           H  
ATOM   3438 HE22 GLN   385      19.988  13.111  18.297  1.00  0.00           H  
ATOM   3439  N   SER   386      21.948   9.977  12.061  1.00  0.00           N  
ATOM   3440  CA  SER   386      22.649  10.612  10.932  1.00  0.00           C  
ATOM   3441  C   SER   386      24.148  10.235  10.800  1.00  0.00           C  
ATOM   3442  O   SER   386      24.975  11.118  10.574  1.00  0.00           O  
ATOM   3443  CB  SER   386      22.450  12.149  10.995  1.00  0.00           C  
ATOM   3444  OG  SER   386      21.085  12.483  10.865  1.00  0.00           O  
ATOM   3445  H   SER   386      21.090   9.496  11.820  1.00  0.00           H  
ATOM   3446  HA  SER   386      22.168  10.249  10.023  1.00  0.00           H  
ATOM   3447  HB2 SER   386      22.840  12.575  11.919  1.00  0.00           H  
ATOM   3448  HB3 SER   386      22.976  12.642  10.177  1.00  0.00           H  
ATOM   3449  HG  SER   386      20.644  12.279  11.696  1.00  0.00           H  
ATOM   3450  N   GLY   387      24.489   8.945  10.949  1.00  0.00           N  
ATOM   3451  CA  GLY   387      25.871   8.495  10.787  1.00  0.00           C  
ATOM   3452  C   GLY   387      25.953   6.969  10.879  1.00  0.00           C  
ATOM   3453  O   GLY   387      25.116   6.324  11.513  1.00  0.00           O  
ATOM   3454  H   GLY   387      23.791   8.245  11.160  1.00  0.00           H  
ATOM   3455  HA2 GLY   387      26.256   8.824   9.819  1.00  0.00           H  
ATOM   3456  HA3 GLY   387      26.505   8.934  11.559  1.00  0.00           H  
ATOM   3457  N   SER   388      27.000   6.410  10.251  1.00  0.00           N  
ATOM   3458  CA  SER   388      27.328   4.982  10.214  1.00  0.00           C  
ATOM   3459  C   SER   388      28.816   4.797   9.808  1.00  0.00           C  
ATOM   3460  O   SER   388      29.452   5.771   9.399  1.00  0.00           O  
ATOM   3461  CB  SER   388      26.305   4.230   9.324  1.00  0.00           C  
ATOM   3462  OG  SER   388      26.735   4.149   7.984  1.00  0.00           O  
ATOM   3463  H   SER   388      27.656   7.002   9.760  1.00  0.00           H  
ATOM   3464  HA  SER   388      27.228   4.618  11.239  1.00  0.00           H  
ATOM   3465  HB2 SER   388      26.151   3.219   9.699  1.00  0.00           H  
ATOM   3466  HB3 SER   388      25.319   4.695   9.346  1.00  0.00           H  
ATOM   3467  HG  SER   388      26.034   3.746   7.460  1.00  0.00           H  
ATOM   3468  N   PRO   389      29.364   3.564   9.905  1.00  0.00           N  
ATOM   3469  CA  PRO   389      30.815   3.355   9.799  1.00  0.00           C  
ATOM   3470  C   PRO   389      31.327   3.171   8.356  1.00  0.00           C  
ATOM   3471  O   PRO   389      32.532   3.279   8.138  1.00  0.00           O  
ATOM   3472  CB  PRO   389      31.018   2.112  10.667  1.00  0.00           C  
ATOM   3473  CG  PRO   389      29.775   1.267  10.422  1.00  0.00           C  
ATOM   3474  CD  PRO   389      28.675   2.294  10.146  1.00  0.00           C  
ATOM   3475  HA  PRO   389      31.367   4.185  10.242  1.00  0.00           H  
ATOM   3476  HB2 PRO   389      31.947   1.586  10.465  1.00  0.00           H  
ATOM   3477  HB3 PRO   389      31.057   2.412  11.714  1.00  0.00           H  
ATOM   3478  HG2 PRO   389      29.921   0.647   9.537  1.00  0.00           H  
ATOM   3479  HG3 PRO   389      29.544   0.607  11.258  1.00  0.00           H  
ATOM   3480  HD2 PRO   389      28.101   2.000   9.268  1.00  0.00           H  
ATOM   3481  HD3 PRO   389      27.984   2.369  10.981  1.00  0.00           H  
ATOM   3482  N   THR   390      30.408   2.928   7.404  1.00  0.00           N  
ATOM   3483  CA  THR   390      30.685   2.799   5.973  1.00  0.00           C  
ATOM   3484  C   THR   390      30.705   4.165   5.231  1.00  0.00           C  
ATOM   3485  O   THR   390      30.981   4.192   4.031  1.00  0.00           O  
ATOM   3486  CB  THR   390      29.678   1.804   5.318  1.00  0.00           C  
ATOM   3487  OG1 THR   390      29.976   1.554   3.958  1.00  0.00           O  
ATOM   3488  CG2 THR   390      28.205   2.247   5.377  1.00  0.00           C  
ATOM   3489  H   THR   390      29.436   2.861   7.669  1.00  0.00           H  
ATOM   3490  HA  THR   390      31.681   2.370   5.858  1.00  0.00           H  
ATOM   3491  HB  THR   390      29.767   0.847   5.831  1.00  0.00           H  
ATOM   3492 HG21 THR   390      27.553   1.495   4.932  1.00  0.00           H  
ATOM   3493 HG22 THR   390      27.876   2.377   6.407  1.00  0.00           H  
ATOM   3494 HG23 THR   390      28.035   3.182   4.844  1.00  0.00           H  
ATOM   3495  HG1 THR   390      29.774   2.345   3.450  1.00  0.00           H  
ATOM   3496  N   ALA   391      30.459   5.276   5.955  1.00  0.00           N  
ATOM   3497  CA  ALA   391      30.543   6.648   5.442  1.00  0.00           C  
ATOM   3498  C   ALA   391      31.981   7.029   5.015  1.00  0.00           C  
ATOM   3499  O   ALA   391      32.917   6.587   5.681  1.00  0.00           O  
ATOM   3500  CB  ALA   391      30.018   7.609   6.519  1.00  0.00           C  
ATOM   3501  H   ALA   391      30.256   5.186   6.940  1.00  0.00           H  
ATOM   3502  HA  ALA   391      29.869   6.677   4.597  1.00  0.00           H  
ATOM   3503  HB1 ALA   391      29.979   8.632   6.144  1.00  0.00           H  
ATOM   3504  HB2 ALA   391      29.007   7.339   6.827  1.00  0.00           H  
ATOM   3505  HB3 ALA   391      30.648   7.607   7.408  1.00  0.00           H  
ATOM   3506  N   PRO   392      32.148   7.831   3.929  1.00  0.00           N  
ATOM   3507  CA  PRO   392      33.481   8.226   3.412  1.00  0.00           C  
ATOM   3508  C   PRO   392      34.452   8.888   4.413  1.00  0.00           C  
ATOM   3509  O   PRO   392      35.661   8.713   4.276  1.00  0.00           O  
ATOM   3510  CB  PRO   392      33.165   9.188   2.251  1.00  0.00           C  
ATOM   3511  CG  PRO   392      31.770   8.807   1.796  1.00  0.00           C  
ATOM   3512  CD  PRO   392      31.083   8.390   3.088  1.00  0.00           C  
ATOM   3513  HA  PRO   392      33.947   7.323   3.014  1.00  0.00           H  
ATOM   3514  HB2 PRO   392      33.159  10.222   2.598  1.00  0.00           H  
ATOM   3515  HB3 PRO   392      33.893   9.121   1.442  1.00  0.00           H  
ATOM   3516  HG2 PRO   392      31.248   9.604   1.265  1.00  0.00           H  
ATOM   3517  HG3 PRO   392      31.833   7.947   1.127  1.00  0.00           H  
ATOM   3518  HD2 PRO   392      30.657   9.254   3.600  1.00  0.00           H  
ATOM   3519  HD3 PRO   392      30.280   7.697   2.844  1.00  0.00           H  
ATOM   3520  N   TRP   393      33.900   9.629   5.386  1.00  0.00           N  
ATOM   3521  CA  TRP   393      34.633  10.379   6.407  1.00  0.00           C  
ATOM   3522  C   TRP   393      34.776   9.633   7.744  1.00  0.00           C  
ATOM   3523  O   TRP   393      35.511  10.123   8.601  1.00  0.00           O  
ATOM   3524  CB  TRP   393      33.918  11.726   6.623  1.00  0.00           C  
ATOM   3525  CG  TRP   393      32.455  11.660   6.955  1.00  0.00           C  
ATOM   3526  CD1 TRP   393      31.450  11.613   6.051  1.00  0.00           C  
ATOM   3527  CD2 TRP   393      31.823  11.532   8.265  1.00  0.00           C  
ATOM   3528  NE1 TRP   393      30.247  11.469   6.706  1.00  0.00           N  
ATOM   3529  CE2 TRP   393      30.413  11.415   8.072  1.00  0.00           C  
ATOM   3530  CE3 TRP   393      32.295  11.498   9.598  1.00  0.00           C  
ATOM   3531  CZ2 TRP   393      29.518  11.272   9.144  1.00  0.00           C  
ATOM   3532  CZ3 TRP   393      31.405  11.381  10.683  1.00  0.00           C  
ATOM   3533  CH2 TRP   393      30.020  11.272  10.456  1.00  0.00           C  
ATOM   3534  H   TRP   393      32.895   9.719   5.420  1.00  0.00           H  
ATOM   3535  HA  TRP   393      35.645  10.590   6.057  1.00  0.00           H  
ATOM   3536  HB2 TRP   393      34.422  12.301   7.399  1.00  0.00           H  
ATOM   3537  HB3 TRP   393      34.025  12.312   5.719  1.00  0.00           H  
ATOM   3538  HD1 TRP   393      31.588  11.661   4.980  1.00  0.00           H  
ATOM   3539  HE1 TRP   393      29.361  11.388   6.220  1.00  0.00           H  
ATOM   3540  HE3 TRP   393      33.355  11.577   9.789  1.00  0.00           H  
ATOM   3541  HZ2 TRP   393      28.458  11.170   8.964  1.00  0.00           H  
ATOM   3542  HZ3 TRP   393      31.790  11.365  11.691  1.00  0.00           H  
ATOM   3543  HH2 TRP   393      29.339  11.171  11.284  1.00  0.00           H  
ATOM   3544  N   ALA   394      34.077   8.495   7.923  1.00  0.00           N  
ATOM   3545  CA  ALA   394      34.118   7.691   9.148  1.00  0.00           C  
ATOM   3546  C   ALA   394      35.508   7.109   9.440  1.00  0.00           C  
ATOM   3547  O   ALA   394      35.937   7.148  10.592  1.00  0.00           O  
ATOM   3548  CB  ALA   394      33.069   6.571   9.079  1.00  0.00           C  
ATOM   3549  H   ALA   394      33.505   8.136   7.170  1.00  0.00           H  
ATOM   3550  HA  ALA   394      33.855   8.346   9.981  1.00  0.00           H  
ATOM   3551  HB1 ALA   394      33.158   5.892   9.927  1.00  0.00           H  
ATOM   3552  HB2 ALA   394      32.059   6.978   9.097  1.00  0.00           H  
ATOM   3553  HB3 ALA   394      33.178   5.970   8.178  1.00  0.00           H  
ATOM   3554  N   LEU   395      36.184   6.619   8.387  1.00  0.00           N  
ATOM   3555  CA  LEU   395      37.569   6.167   8.435  1.00  0.00           C  
ATOM   3556  C   LEU   395      38.340   6.703   7.222  1.00  0.00           C  
ATOM   3557  O   LEU   395      37.784   6.812   6.129  1.00  0.00           O  
ATOM   3558  CB  LEU   395      37.661   4.618   8.465  1.00  0.00           C  
ATOM   3559  CG  LEU   395      37.381   3.956   9.835  1.00  0.00           C  
ATOM   3560  CD1 LEU   395      35.881   3.818  10.162  1.00  0.00           C  
ATOM   3561  CD2 LEU   395      38.119   2.608   9.984  1.00  0.00           C  
ATOM   3562  H   LEU   395      35.762   6.642   7.469  1.00  0.00           H  
ATOM   3563  HA  LEU   395      38.042   6.583   9.321  1.00  0.00           H  
ATOM   3564  HB2 LEU   395      37.040   4.172   7.686  1.00  0.00           H  
ATOM   3565  HB3 LEU   395      38.685   4.362   8.190  1.00  0.00           H  
ATOM   3566  HG  LEU   395      37.816   4.607  10.589  1.00  0.00           H  
ATOM   3567 HD11 LEU   395      35.629   2.818  10.505  1.00  0.00           H  
ATOM   3568 HD12 LEU   395      35.594   4.496  10.965  1.00  0.00           H  
ATOM   3569 HD13 LEU   395      35.248   4.038   9.302  1.00  0.00           H  
ATOM   3570 HD21 LEU   395      37.461   1.757   9.822  1.00  0.00           H  
ATOM   3571 HD22 LEU   395      38.952   2.498   9.290  1.00  0.00           H  
ATOM   3572 HD23 LEU   395      38.528   2.511  10.989  1.00  0.00           H  
ATOM   3573  N   VAL   396      39.640   6.941   7.448  1.00  0.00           N  
ATOM   3574  CA  VAL   396      40.666   7.062   6.413  1.00  0.00           C  
ATOM   3575  C   VAL   396      41.452   5.742   6.321  1.00  0.00           C  
ATOM   3576  O   VAL   396      41.469   4.963   7.279  1.00  0.00           O  
ATOM   3577  CB  VAL   396      41.685   8.191   6.747  1.00  0.00           C  
ATOM   3578  CG1 VAL   396      41.080   9.582   6.504  1.00  0.00           C  
ATOM   3579  CG2 VAL   396      42.330   8.090   8.148  1.00  0.00           C  
ATOM   3580  H   VAL   396      39.996   6.821   8.387  1.00  0.00           H  
ATOM   3581  HA  VAL   396      40.209   7.263   5.442  1.00  0.00           H  
ATOM   3582  HB  VAL   396      42.513   8.117   6.039  1.00  0.00           H  
ATOM   3583 HG11 VAL   396      41.788  10.366   6.768  1.00  0.00           H  
ATOM   3584 HG12 VAL   396      40.819   9.714   5.454  1.00  0.00           H  
ATOM   3585 HG13 VAL   396      40.174   9.735   7.087  1.00  0.00           H  
ATOM   3586 HG21 VAL   396      43.071   8.877   8.293  1.00  0.00           H  
ATOM   3587 HG22 VAL   396      41.591   8.189   8.942  1.00  0.00           H  
ATOM   3588 HG23 VAL   396      42.840   7.140   8.294  1.00  0.00           H  
ATOM   3589  N   SER   397      42.133   5.539   5.180  1.00  0.00           N  
ATOM   3590  CA  SER   397      43.154   4.501   5.027  1.00  0.00           C  
ATOM   3591  C   SER   397      44.360   4.800   5.934  1.00  0.00           C  
ATOM   3592  O   SER   397      44.715   5.966   6.112  1.00  0.00           O  
ATOM   3593  CB  SER   397      43.542   4.366   3.537  1.00  0.00           C  
ATOM   3594  OG  SER   397      44.344   5.433   3.066  1.00  0.00           O  
ATOM   3595  H   SER   397      42.081   6.217   4.434  1.00  0.00           H  
ATOM   3596  HA  SER   397      42.706   3.555   5.341  1.00  0.00           H  
ATOM   3597  HB2 SER   397      44.103   3.443   3.389  1.00  0.00           H  
ATOM   3598  HB3 SER   397      42.650   4.288   2.913  1.00  0.00           H  
ATOM   3599  HG  SER   397      44.534   5.289   2.135  1.00  0.00           H  
ATOM   3600  N   ARG   398      44.967   3.740   6.488  1.00  0.00           N  
ATOM   3601  CA  ARG   398      46.123   3.843   7.381  1.00  0.00           C  
ATOM   3602  C   ARG   398      47.406   4.324   6.669  1.00  0.00           C  
ATOM   3603  O   ARG   398      48.288   4.854   7.338  1.00  0.00           O  
ATOM   3604  CB  ARG   398      46.270   2.514   8.150  1.00  0.00           C  
ATOM   3605  CG  ARG   398      46.867   1.334   7.360  1.00  0.00           C  
ATOM   3606  CD  ARG   398      46.411  -0.031   7.900  1.00  0.00           C  
ATOM   3607  NE  ARG   398      46.876  -0.303   9.268  1.00  0.00           N  
ATOM   3608  CZ  ARG   398      48.050  -0.858   9.608  1.00  0.00           C  
ATOM   3609  NH1 ARG   398      48.941  -1.226   8.677  1.00  0.00           N1+
ATOM   3610  NH2 ARG   398      48.330  -1.056  10.903  1.00  0.00           N  
ATOM   3611  H   ARG   398      44.619   2.810   6.309  1.00  0.00           H  
ATOM   3612  HA  ARG   398      45.886   4.606   8.123  1.00  0.00           H  
ATOM   3613  HB2 ARG   398      46.861   2.668   9.051  1.00  0.00           H  
ATOM   3614  HB3 ARG   398      45.278   2.238   8.507  1.00  0.00           H  
ATOM   3615  HG2 ARG   398      46.599   1.378   6.304  1.00  0.00           H  
ATOM   3616  HG3 ARG   398      47.953   1.421   7.399  1.00  0.00           H  
ATOM   3617  HD2 ARG   398      45.327   0.009   7.984  1.00  0.00           H  
ATOM   3618  HD3 ARG   398      46.612  -0.851   7.210  1.00  0.00           H  
ATOM   3619  HE  ARG   398      46.234  -0.038  10.006  1.00  0.00           H  
ATOM   3620 HH11 ARG   398      48.733  -1.086   7.699  1.00  0.00           H  
ATOM   3621 HH12 ARG   398      49.818  -1.651   8.940  1.00  0.00           H  
ATOM   3622 HH21 ARG   398      49.204  -1.479  11.181  1.00  0.00           H  
ATOM   3623 HH22 ARG   398      47.656  -0.812  11.616  1.00  0.00           H  
ATOM   3624  N   GLU   399      47.450   4.196   5.330  1.00  0.00           N  
ATOM   3625  CA  GLU   399      48.464   4.770   4.447  1.00  0.00           C  
ATOM   3626  C   GLU   399      48.352   6.303   4.339  1.00  0.00           C  
ATOM   3627  O   GLU   399      49.380   6.976   4.399  1.00  0.00           O  
ATOM   3628  CB  GLU   399      48.369   4.069   3.076  1.00  0.00           C  
ATOM   3629  CG  GLU   399      49.363   4.572   2.006  1.00  0.00           C  
ATOM   3630  CD  GLU   399      49.289   3.781   0.697  1.00  0.00           C  
ATOM   3631  OE1 GLU   399      50.340   3.705   0.026  1.00  0.00           O  
ATOM   3632  OE2 GLU   399      48.190   3.273   0.379  1.00  0.00           O1-
ATOM   3633  H   GLU   399      46.673   3.751   4.862  1.00  0.00           H  
ATOM   3634  HA  GLU   399      49.444   4.543   4.872  1.00  0.00           H  
ATOM   3635  HB2 GLU   399      48.522   2.998   3.221  1.00  0.00           H  
ATOM   3636  HB3 GLU   399      47.351   4.174   2.697  1.00  0.00           H  
ATOM   3637  HG2 GLU   399      49.177   5.619   1.765  1.00  0.00           H  
ATOM   3638  HG3 GLU   399      50.381   4.515   2.395  1.00  0.00           H  
ATOM   3639  N   GLU   400      47.118   6.832   4.221  1.00  0.00           N  
ATOM   3640  CA  GLU   400      46.855   8.274   4.261  1.00  0.00           C  
ATOM   3641  C   GLU   400      47.005   8.853   5.678  1.00  0.00           C  
ATOM   3642  O   GLU   400      47.439   9.992   5.796  1.00  0.00           O  
ATOM   3643  CB  GLU   400      45.477   8.600   3.631  1.00  0.00           C  
ATOM   3644  CG  GLU   400      45.029  10.088   3.654  1.00  0.00           C  
ATOM   3645  CD  GLU   400      45.980  11.075   2.956  1.00  0.00           C  
ATOM   3646  OE1 GLU   400      46.667  10.652   2.002  1.00  0.00           O  
ATOM   3647  OE2 GLU   400      45.997  12.254   3.381  1.00  0.00           O1-
ATOM   3648  H   GLU   400      46.309   6.229   4.164  1.00  0.00           H  
ATOM   3649  HA  GLU   400      47.611   8.752   3.638  1.00  0.00           H  
ATOM   3650  HB2 GLU   400      45.472   8.250   2.598  1.00  0.00           H  
ATOM   3651  HB3 GLU   400      44.710   8.011   4.136  1.00  0.00           H  
ATOM   3652  HG2 GLU   400      44.058  10.172   3.165  1.00  0.00           H  
ATOM   3653  HG3 GLU   400      44.868  10.417   4.681  1.00  0.00           H  
ATOM   3654  N   ALA   401      46.677   8.072   6.721  1.00  0.00           N  
ATOM   3655  CA  ALA   401      46.729   8.494   8.122  1.00  0.00           C  
ATOM   3656  C   ALA   401      48.146   8.836   8.623  1.00  0.00           C  
ATOM   3657  O   ALA   401      48.277   9.777   9.406  1.00  0.00           O  
ATOM   3658  CB  ALA   401      46.065   7.423   8.996  1.00  0.00           C  
ATOM   3659  H   ALA   401      46.312   7.145   6.546  1.00  0.00           H  
ATOM   3660  HA  ALA   401      46.124   9.400   8.197  1.00  0.00           H  
ATOM   3661  HB1 ALA   401      45.810   7.825   9.975  1.00  0.00           H  
ATOM   3662  HB2 ALA   401      45.138   7.067   8.552  1.00  0.00           H  
ATOM   3663  HB3 ALA   401      46.713   6.559   9.138  1.00  0.00           H  
ATOM   3664  N   THR   402      49.176   8.125   8.121  1.00  0.00           N  
ATOM   3665  CA  THR   402      50.584   8.481   8.331  1.00  0.00           C  
ATOM   3666  C   THR   402      50.982   9.761   7.564  1.00  0.00           C  
ATOM   3667  O   THR   402      51.750  10.549   8.107  1.00  0.00           O  
ATOM   3668  CB  THR   402      51.568   7.347   7.925  1.00  0.00           C  
ATOM   3669  OG1 THR   402      51.592   7.108   6.531  1.00  0.00           O  
ATOM   3670  CG2 THR   402      51.330   6.014   8.642  1.00  0.00           C  
ATOM   3671  H   THR   402      49.001   7.364   7.479  1.00  0.00           H  
ATOM   3672  HA  THR   402      50.729   8.676   9.393  1.00  0.00           H  
ATOM   3673  HB  THR   402      52.574   7.674   8.193  1.00  0.00           H  
ATOM   3674 HG21 THR   402      52.121   5.298   8.421  1.00  0.00           H  
ATOM   3675 HG22 THR   402      51.293   6.143   9.720  1.00  0.00           H  
ATOM   3676 HG23 THR   402      50.389   5.566   8.342  1.00  0.00           H  
ATOM   3677  HG1 THR   402      52.098   6.309   6.362  1.00  0.00           H  
ATOM   3678  N   LEU   403      50.423   9.976   6.359  1.00  0.00           N  
ATOM   3679  CA  LEU   403      50.630  11.176   5.542  1.00  0.00           C  
ATOM   3680  C   LEU   403      49.981  12.433   6.151  1.00  0.00           C  
ATOM   3681  O   LEU   403      50.593  13.493   6.065  1.00  0.00           O  
ATOM   3682  CB  LEU   403      50.148  10.927   4.091  1.00  0.00           C  
ATOM   3683  CG  LEU   403      51.255  10.490   3.105  1.00  0.00           C  
ATOM   3684  CD1 LEU   403      52.004   9.215   3.547  1.00  0.00           C  
ATOM   3685  CD2 LEU   403      50.687  10.359   1.676  1.00  0.00           C  
ATOM   3686  H   LEU   403      49.801   9.280   5.973  1.00  0.00           H  
ATOM   3687  HA  LEU   403      51.705  11.372   5.515  1.00  0.00           H  
ATOM   3688  HB2 LEU   403      49.344  10.194   4.078  1.00  0.00           H  
ATOM   3689  HB3 LEU   403      49.704  11.841   3.693  1.00  0.00           H  
ATOM   3690  HG  LEU   403      51.989  11.296   3.076  1.00  0.00           H  
ATOM   3691 HD11 LEU   403      52.236   8.554   2.712  1.00  0.00           H  
ATOM   3692 HD12 LEU   403      52.950   9.470   4.025  1.00  0.00           H  
ATOM   3693 HD13 LEU   403      51.427   8.632   4.261  1.00  0.00           H  
ATOM   3694 HD21 LEU   403      51.273  10.949   0.970  1.00  0.00           H  
ATOM   3695 HD22 LEU   403      50.686   9.329   1.318  1.00  0.00           H  
ATOM   3696 HD23 LEU   403      49.657  10.711   1.609  1.00  0.00           H  
ATOM   3697  N   ARG   404      48.804  12.299   6.795  1.00  0.00           N  
ATOM   3698  CA  ARG   404      48.154  13.356   7.583  1.00  0.00           C  
ATOM   3699  C   ARG   404      49.025  13.788   8.775  1.00  0.00           C  
ATOM   3700  O   ARG   404      49.203  14.987   8.982  1.00  0.00           O  
ATOM   3701  CB  ARG   404      46.769  12.895   8.104  1.00  0.00           C  
ATOM   3702  CG  ARG   404      45.705  12.589   7.036  1.00  0.00           C  
ATOM   3703  CD  ARG   404      45.060  13.827   6.403  1.00  0.00           C  
ATOM   3704  NE  ARG   404      44.193  13.440   5.280  1.00  0.00           N  
ATOM   3705  CZ  ARG   404      42.901  13.076   5.344  1.00  0.00           C  
ATOM   3706  NH1 ARG   404      42.228  13.070   6.503  1.00  0.00           N1+
ATOM   3707  NH2 ARG   404      42.271  12.710   4.221  1.00  0.00           N  
ATOM   3708  H   ARG   404      48.343  11.398   6.787  1.00  0.00           H  
ATOM   3709  HA  ARG   404      48.020  14.221   6.933  1.00  0.00           H  
ATOM   3710  HB2 ARG   404      46.906  11.998   8.709  1.00  0.00           H  
ATOM   3711  HB3 ARG   404      46.359  13.645   8.784  1.00  0.00           H  
ATOM   3712  HG2 ARG   404      46.051  11.901   6.273  1.00  0.00           H  
ATOM   3713  HG3 ARG   404      44.906  12.065   7.561  1.00  0.00           H  
ATOM   3714  HD2 ARG   404      44.434  14.348   7.126  1.00  0.00           H  
ATOM   3715  HD3 ARG   404      45.818  14.546   6.103  1.00  0.00           H  
ATOM   3716  HE  ARG   404      44.684  13.267   4.407  1.00  0.00           H  
ATOM   3717 HH11 ARG   404      42.702  13.315   7.363  1.00  0.00           H  
ATOM   3718 HH12 ARG   404      41.248  12.825   6.537  1.00  0.00           H  
ATOM   3719 HH21 ARG   404      42.765  12.713   3.339  1.00  0.00           H  
ATOM   3720 HH22 ARG   404      41.297  12.446   4.238  1.00  0.00           H  
ATOM   3721  N   ALA   405      49.549  12.800   9.521  1.00  0.00           N  
ATOM   3722  CA  ALA   405      50.370  12.983  10.716  1.00  0.00           C  
ATOM   3723  C   ALA   405      51.767  13.565  10.440  1.00  0.00           C  
ATOM   3724  O   ALA   405      52.236  14.378  11.235  1.00  0.00           O  
ATOM   3725  CB  ALA   405      50.468  11.637  11.439  1.00  0.00           C  
ATOM   3726  H   ALA   405      49.349  11.841   9.271  1.00  0.00           H  
ATOM   3727  HA  ALA   405      49.853  13.681  11.377  1.00  0.00           H  
ATOM   3728  HB1 ALA   405      51.098  11.701  12.326  1.00  0.00           H  
ATOM   3729  HB2 ALA   405      49.485  11.286  11.753  1.00  0.00           H  
ATOM   3730  HB3 ALA   405      50.875  10.873  10.781  1.00  0.00           H  
ATOM   3731  N   LEU   406      52.390  13.169   9.316  1.00  0.00           N  
ATOM   3732  CA  LEU   406      53.665  13.711   8.835  1.00  0.00           C  
ATOM   3733  C   LEU   406      53.515  15.137   8.275  1.00  0.00           C  
ATOM   3734  O   LEU   406      54.422  15.946   8.464  1.00  0.00           O  
ATOM   3735  CB  LEU   406      54.270  12.767   7.770  1.00  0.00           C  
ATOM   3736  CG  LEU   406      54.848  11.444   8.331  1.00  0.00           C  
ATOM   3737  CD1 LEU   406      55.121  10.428   7.204  1.00  0.00           C  
ATOM   3738  CD2 LEU   406      56.086  11.671   9.222  1.00  0.00           C  
ATOM   3739  H   LEU   406      51.958  12.465   8.730  1.00  0.00           H  
ATOM   3740  HA  LEU   406      54.347  13.774   9.684  1.00  0.00           H  
ATOM   3741  HB2 LEU   406      53.500  12.551   7.028  1.00  0.00           H  
ATOM   3742  HB3 LEU   406      55.066  13.278   7.226  1.00  0.00           H  
ATOM   3743  HG  LEU   406      54.082  11.002   8.965  1.00  0.00           H  
ATOM   3744 HD11 LEU   406      56.182  10.338   6.978  1.00  0.00           H  
ATOM   3745 HD12 LEU   406      54.757   9.438   7.482  1.00  0.00           H  
ATOM   3746 HD13 LEU   406      54.623  10.701   6.274  1.00  0.00           H  
ATOM   3747 HD21 LEU   406      55.894  11.382  10.254  1.00  0.00           H  
ATOM   3748 HD22 LEU   406      56.961  11.112   8.890  1.00  0.00           H  
ATOM   3749 HD23 LEU   406      56.363  12.720   9.236  1.00  0.00           H  
ATOM   3750  N   ARG   407      52.371  15.437   7.635  1.00  0.00           N  
ATOM   3751  CA  ARG   407      52.033  16.767   7.122  1.00  0.00           C  
ATOM   3752  C   ARG   407      51.677  17.755   8.253  1.00  0.00           C  
ATOM   3753  O   ARG   407      51.977  18.941   8.123  1.00  0.00           O  
ATOM   3754  CB  ARG   407      50.911  16.617   6.073  1.00  0.00           C  
ATOM   3755  CG  ARG   407      50.645  17.857   5.200  1.00  0.00           C  
ATOM   3756  CD  ARG   407      49.430  17.704   4.265  1.00  0.00           C  
ATOM   3757  NE  ARG   407      49.454  16.458   3.475  1.00  0.00           N  
ATOM   3758  CZ  ARG   407      48.537  15.472   3.519  1.00  0.00           C  
ATOM   3759  NH1 ARG   407      47.441  15.569   4.282  1.00  0.00           N1+
ATOM   3760  NH2 ARG   407      48.705  14.365   2.784  1.00  0.00           N  
ATOM   3761  H   ARG   407      51.674  14.717   7.497  1.00  0.00           H  
ATOM   3762  HA  ARG   407      52.913  17.160   6.610  1.00  0.00           H  
ATOM   3763  HB2 ARG   407      51.203  15.819   5.393  1.00  0.00           H  
ATOM   3764  HB3 ARG   407      49.988  16.293   6.556  1.00  0.00           H  
ATOM   3765  HG2 ARG   407      50.392  18.663   5.889  1.00  0.00           H  
ATOM   3766  HG3 ARG   407      51.532  18.192   4.660  1.00  0.00           H  
ATOM   3767  HD2 ARG   407      48.481  17.939   4.747  1.00  0.00           H  
ATOM   3768  HD3 ARG   407      49.548  18.464   3.493  1.00  0.00           H  
ATOM   3769  HE  ARG   407      50.256  16.339   2.873  1.00  0.00           H  
ATOM   3770 HH11 ARG   407      47.283  16.395   4.840  1.00  0.00           H  
ATOM   3771 HH12 ARG   407      46.761  14.822   4.283  1.00  0.00           H  
ATOM   3772 HH21 ARG   407      49.518  14.255   2.197  1.00  0.00           H  
ATOM   3773 HH22 ARG   407      48.013  13.624   2.810  1.00  0.00           H  
ATOM   3774  N   LEU   408      51.100  17.244   9.357  1.00  0.00           N  
ATOM   3775  CA  LEU   408      50.869  17.979  10.604  1.00  0.00           C  
ATOM   3776  C   LEU   408      52.185  18.289  11.338  1.00  0.00           C  
ATOM   3777  O   LEU   408      52.328  19.400  11.848  1.00  0.00           O  
ATOM   3778  CB  LEU   408      49.881  17.187  11.496  1.00  0.00           C  
ATOM   3779  CG  LEU   408      49.544  17.822  12.870  1.00  0.00           C  
ATOM   3780  CD1 LEU   408      48.872  19.203  12.726  1.00  0.00           C  
ATOM   3781  CD2 LEU   408      48.727  16.859  13.753  1.00  0.00           C  
ATOM   3782  H   LEU   408      50.848  16.265   9.370  1.00  0.00           H  
ATOM   3783  HA  LEU   408      50.410  18.931  10.334  1.00  0.00           H  
ATOM   3784  HB2 LEU   408      48.953  17.033  10.945  1.00  0.00           H  
ATOM   3785  HB3 LEU   408      50.293  16.192  11.666  1.00  0.00           H  
ATOM   3786  HG  LEU   408      50.479  17.975  13.409  1.00  0.00           H  
ATOM   3787 HD11 LEU   408      49.500  19.986  13.153  1.00  0.00           H  
ATOM   3788 HD12 LEU   408      48.690  19.465  11.685  1.00  0.00           H  
ATOM   3789 HD13 LEU   408      47.908  19.255  13.227  1.00  0.00           H  
ATOM   3790 HD21 LEU   408      49.141  16.810  14.761  1.00  0.00           H  
ATOM   3791 HD22 LEU   408      47.685  17.162  13.847  1.00  0.00           H  
ATOM   3792 HD23 LEU   408      48.728  15.842  13.361  1.00  0.00           H  
ATOM   3793  N   ALA   409      53.119  17.319  11.354  1.00  0.00           N  
ATOM   3794  CA  ALA   409      54.470  17.479  11.892  1.00  0.00           C  
ATOM   3795  C   ALA   409      55.272  18.545  11.130  1.00  0.00           C  
ATOM   3796  O   ALA   409      55.871  19.404  11.769  1.00  0.00           O  
ATOM   3797  CB  ALA   409      55.200  16.127  11.913  1.00  0.00           C  
ATOM   3798  H   ALA   409      52.911  16.423  10.936  1.00  0.00           H  
ATOM   3799  HA  ALA   409      54.372  17.812  12.925  1.00  0.00           H  
ATOM   3800  HB1 ALA   409      56.191  16.220  12.359  1.00  0.00           H  
ATOM   3801  HB2 ALA   409      54.647  15.395  12.501  1.00  0.00           H  
ATOM   3802  HB3 ALA   409      55.329  15.716  10.913  1.00  0.00           H  
ATOM   3803  N   GLU   410      55.200  18.524   9.789  1.00  0.00           N  
ATOM   3804  CA  GLU   410      55.775  19.535   8.900  1.00  0.00           C  
ATOM   3805  C   GLU   410      55.219  20.952   9.152  1.00  0.00           C  
ATOM   3806  O   GLU   410      56.005  21.897   9.224  1.00  0.00           O  
ATOM   3807  CB  GLU   410      55.571  19.076   7.440  1.00  0.00           C  
ATOM   3808  CG  GLU   410      56.151  20.022   6.366  1.00  0.00           C  
ATOM   3809  CD  GLU   410      55.963  19.516   4.933  1.00  0.00           C  
ATOM   3810  OE1 GLU   410      55.155  18.581   4.732  1.00  0.00           O  
ATOM   3811  OE2 GLU   410      56.627  20.098   4.048  1.00  0.00           O1-
ATOM   3812  H   GLU   410      54.693  17.776   9.333  1.00  0.00           H  
ATOM   3813  HA  GLU   410      56.849  19.565   9.097  1.00  0.00           H  
ATOM   3814  HB2 GLU   410      56.010  18.087   7.315  1.00  0.00           H  
ATOM   3815  HB3 GLU   410      54.504  18.946   7.259  1.00  0.00           H  
ATOM   3816  HG2 GLU   410      55.683  21.005   6.424  1.00  0.00           H  
ATOM   3817  HG3 GLU   410      57.216  20.171   6.545  1.00  0.00           H  
ATOM   3818  N   ALA   411      53.886  21.058   9.308  1.00  0.00           N  
ATOM   3819  CA  ALA   411      53.156  22.309   9.525  1.00  0.00           C  
ATOM   3820  C   ALA   411      53.486  23.020  10.850  1.00  0.00           C  
ATOM   3821  O   ALA   411      53.557  24.248  10.855  1.00  0.00           O  
ATOM   3822  CB  ALA   411      51.646  22.042   9.422  1.00  0.00           C  
ATOM   3823  H   ALA   411      53.316  20.227   9.225  1.00  0.00           H  
ATOM   3824  HA  ALA   411      53.430  22.988   8.715  1.00  0.00           H  
ATOM   3825  HB1 ALA   411      51.070  22.957   9.566  1.00  0.00           H  
ATOM   3826  HB2 ALA   411      51.384  21.646   8.441  1.00  0.00           H  
ATOM   3827  HB3 ALA   411      51.312  21.323  10.170  1.00  0.00           H  
ATOM   3828  N   VAL   412      53.693  22.247  11.931  1.00  0.00           N  
ATOM   3829  CA  VAL   412      54.002  22.769  13.266  1.00  0.00           C  
ATOM   3830  C   VAL   412      55.525  22.900  13.536  1.00  0.00           C  
ATOM   3831  O   VAL   412      55.902  23.438  14.578  1.00  0.00           O  
ATOM   3832  CB  VAL   412      53.299  21.911  14.362  1.00  0.00           C  
ATOM   3833  CG1 VAL   412      53.975  20.560  14.657  1.00  0.00           C  
ATOM   3834  CG2 VAL   412      53.054  22.692  15.667  1.00  0.00           C  
ATOM   3835  H   VAL   412      53.603  21.243  11.850  1.00  0.00           H  
ATOM   3836  HA  VAL   412      53.597  23.780  13.342  1.00  0.00           H  
ATOM   3837  HB  VAL   412      52.306  21.672  13.975  1.00  0.00           H  
ATOM   3838 HG11 VAL   412      53.375  19.975  15.353  1.00  0.00           H  
ATOM   3839 HG12 VAL   412      54.089  19.972  13.750  1.00  0.00           H  
ATOM   3840 HG13 VAL   412      54.962  20.674  15.100  1.00  0.00           H  
ATOM   3841 HG21 VAL   412      52.455  22.110  16.365  1.00  0.00           H  
ATOM   3842 HG22 VAL   412      53.981  22.950  16.174  1.00  0.00           H  
ATOM   3843 HG23 VAL   412      52.511  23.617  15.475  1.00  0.00           H  
ATOM   3844  N   GLY   413      56.375  22.465  12.587  1.00  0.00           N  
ATOM   3845  CA  GLY   413      57.823  22.678  12.629  1.00  0.00           C  
ATOM   3846  C   GLY   413      58.558  21.548  13.364  1.00  0.00           C  
ATOM   3847  O   GLY   413      59.471  21.828  14.139  1.00  0.00           O  
ATOM   3848  H   GLY   413      55.999  22.039  11.750  1.00  0.00           H  
ATOM   3849  HA2 GLY   413      58.191  22.717  11.603  1.00  0.00           H  
ATOM   3850  HA3 GLY   413      58.064  23.642  13.083  1.00  0.00           H  
ATOM   3851  N   CYS   414      58.159  20.289  13.120  1.00  0.00           N  
ATOM   3852  CA  CYS   414      58.786  19.061  13.626  1.00  0.00           C  
ATOM   3853  C   CYS   414      59.390  18.200  12.487  1.00  0.00           C  
ATOM   3854  O   CYS   414      58.988  18.353  11.329  1.00  0.00           O  
ATOM   3855  CB  CYS   414      57.718  18.246  14.390  1.00  0.00           C  
ATOM   3856  SG  CYS   414      57.309  18.891  16.025  1.00  0.00           S  
ATOM   3857  H   CYS   414      57.383  20.138  12.487  1.00  0.00           H  
ATOM   3858  HA  CYS   414      59.580  19.351  14.309  1.00  0.00           H  
ATOM   3859  HB2 CYS   414      56.796  18.180  13.816  1.00  0.00           H  
ATOM   3860  HB3 CYS   414      58.040  17.215  14.534  1.00  0.00           H  
ATOM   3861  N   PRO   415      60.306  17.257  12.842  1.00  0.00           N  
ATOM   3862  CA  PRO   415      60.757  16.171  11.944  1.00  0.00           C  
ATOM   3863  C   PRO   415      59.601  15.366  11.330  1.00  0.00           C  
ATOM   3864  O   PRO   415      58.726  14.902  12.062  1.00  0.00           O  
ATOM   3865  CB  PRO   415      61.642  15.286  12.841  1.00  0.00           C  
ATOM   3866  CG  PRO   415      62.149  16.224  13.917  1.00  0.00           C  
ATOM   3867  CD  PRO   415      60.956  17.137  14.151  1.00  0.00           C  
ATOM   3868  HA  PRO   415      61.367  16.627  11.162  1.00  0.00           H  
ATOM   3869  HB2 PRO   415      61.058  14.491  13.310  1.00  0.00           H  
ATOM   3870  HB3 PRO   415      62.456  14.810  12.292  1.00  0.00           H  
ATOM   3871  HG2 PRO   415      62.485  15.714  14.820  1.00  0.00           H  
ATOM   3872  HG3 PRO   415      62.985  16.807  13.526  1.00  0.00           H  
ATOM   3873  HD2 PRO   415      60.266  16.671  14.853  1.00  0.00           H  
ATOM   3874  HD3 PRO   415      61.293  18.086  14.567  1.00  0.00           H  
ATOM   3875  N   HIS   416      59.612  15.265   9.995  1.00  0.00           N  
ATOM   3876  CA  HIS   416      58.542  14.660   9.202  1.00  0.00           C  
ATOM   3877  C   HIS   416      59.063  13.611   8.202  1.00  0.00           C  
ATOM   3878  O   HIS   416      58.337  13.253   7.273  1.00  0.00           O  
ATOM   3879  CB  HIS   416      57.691  15.766   8.542  1.00  0.00           C  
ATOM   3880  CG  HIS   416      58.455  16.760   7.702  1.00  0.00           C  
ATOM   3881  ND1 HIS   416      59.065  17.881   8.241  1.00  0.00           N  
ATOM   3882  CD2 HIS   416      58.687  16.826   6.346  1.00  0.00           C  
ATOM   3883  CE1 HIS   416      59.630  18.544   7.230  1.00  0.00           C  
ATOM   3884  NE2 HIS   416      59.446  17.961   6.052  1.00  0.00           N  
ATOM   3885  H   HIS   416      60.360  15.693   9.468  1.00  0.00           H  
ATOM   3886  HA  HIS   416      57.884  14.105   9.869  1.00  0.00           H  
ATOM   3887  HB2 HIS   416      56.913  15.325   7.919  1.00  0.00           H  
ATOM   3888  HB3 HIS   416      57.163  16.322   9.318  1.00  0.00           H  
ATOM   3889  HD1 HIS   416      59.072  18.151   9.218  1.00  0.00           H  
ATOM   3890  HD2 HIS   416      58.370  16.150   5.566  1.00  0.00           H  
ATOM   3891  HE1 HIS   416      60.177  19.467   7.356  1.00  0.00           H  
ATOM   3892  N   GLU   417      60.288  13.101   8.425  1.00  0.00           N  
ATOM   3893  CA  GLU   417      60.871  11.991   7.671  1.00  0.00           C  
ATOM   3894  C   GLU   417      60.151  10.670   8.035  1.00  0.00           C  
ATOM   3895  O   GLU   417      60.040  10.377   9.227  1.00  0.00           O  
ATOM   3896  CB  GLU   417      62.374  11.892   8.006  1.00  0.00           C  
ATOM   3897  CG  GLU   417      63.188  13.115   7.529  1.00  0.00           C  
ATOM   3898  CD  GLU   417      64.701  12.992   7.744  1.00  0.00           C  
ATOM   3899  OE1 GLU   417      65.140  12.003   8.370  1.00  0.00           O  
ATOM   3900  OE2 GLU   417      65.409  13.905   7.270  1.00  0.00           O1-
ATOM   3901  H   GLU   417      60.824  13.429   9.215  1.00  0.00           H  
ATOM   3902  HA  GLU   417      60.770  12.237   6.615  1.00  0.00           H  
ATOM   3903  HB2 GLU   417      62.506  11.767   9.083  1.00  0.00           H  
ATOM   3904  HB3 GLU   417      62.782  10.989   7.547  1.00  0.00           H  
ATOM   3905  HG2 GLU   417      63.014  13.275   6.464  1.00  0.00           H  
ATOM   3906  HG3 GLU   417      62.848  14.016   8.039  1.00  0.00           H  
ATOM   3907  N   PRO   418      59.665   9.902   7.028  1.00  0.00           N  
ATOM   3908  CA  PRO   418      58.911   8.652   7.267  1.00  0.00           C  
ATOM   3909  C   PRO   418      59.722   7.496   7.891  1.00  0.00           C  
ATOM   3910  O   PRO   418      59.112   6.542   8.370  1.00  0.00           O  
ATOM   3911  CB  PRO   418      58.368   8.282   5.877  1.00  0.00           C  
ATOM   3912  CG  PRO   418      59.381   8.866   4.908  1.00  0.00           C  
ATOM   3913  CD  PRO   418      59.808  10.159   5.593  1.00  0.00           C  
ATOM   3914  HA  PRO   418      58.070   8.856   7.930  1.00  0.00           H  
ATOM   3915  HB2 PRO   418      58.223   7.211   5.729  1.00  0.00           H  
ATOM   3916  HB3 PRO   418      57.400   8.760   5.724  1.00  0.00           H  
ATOM   3917  HG2 PRO   418      60.237   8.194   4.834  1.00  0.00           H  
ATOM   3918  HG3 PRO   418      58.986   9.018   3.903  1.00  0.00           H  
ATOM   3919  HD2 PRO   418      60.826  10.425   5.306  1.00  0.00           H  
ATOM   3920  HD3 PRO   418      59.142  10.978   5.316  1.00  0.00           H  
ATOM   3921  N   SER   419      61.061   7.607   7.889  1.00  0.00           N  
ATOM   3922  CA  SER   419      61.981   6.671   8.535  1.00  0.00           C  
ATOM   3923  C   SER   419      62.136   6.931  10.046  1.00  0.00           C  
ATOM   3924  O   SER   419      62.450   5.993  10.777  1.00  0.00           O  
ATOM   3925  CB  SER   419      63.356   6.779   7.845  1.00  0.00           C  
ATOM   3926  OG  SER   419      63.307   6.203   6.556  1.00  0.00           O  
ATOM   3927  H   SER   419      61.488   8.405   7.444  1.00  0.00           H  
ATOM   3928  HA  SER   419      61.607   5.652   8.415  1.00  0.00           H  
ATOM   3929  HB2 SER   419      63.683   7.817   7.771  1.00  0.00           H  
ATOM   3930  HB3 SER   419      64.118   6.245   8.414  1.00  0.00           H  
ATOM   3931  HG  SER   419      64.177   6.270   6.155  1.00  0.00           H  
ATOM   3932  N   LYS   420      61.934   8.189  10.477  1.00  0.00           N  
ATOM   3933  CA  LYS   420      62.185   8.663  11.839  1.00  0.00           C  
ATOM   3934  C   LYS   420      60.867   9.124  12.478  1.00  0.00           C  
ATOM   3935  O   LYS   420      60.721  10.291  12.846  1.00  0.00           O  
ATOM   3936  CB  LYS   420      63.235   9.792  11.801  1.00  0.00           C  
ATOM   3937  CG  LYS   420      64.600   9.367  11.238  1.00  0.00           C  
ATOM   3938  CD  LYS   420      65.592  10.537  11.235  1.00  0.00           C  
ATOM   3939  CE  LYS   420      66.847  10.258  10.399  1.00  0.00           C  
ATOM   3940  NZ  LYS   420      67.551  11.512  10.084  1.00  0.00           N1+
ATOM   3941  H   LYS   420      61.624   8.893   9.822  1.00  0.00           H  
ATOM   3942  HA  LYS   420      62.577   7.861  12.466  1.00  0.00           H  
ATOM   3943  HB2 LYS   420      62.851  10.630  11.216  1.00  0.00           H  
ATOM   3944  HB3 LYS   420      63.387  10.168  12.811  1.00  0.00           H  
ATOM   3945  HG2 LYS   420      65.004   8.537  11.819  1.00  0.00           H  
ATOM   3946  HG3 LYS   420      64.476   9.002  10.218  1.00  0.00           H  
ATOM   3947  HD2 LYS   420      65.091  11.440  10.886  1.00  0.00           H  
ATOM   3948  HD3 LYS   420      65.894  10.746  12.261  1.00  0.00           H  
ATOM   3949  HE2 LYS   420      67.514   9.572  10.922  1.00  0.00           H  
ATOM   3950  HE3 LYS   420      66.578   9.791   9.452  1.00  0.00           H  
ATOM   3951  HZ1 LYS   420      66.924  12.091   9.537  1.00  0.00           H  
ATOM   3952  HZ2 LYS   420      67.799  11.991  10.938  1.00  0.00           H  
ATOM   3953  HZ3 LYS   420      68.380  11.314   9.544  1.00  0.00           H  
ATOM   3954  N   LEU   421      59.926   8.176  12.604  1.00  0.00           N  
ATOM   3955  CA  LEU   421      58.615   8.389  13.222  1.00  0.00           C  
ATOM   3956  C   LEU   421      58.687   8.561  14.752  1.00  0.00           C  
ATOM   3957  O   LEU   421      57.749   9.116  15.321  1.00  0.00           O  
ATOM   3958  CB  LEU   421      57.665   7.239  12.823  1.00  0.00           C  
ATOM   3959  CG  LEU   421      57.465   7.086  11.298  1.00  0.00           C  
ATOM   3960  CD1 LEU   421      56.617   5.844  10.960  1.00  0.00           C  
ATOM   3961  CD2 LEU   421      56.909   8.370  10.651  1.00  0.00           C  
ATOM   3962  H   LEU   421      60.114   7.244  12.265  1.00  0.00           H  
ATOM   3963  HA  LEU   421      58.212   9.324  12.830  1.00  0.00           H  
ATOM   3964  HB2 LEU   421      58.053   6.302  13.229  1.00  0.00           H  
ATOM   3965  HB3 LEU   421      56.692   7.394  13.291  1.00  0.00           H  
ATOM   3966  HG  LEU   421      58.445   6.904  10.858  1.00  0.00           H  
ATOM   3967 HD11 LEU   421      57.159   5.178  10.288  1.00  0.00           H  
ATOM   3968 HD12 LEU   421      56.362   5.266  11.848  1.00  0.00           H  
ATOM   3969 HD13 LEU   421      55.679   6.103  10.469  1.00  0.00           H  
ATOM   3970 HD21 LEU   421      56.221   8.167   9.830  1.00  0.00           H  
ATOM   3971 HD22 LEU   421      56.380   8.990  11.375  1.00  0.00           H  
ATOM   3972 HD23 LEU   421      57.721   8.973  10.246  1.00  0.00           H  
ATOM   3973  N   SER   422      59.807   8.140  15.369  1.00  0.00           N  
ATOM   3974  CA  SER   422      60.185   8.425  16.754  1.00  0.00           C  
ATOM   3975  C   SER   422      60.439   9.924  17.003  1.00  0.00           C  
ATOM   3976  O   SER   422      59.922  10.464  17.978  1.00  0.00           O  
ATOM   3977  CB  SER   422      61.398   7.550  17.138  1.00  0.00           C  
ATOM   3978  OG  SER   422      62.552   7.846  16.369  1.00  0.00           O  
ATOM   3979  H   SER   422      60.526   7.692  14.818  1.00  0.00           H  
ATOM   3980  HA  SER   422      59.353   8.117  17.389  1.00  0.00           H  
ATOM   3981  HB2 SER   422      61.642   7.693  18.192  1.00  0.00           H  
ATOM   3982  HB3 SER   422      61.158   6.494  17.015  1.00  0.00           H  
ATOM   3983  HG  SER   422      62.910   8.698  16.644  1.00  0.00           H  
ATOM   3984  N   ASP   423      61.186  10.572  16.092  1.00  0.00           N  
ATOM   3985  CA  ASP   423      61.515  12.002  16.137  1.00  0.00           C  
ATOM   3986  C   ASP   423      60.283  12.888  15.884  1.00  0.00           C  
ATOM   3987  O   ASP   423      60.210  13.983  16.442  1.00  0.00           O  
ATOM   3988  CB  ASP   423      62.662  12.419  15.179  1.00  0.00           C  
ATOM   3989  CG  ASP   423      63.946  11.577  15.219  1.00  0.00           C  
ATOM   3990  OD1 ASP   423      64.037  10.634  16.038  1.00  0.00           O  
ATOM   3991  OD2 ASP   423      64.839  11.910  14.411  1.00  0.00           O1-
ATOM   3992  H   ASP   423      61.582  10.057  15.319  1.00  0.00           H  
ATOM   3993  HA  ASP   423      61.853  12.216  17.154  1.00  0.00           H  
ATOM   3994  HB2 ASP   423      62.289  12.389  14.154  1.00  0.00           H  
ATOM   3995  HB3 ASP   423      62.943  13.447  15.404  1.00  0.00           H  
ATOM   3996  N   ALA   424      59.334  12.382  15.075  1.00  0.00           N  
ATOM   3997  CA  ALA   424      58.038  13.001  14.822  1.00  0.00           C  
ATOM   3998  C   ALA   424      57.175  13.058  16.092  1.00  0.00           C  
ATOM   3999  O   ALA   424      56.859  14.163  16.523  1.00  0.00           O  
ATOM   4000  CB  ALA   424      57.324  12.283  13.665  1.00  0.00           C  
ATOM   4001  H   ALA   424      59.490  11.482  14.643  1.00  0.00           H  
ATOM   4002  HA  ALA   424      58.227  14.029  14.506  1.00  0.00           H  
ATOM   4003  HB1 ALA   424      56.402  12.799  13.394  1.00  0.00           H  
ATOM   4004  HB2 ALA   424      57.952  12.253  12.774  1.00  0.00           H  
ATOM   4005  HB3 ALA   424      57.063  11.256  13.918  1.00  0.00           H  
ATOM   4006  N   VAL   425      56.847  11.896  16.689  1.00  0.00           N  
ATOM   4007  CA  VAL   425      55.995  11.807  17.884  1.00  0.00           C  
ATOM   4008  C   VAL   425      56.576  12.481  19.146  1.00  0.00           C  
ATOM   4009  O   VAL   425      55.794  13.053  19.902  1.00  0.00           O  
ATOM   4010  CB  VAL   425      55.597  10.352  18.258  1.00  0.00           C  
ATOM   4011  CG1 VAL   425      54.705   9.703  17.193  1.00  0.00           C  
ATOM   4012  CG2 VAL   425      56.783   9.441  18.606  1.00  0.00           C  
ATOM   4013  H   VAL   425      57.167  11.019  16.298  1.00  0.00           H  
ATOM   4014  HA  VAL   425      55.072  12.333  17.640  1.00  0.00           H  
ATOM   4015  HB  VAL   425      54.975  10.403  19.153  1.00  0.00           H  
ATOM   4016 HG11 VAL   425      54.351   8.724  17.519  1.00  0.00           H  
ATOM   4017 HG12 VAL   425      53.828  10.316  16.986  1.00  0.00           H  
ATOM   4018 HG13 VAL   425      55.250   9.561  16.262  1.00  0.00           H  
ATOM   4019 HG21 VAL   425      56.457   8.413  18.755  1.00  0.00           H  
ATOM   4020 HG22 VAL   425      57.515   9.430  17.806  1.00  0.00           H  
ATOM   4021 HG23 VAL   425      57.294   9.757  19.514  1.00  0.00           H  
ATOM   4022  N   GLU   426      57.908  12.452  19.337  1.00  0.00           N  
ATOM   4023  CA  GLU   426      58.591  13.128  20.448  1.00  0.00           C  
ATOM   4024  C   GLU   426      58.489  14.660  20.370  1.00  0.00           C  
ATOM   4025  O   GLU   426      58.198  15.290  21.387  1.00  0.00           O  
ATOM   4026  CB  GLU   426      60.062  12.678  20.532  1.00  0.00           C  
ATOM   4027  CG  GLU   426      60.227  11.263  21.119  1.00  0.00           C  
ATOM   4028  CD  GLU   426      61.678  10.776  21.132  1.00  0.00           C  
ATOM   4029  OE1 GLU   426      62.577  11.625  21.323  1.00  0.00           O  
ATOM   4030  OE2 GLU   426      61.861   9.551  20.970  1.00  0.00           O1-
ATOM   4031  H   GLU   426      58.500  11.951  18.687  1.00  0.00           H  
ATOM   4032  HA  GLU   426      58.095  12.831  21.374  1.00  0.00           H  
ATOM   4033  HB2 GLU   426      60.514  12.716  19.539  1.00  0.00           H  
ATOM   4034  HB3 GLU   426      60.628  13.384  21.143  1.00  0.00           H  
ATOM   4035  HG2 GLU   426      59.867  11.249  22.147  1.00  0.00           H  
ATOM   4036  HG3 GLU   426      59.619  10.547  20.567  1.00  0.00           H  
ATOM   4037  N   CYS   427      58.682  15.220  19.163  1.00  0.00           N  
ATOM   4038  CA  CYS   427      58.511  16.647  18.892  1.00  0.00           C  
ATOM   4039  C   CYS   427      57.039  17.084  18.963  1.00  0.00           C  
ATOM   4040  O   CYS   427      56.767  18.148  19.517  1.00  0.00           O  
ATOM   4041  CB  CYS   427      59.166  16.995  17.543  1.00  0.00           C  
ATOM   4042  SG  CYS   427      59.081  18.737  17.029  1.00  0.00           S  
ATOM   4043  H   CYS   427      58.919  14.636  18.372  1.00  0.00           H  
ATOM   4044  HA  CYS   427      59.052  17.197  19.665  1.00  0.00           H  
ATOM   4045  HB2 CYS   427      60.224  16.732  17.591  1.00  0.00           H  
ATOM   4046  HB3 CYS   427      58.741  16.382  16.749  1.00  0.00           H  
ATOM   4047  N   LEU   428      56.124  16.248  18.438  1.00  0.00           N  
ATOM   4048  CA  LEU   428      54.677  16.464  18.469  1.00  0.00           C  
ATOM   4049  C   LEU   428      54.084  16.440  19.889  1.00  0.00           C  
ATOM   4050  O   LEU   428      53.052  17.077  20.073  1.00  0.00           O  
ATOM   4051  CB  LEU   428      53.959  15.434  17.567  1.00  0.00           C  
ATOM   4052  CG  LEU   428      54.106  15.673  16.045  1.00  0.00           C  
ATOM   4053  CD1 LEU   428      53.678  14.423  15.243  1.00  0.00           C  
ATOM   4054  CD2 LEU   428      53.372  16.946  15.581  1.00  0.00           C  
ATOM   4055  H   LEU   428      56.434  15.399  17.981  1.00  0.00           H  
ATOM   4056  HA  LEU   428      54.490  17.464  18.073  1.00  0.00           H  
ATOM   4057  HB2 LEU   428      54.329  14.443  17.827  1.00  0.00           H  
ATOM   4058  HB3 LEU   428      52.892  15.411  17.793  1.00  0.00           H  
ATOM   4059  HG  LEU   428      55.160  15.839  15.829  1.00  0.00           H  
ATOM   4060 HD11 LEU   428      54.496  14.070  14.616  1.00  0.00           H  
ATOM   4061 HD12 LEU   428      53.398  13.594  15.893  1.00  0.00           H  
ATOM   4062 HD13 LEU   428      52.826  14.607  14.588  1.00  0.00           H  
ATOM   4063 HD21 LEU   428      52.780  16.797  14.678  1.00  0.00           H  
ATOM   4064 HD22 LEU   428      52.697  17.325  16.346  1.00  0.00           H  
ATOM   4065 HD23 LEU   428      54.092  17.734  15.363  1.00  0.00           H  
ATOM   4066  N   ARG   429      54.726  15.754  20.858  1.00  0.00           N  
ATOM   4067  CA  ARG   429      54.384  15.819  22.288  1.00  0.00           C  
ATOM   4068  C   ARG   429      54.921  17.092  22.977  1.00  0.00           C  
ATOM   4069  O   ARG   429      54.372  17.470  24.011  1.00  0.00           O  
ATOM   4070  CB  ARG   429      54.909  14.573  23.037  1.00  0.00           C  
ATOM   4071  CG  ARG   429      54.086  13.292  22.813  1.00  0.00           C  
ATOM   4072  CD  ARG   429      54.542  12.126  23.707  1.00  0.00           C  
ATOM   4073  NE  ARG   429      55.846  11.569  23.322  1.00  0.00           N  
ATOM   4074  CZ  ARG   429      56.036  10.500  22.533  1.00  0.00           C  
ATOM   4075  NH1 ARG   429      55.001   9.855  21.982  1.00  0.00           N1+
ATOM   4076  NH2 ARG   429      57.277  10.059  22.300  1.00  0.00           N  
ATOM   4077  H   ARG   429      55.550  15.218  20.622  1.00  0.00           H  
ATOM   4078  HA  ARG   429      53.297  15.829  22.381  1.00  0.00           H  
ATOM   4079  HB2 ARG   429      55.961  14.401  22.804  1.00  0.00           H  
ATOM   4080  HB3 ARG   429      54.872  14.779  24.109  1.00  0.00           H  
ATOM   4081  HG2 ARG   429      53.017  13.458  22.945  1.00  0.00           H  
ATOM   4082  HG3 ARG   429      54.207  13.003  21.772  1.00  0.00           H  
ATOM   4083  HD2 ARG   429      54.773  12.555  24.681  1.00  0.00           H  
ATOM   4084  HD3 ARG   429      53.765  11.386  23.904  1.00  0.00           H  
ATOM   4085  HE  ARG   429      56.658  12.060  23.669  1.00  0.00           H  
ATOM   4086 HH11 ARG   429      54.056  10.168  22.150  1.00  0.00           H  
ATOM   4087 HH12 ARG   429      55.168   9.060  21.381  1.00  0.00           H  
ATOM   4088 HH21 ARG   429      58.079  10.527  22.696  1.00  0.00           H  
ATOM   4089 HH22 ARG   429      57.425   9.215  21.749  1.00  0.00           H  
ATOM   4090  N   GLY   430      55.967  17.720  22.413  1.00  0.00           N  
ATOM   4091  CA  GLY   430      56.626  18.897  22.983  1.00  0.00           C  
ATOM   4092  C   GLY   430      55.889  20.211  22.674  1.00  0.00           C  
ATOM   4093  O   GLY   430      56.150  21.209  23.345  1.00  0.00           O  
ATOM   4094  H   GLY   430      56.358  17.355  21.556  1.00  0.00           H  
ATOM   4095  HA2 GLY   430      56.739  18.784  24.063  1.00  0.00           H  
ATOM   4096  HA3 GLY   430      57.632  18.959  22.567  1.00  0.00           H  
ATOM   4097  N   LYS   431      54.982  20.226  21.681  1.00  0.00           N  
ATOM   4098  CA  LYS   431      54.190  21.397  21.288  1.00  0.00           C  
ATOM   4099  C   LYS   431      53.017  21.662  22.251  1.00  0.00           C  
ATOM   4100  O   LYS   431      52.589  20.763  22.975  1.00  0.00           O  
ATOM   4101  CB  LYS   431      53.665  21.191  19.846  1.00  0.00           C  
ATOM   4102  CG  LYS   431      54.754  21.038  18.766  1.00  0.00           C  
ATOM   4103  CD  LYS   431      55.665  22.266  18.585  1.00  0.00           C  
ATOM   4104  CE  LYS   431      56.763  22.019  17.541  1.00  0.00           C  
ATOM   4105  NZ  LYS   431      57.531  23.238  17.243  1.00  0.00           N1+
ATOM   4106  H   LYS   431      54.814  19.378  21.158  1.00  0.00           H  
ATOM   4107  HA  LYS   431      54.831  22.279  21.316  1.00  0.00           H  
ATOM   4108  HB2 LYS   431      53.026  20.306  19.821  1.00  0.00           H  
ATOM   4109  HB3 LYS   431      53.023  22.026  19.563  1.00  0.00           H  
ATOM   4110  HG2 LYS   431      55.365  20.165  18.986  1.00  0.00           H  
ATOM   4111  HG3 LYS   431      54.268  20.815  17.815  1.00  0.00           H  
ATOM   4112  HD2 LYS   431      55.060  23.127  18.298  1.00  0.00           H  
ATOM   4113  HD3 LYS   431      56.140  22.525  19.531  1.00  0.00           H  
ATOM   4114  HE2 LYS   431      57.448  21.249  17.896  1.00  0.00           H  
ATOM   4115  HE3 LYS   431      56.327  21.662  16.610  1.00  0.00           H  
ATOM   4116  HZ1 LYS   431      57.956  23.593  18.088  1.00  0.00           H  
ATOM   4117  HZ2 LYS   431      58.249  23.021  16.567  1.00  0.00           H  
ATOM   4118  HZ3 LYS   431      56.911  23.935  16.852  1.00  0.00           H  
ATOM   4119  N   ASP   432      52.486  22.894  22.198  1.00  0.00           N  
ATOM   4120  CA  ASP   432      51.215  23.284  22.816  1.00  0.00           C  
ATOM   4121  C   ASP   432      50.054  22.628  22.021  1.00  0.00           C  
ATOM   4122  O   ASP   432      50.118  22.621  20.791  1.00  0.00           O  
ATOM   4123  CB  ASP   432      51.119  24.830  22.843  1.00  0.00           C  
ATOM   4124  CG  ASP   432      49.839  25.390  23.470  1.00  0.00           C  
ATOM   4125  OD1 ASP   432      48.812  25.405  22.758  1.00  0.00           O  
ATOM   4126  OD2 ASP   432      49.907  25.799  24.648  1.00  0.00           O1-
ATOM   4127  H   ASP   432      52.900  23.583  21.588  1.00  0.00           H  
ATOM   4128  HA  ASP   432      51.239  22.924  23.845  1.00  0.00           H  
ATOM   4129  HB2 ASP   432      51.966  25.239  23.395  1.00  0.00           H  
ATOM   4130  HB3 ASP   432      51.227  25.259  21.847  1.00  0.00           H  
ATOM   4131  N   PRO   433      49.029  22.068  22.706  1.00  0.00           N  
ATOM   4132  CA  PRO   433      47.924  21.369  22.023  1.00  0.00           C  
ATOM   4133  C   PRO   433      47.010  22.256  21.150  1.00  0.00           C  
ATOM   4134  O   PRO   433      46.381  21.714  20.243  1.00  0.00           O  
ATOM   4135  CB  PRO   433      47.153  20.701  23.172  1.00  0.00           C  
ATOM   4136  CG  PRO   433      47.401  21.611  24.363  1.00  0.00           C  
ATOM   4137  CD  PRO   433      48.850  22.036  24.160  1.00  0.00           C  
ATOM   4138  HA  PRO   433      48.333  20.589  21.377  1.00  0.00           H  
ATOM   4139  HB2 PRO   433      46.091  20.556  22.972  1.00  0.00           H  
ATOM   4140  HB3 PRO   433      47.578  19.716  23.368  1.00  0.00           H  
ATOM   4141  HG2 PRO   433      46.749  22.484  24.295  1.00  0.00           H  
ATOM   4142  HG3 PRO   433      47.222  21.137  25.327  1.00  0.00           H  
ATOM   4143  HD2 PRO   433      49.043  22.990  24.649  1.00  0.00           H  
ATOM   4144  HD3 PRO   433      49.528  21.292  24.581  1.00  0.00           H  
ATOM   4145  N   HIS   434      46.946  23.576  21.412  1.00  0.00           N  
ATOM   4146  CA  HIS   434      46.099  24.514  20.667  1.00  0.00           C  
ATOM   4147  C   HIS   434      46.656  24.858  19.279  1.00  0.00           C  
ATOM   4148  O   HIS   434      45.882  24.849  18.324  1.00  0.00           O  
ATOM   4149  CB  HIS   434      45.795  25.786  21.479  1.00  0.00           C  
ATOM   4150  CG  HIS   434      45.044  25.520  22.758  1.00  0.00           C  
ATOM   4151  ND1 HIS   434      45.676  25.235  23.956  1.00  0.00           N  
ATOM   4152  CD2 HIS   434      43.695  25.497  23.033  1.00  0.00           C  
ATOM   4153  CE1 HIS   434      44.718  25.037  24.866  1.00  0.00           C  
ATOM   4154  NE2 HIS   434      43.491  25.177  24.376  1.00  0.00           N  
ATOM   4155  H   HIS   434      47.517  23.981  22.145  1.00  0.00           H  
ATOM   4156  HA  HIS   434      45.136  24.026  20.513  1.00  0.00           H  
ATOM   4157  HB2 HIS   434      46.708  26.334  21.707  1.00  0.00           H  
ATOM   4158  HB3 HIS   434      45.185  26.466  20.882  1.00  0.00           H  
ATOM   4159  HD1 HIS   434      46.676  25.195  24.109  1.00  0.00           H  
ATOM   4160  HD2 HIS   434      42.861  25.669  22.368  1.00  0.00           H  
ATOM   4161  HE1 HIS   434      44.920  24.790  25.898  1.00  0.00           H  
ATOM   4162  N   VAL   435      47.977  25.096  19.160  1.00  0.00           N  
ATOM   4163  CA  VAL   435      48.628  25.263  17.851  1.00  0.00           C  
ATOM   4164  C   VAL   435      48.640  23.952  17.034  1.00  0.00           C  
ATOM   4165  O   VAL   435      48.569  24.011  15.808  1.00  0.00           O  
ATOM   4166  CB  VAL   435      50.069  25.848  17.960  1.00  0.00           C  
ATOM   4167  CG1 VAL   435      51.084  24.939  18.676  1.00  0.00           C  
ATOM   4168  CG2 VAL   435      50.643  26.286  16.598  1.00  0.00           C  
ATOM   4169  H   VAL   435      48.573  25.088  19.976  1.00  0.00           H  
ATOM   4170  HA  VAL   435      48.031  25.983  17.287  1.00  0.00           H  
ATOM   4171  HB  VAL   435      49.987  26.756  18.560  1.00  0.00           H  
ATOM   4172 HG11 VAL   435      52.062  25.417  18.738  1.00  0.00           H  
ATOM   4173 HG12 VAL   435      50.762  24.747  19.694  1.00  0.00           H  
ATOM   4174 HG13 VAL   435      51.221  23.982  18.172  1.00  0.00           H  
ATOM   4175 HG21 VAL   435      51.587  26.818  16.725  1.00  0.00           H  
ATOM   4176 HG22 VAL   435      50.839  25.438  15.941  1.00  0.00           H  
ATOM   4177 HG23 VAL   435      49.959  26.958  16.078  1.00  0.00           H  
ATOM   4178  N   LEU   436      48.654  22.803  17.730  1.00  0.00           N  
ATOM   4179  CA  LEU   436      48.604  21.467  17.146  1.00  0.00           C  
ATOM   4180  C   LEU   436      47.279  21.183  16.413  1.00  0.00           C  
ATOM   4181  O   LEU   436      47.325  20.668  15.298  1.00  0.00           O  
ATOM   4182  CB  LEU   436      48.876  20.428  18.258  1.00  0.00           C  
ATOM   4183  CG  LEU   436      49.639  19.173  17.794  1.00  0.00           C  
ATOM   4184  CD1 LEU   436      51.073  19.517  17.334  1.00  0.00           C  
ATOM   4185  CD2 LEU   436      49.628  18.101  18.900  1.00  0.00           C  
ATOM   4186  H   LEU   436      48.697  22.842  18.739  1.00  0.00           H  
ATOM   4187  HA  LEU   436      49.405  21.426  16.406  1.00  0.00           H  
ATOM   4188  HB2 LEU   436      49.460  20.880  19.059  1.00  0.00           H  
ATOM   4189  HB3 LEU   436      47.933  20.137  18.723  1.00  0.00           H  
ATOM   4190  HG  LEU   436      49.103  18.756  16.938  1.00  0.00           H  
ATOM   4191 HD11 LEU   436      51.835  18.894  17.801  1.00  0.00           H  
ATOM   4192 HD12 LEU   436      51.169  19.395  16.255  1.00  0.00           H  
ATOM   4193 HD13 LEU   436      51.334  20.547  17.571  1.00  0.00           H  
ATOM   4194 HD21 LEU   436      50.625  17.855  19.259  1.00  0.00           H  
ATOM   4195 HD22 LEU   436      49.062  18.418  19.775  1.00  0.00           H  
ATOM   4196 HD23 LEU   436      49.172  17.182  18.532  1.00  0.00           H  
ATOM   4197  N   VAL   437      46.135  21.543  17.028  1.00  0.00           N  
ATOM   4198  CA  VAL   437      44.805  21.291  16.462  1.00  0.00           C  
ATOM   4199  C   VAL   437      44.366  22.288  15.368  1.00  0.00           C  
ATOM   4200  O   VAL   437      43.554  21.910  14.521  1.00  0.00           O  
ATOM   4201  CB  VAL   437      43.685  21.196  17.535  1.00  0.00           C  
ATOM   4202  CG1 VAL   437      43.891  19.992  18.470  1.00  0.00           C  
ATOM   4203  CG2 VAL   437      43.461  22.493  18.331  1.00  0.00           C  
ATOM   4204  H   VAL   437      46.164  21.961  17.949  1.00  0.00           H  
ATOM   4205  HA  VAL   437      44.868  20.324  15.980  1.00  0.00           H  
ATOM   4206  HB  VAL   437      42.747  20.995  17.014  1.00  0.00           H  
ATOM   4207 HG11 VAL   437      43.067  19.895  19.176  1.00  0.00           H  
ATOM   4208 HG12 VAL   437      43.949  19.061  17.908  1.00  0.00           H  
ATOM   4209 HG13 VAL   437      44.810  20.077  19.047  1.00  0.00           H  
ATOM   4210 HG21 VAL   437      42.711  22.353  19.106  1.00  0.00           H  
ATOM   4211 HG22 VAL   437      44.377  22.797  18.827  1.00  0.00           H  
ATOM   4212 HG23 VAL   437      43.127  23.315  17.698  1.00  0.00           H  
ATOM   4213  N   ASN   438      44.925  23.510  15.373  1.00  0.00           N  
ATOM   4214  CA  ASN   438      44.674  24.541  14.357  1.00  0.00           C  
ATOM   4215  C   ASN   438      45.522  24.350  13.081  1.00  0.00           C  
ATOM   4216  O   ASN   438      45.167  24.941  12.062  1.00  0.00           O  
ATOM   4217  CB  ASN   438      44.903  25.932  14.997  1.00  0.00           C  
ATOM   4218  CG  ASN   438      43.700  26.410  15.821  1.00  0.00           C  
ATOM   4219  OD1 ASN   438      42.705  26.859  15.258  1.00  0.00           O  
ATOM   4220  ND2 ASN   438      43.778  26.331  17.149  1.00  0.00           N  
ATOM   4221  H   ASN   438      45.585  23.748  16.101  1.00  0.00           H  
ATOM   4222  HA  ASN   438      43.618  24.450  14.092  1.00  0.00           H  
ATOM   4223  HB2 ASN   438      45.822  25.953  15.585  1.00  0.00           H  
ATOM   4224  HB3 ASN   438      45.035  26.680  14.214  1.00  0.00           H  
ATOM   4225 HD21 ASN   438      44.597  25.932  17.593  1.00  0.00           H  
ATOM   4226 HD22 ASN   438      43.007  26.645  17.720  1.00  0.00           H  
ATOM   4227  N   ASN   439      46.596  23.539  13.131  1.00  0.00           N  
ATOM   4228  CA  ASN   439      47.487  23.250  11.992  1.00  0.00           C  
ATOM   4229  C   ASN   439      47.077  21.985  11.208  1.00  0.00           C  
ATOM   4230  O   ASN   439      47.755  21.657  10.235  1.00  0.00           O  
ATOM   4231  CB  ASN   439      48.948  23.139  12.510  1.00  0.00           C  
ATOM   4232  CG  ASN   439      49.649  24.463  12.859  1.00  0.00           C  
ATOM   4233  OD1 ASN   439      50.864  24.476  13.036  1.00  0.00           O  
ATOM   4234  ND2 ASN   439      48.922  25.579  12.970  1.00  0.00           N  
ATOM   4235  H   ASN   439      46.834  23.087  14.004  1.00  0.00           H  
ATOM   4236  HA  ASN   439      47.430  24.095  11.304  1.00  0.00           H  
ATOM   4237  HB2 ASN   439      49.000  22.467  13.368  1.00  0.00           H  
ATOM   4238  HB3 ASN   439      49.576  22.686  11.742  1.00  0.00           H  
ATOM   4239 HD21 ASN   439      47.922  25.553  12.830  1.00  0.00           H  
ATOM   4240 HD22 ASN   439      49.372  26.452  13.202  1.00  0.00           H  
ATOM   4241  N   GLU   440      45.993  21.299  11.612  1.00  0.00           N  
ATOM   4242  CA  GLU   440      45.483  20.082  10.965  1.00  0.00           C  
ATOM   4243  C   GLU   440      44.904  20.294   9.555  1.00  0.00           C  
ATOM   4244  O   GLU   440      44.923  19.360   8.753  1.00  0.00           O  
ATOM   4245  CB  GLU   440      44.382  19.469  11.844  1.00  0.00           C  
ATOM   4246  CG  GLU   440      44.883  18.951  13.198  1.00  0.00           C  
ATOM   4247  CD  GLU   440      43.772  18.410  14.097  1.00  0.00           C  
ATOM   4248  OE1 GLU   440      43.918  18.250  15.303  1.00  0.00           O  
ATOM   4249  OE2 GLU   440      42.619  18.091  13.441  1.00  0.00           O  
ATOM   4250  H   GLU   440      45.479  21.622  12.420  1.00  0.00           H  
ATOM   4251  HA  GLU   440      46.303  19.366  10.878  1.00  0.00           H  
ATOM   4252  HB2 GLU   440      43.587  20.201  12.001  1.00  0.00           H  
ATOM   4253  HB3 GLU   440      43.928  18.637  11.307  1.00  0.00           H  
ATOM   4254  HG2 GLU   440      45.619  18.164  13.049  1.00  0.00           H  
ATOM   4255  HG3 GLU   440      45.392  19.747  13.738  1.00  0.00           H  
ATOM   4256  HE2 GLU   440      41.940  17.759  14.031  1.00  0.00           H  
ATOM   4257  N   TRP   441      44.358  21.494   9.310  1.00  0.00           N  
ATOM   4258  CA  TRP   441      43.566  21.825   8.129  1.00  0.00           C  
ATOM   4259  C   TRP   441      44.442  22.336   6.978  1.00  0.00           C  
ATOM   4260  O   TRP   441      45.491  22.938   7.211  1.00  0.00           O  
ATOM   4261  CB  TRP   441      42.494  22.851   8.536  1.00  0.00           C  
ATOM   4262  CG  TRP   441      41.582  22.377   9.630  1.00  0.00           C  
ATOM   4263  CD1 TRP   441      41.804  22.530  10.956  1.00  0.00           C  
ATOM   4264  CD2 TRP   441      40.378  21.558   9.516  1.00  0.00           C  
ATOM   4265  NE1 TRP   441      40.828  21.869  11.668  1.00  0.00           N  
ATOM   4266  CE2 TRP   441      39.917  21.255  10.833  1.00  0.00           C  
ATOM   4267  CE3 TRP   441      39.628  21.029   8.438  1.00  0.00           C  
ATOM   4268  CZ2 TRP   441      38.772  20.479  11.066  1.00  0.00           C  
ATOM   4269  CZ3 TRP   441      38.467  20.259   8.661  1.00  0.00           C  
ATOM   4270  CH2 TRP   441      38.037  19.986   9.974  1.00  0.00           C  
ATOM   4271  H   TRP   441      44.415  22.212  10.017  1.00  0.00           H  
ATOM   4272  HA  TRP   441      43.051  20.923   7.790  1.00  0.00           H  
ATOM   4273  HB2 TRP   441      42.965  23.781   8.860  1.00  0.00           H  
ATOM   4274  HB3 TRP   441      41.878  23.107   7.673  1.00  0.00           H  
ATOM   4275  HD1 TRP   441      42.641  23.067  11.379  1.00  0.00           H  
ATOM   4276  HE1 TRP   441      40.811  21.851  12.678  1.00  0.00           H  
ATOM   4277  HE3 TRP   441      39.946  21.227   7.425  1.00  0.00           H  
ATOM   4278  HZ2 TRP   441      38.464  20.272  12.077  1.00  0.00           H  
ATOM   4279  HZ3 TRP   441      37.909  19.873   7.821  1.00  0.00           H  
ATOM   4280  HH2 TRP   441      37.150  19.396  10.145  1.00  0.00           H  
ATOM   4281  N   GLY   442      43.970  22.078   5.753  1.00  0.00           N  
ATOM   4282  CA  GLY   442      44.674  22.414   4.525  1.00  0.00           C  
ATOM   4283  C   GLY   442      43.765  21.995   3.370  1.00  0.00           C  
ATOM   4284  O   GLY   442      42.566  22.282   3.387  1.00  0.00           O  
ATOM   4285  H   GLY   442      43.085  21.604   5.646  1.00  0.00           H  
ATOM   4286  HA2 GLY   442      44.865  23.487   4.471  1.00  0.00           H  
ATOM   4287  HA3 GLY   442      45.632  21.892   4.483  1.00  0.00           H  
ATOM   4288  N   THR   443      44.351  21.335   2.359  1.00  0.00           N  
ATOM   4289  CA  THR   443      43.658  20.796   1.187  1.00  0.00           C  
ATOM   4290  C   THR   443      42.820  19.547   1.559  1.00  0.00           C  
ATOM   4291  O   THR   443      43.313  18.418   1.539  1.00  0.00           O  
ATOM   4292  CB  THR   443      44.673  20.459   0.056  1.00  0.00           C  
ATOM   4293  OG1 THR   443      45.640  19.506   0.461  1.00  0.00           O  
ATOM   4294  CG2 THR   443      45.419  21.698  -0.462  1.00  0.00           C  
ATOM   4295  H   THR   443      45.341  21.139   2.398  1.00  0.00           H  
ATOM   4296  HA  THR   443      42.980  21.563   0.806  1.00  0.00           H  
ATOM   4297  HB  THR   443      44.128  20.023  -0.783  1.00  0.00           H  
ATOM   4298 HG21 THR   443      46.084  21.438  -1.287  1.00  0.00           H  
ATOM   4299 HG22 THR   443      44.720  22.450  -0.829  1.00  0.00           H  
ATOM   4300 HG23 THR   443      46.027  22.160   0.317  1.00  0.00           H  
ATOM   4301  HG1 THR   443      45.175  18.705   0.721  1.00  0.00           H  
ATOM   4302  N   LEU   444      41.551  19.805   1.904  1.00  0.00           N  
ATOM   4303  CA  LEU   444      40.514  18.815   2.184  1.00  0.00           C  
ATOM   4304  C   LEU   444      39.243  19.250   1.441  1.00  0.00           C  
ATOM   4305  O   LEU   444      38.935  20.442   1.405  1.00  0.00           O  
ATOM   4306  CB  LEU   444      40.239  18.747   3.708  1.00  0.00           C  
ATOM   4307  CG  LEU   444      41.361  18.108   4.560  1.00  0.00           C  
ATOM   4308  CD1 LEU   444      41.080  18.299   6.066  1.00  0.00           C  
ATOM   4309  CD2 LEU   444      41.604  16.626   4.197  1.00  0.00           C  
ATOM   4310  H   LEU   444      41.234  20.765   1.919  1.00  0.00           H  
ATOM   4311  HA  LEU   444      40.811  17.834   1.809  1.00  0.00           H  
ATOM   4312  HB2 LEU   444      40.042  19.757   4.070  1.00  0.00           H  
ATOM   4313  HB3 LEU   444      39.318  18.188   3.886  1.00  0.00           H  
ATOM   4314  HG  LEU   444      42.284  18.650   4.351  1.00  0.00           H  
ATOM   4315 HD11 LEU   444      41.901  18.827   6.551  1.00  0.00           H  
ATOM   4316 HD12 LEU   444      40.175  18.879   6.244  1.00  0.00           H  
ATOM   4317 HD13 LEU   444      40.947  17.353   6.588  1.00  0.00           H  
ATOM   4318 HD21 LEU   444      41.723  15.986   5.072  1.00  0.00           H  
ATOM   4319 HD22 LEU   444      40.782  16.212   3.612  1.00  0.00           H  
ATOM   4320 HD23 LEU   444      42.511  16.520   3.603  1.00  0.00           H  
ATOM   4321  N   GLY   445      38.513  18.266   0.894  1.00  0.00           N  
ATOM   4322  CA  GLY   445      37.222  18.454   0.232  1.00  0.00           C  
ATOM   4323  C   GLY   445      36.084  18.568   1.261  1.00  0.00           C  
ATOM   4324  O   GLY   445      36.318  18.615   2.471  1.00  0.00           O  
ATOM   4325  H   GLY   445      38.836  17.309   0.990  1.00  0.00           H  
ATOM   4326  HA2 GLY   445      37.240  19.336  -0.408  1.00  0.00           H  
ATOM   4327  HA3 GLY   445      37.036  17.593  -0.412  1.00  0.00           H  
ATOM   4328  N   ILE   446      34.834  18.598   0.766  1.00  0.00           N  
ATOM   4329  CA  ILE   446      33.635  18.559   1.607  1.00  0.00           C  
ATOM   4330  C   ILE   446      33.455  17.174   2.260  1.00  0.00           C  
ATOM   4331  O   ILE   446      33.614  16.158   1.581  1.00  0.00           O  
ATOM   4332  CB  ILE   446      32.342  18.911   0.815  1.00  0.00           C  
ATOM   4333  CG1 ILE   446      31.146  19.156   1.764  1.00  0.00           C  
ATOM   4334  CG2 ILE   446      31.965  17.903  -0.295  1.00  0.00           C  
ATOM   4335  CD1 ILE   446      30.046  20.030   1.164  1.00  0.00           C  
ATOM   4336  H   ILE   446      34.685  18.562  -0.232  1.00  0.00           H  
ATOM   4337  HA  ILE   446      33.768  19.308   2.392  1.00  0.00           H  
ATOM   4338  HB  ILE   446      32.545  19.854   0.314  1.00  0.00           H  
ATOM   4339 HG12 ILE   446      30.716  18.207   2.085  1.00  0.00           H  
ATOM   4340 HG13 ILE   446      31.493  19.651   2.672  1.00  0.00           H  
ATOM   4341 HG21 ILE   446      31.140  18.263  -0.906  1.00  0.00           H  
ATOM   4342 HG22 ILE   446      32.807  17.720  -0.964  1.00  0.00           H  
ATOM   4343 HG23 ILE   446      31.645  16.944   0.109  1.00  0.00           H  
ATOM   4344 HD11 ILE   446      29.214  20.115   1.860  1.00  0.00           H  
ATOM   4345 HD12 ILE   446      30.409  21.036   0.955  1.00  0.00           H  
ATOM   4346 HD13 ILE   446      29.657  19.605   0.240  1.00  0.00           H  
ATOM   4347  N   CYS   447      33.122  17.180   3.563  1.00  0.00           N  
ATOM   4348  CA  CYS   447      32.845  16.000   4.391  1.00  0.00           C  
ATOM   4349  C   CYS   447      34.011  14.992   4.351  1.00  0.00           C  
ATOM   4350  O   CYS   447      33.844  13.863   3.889  1.00  0.00           O  
ATOM   4351  CB  CYS   447      31.500  15.335   4.030  1.00  0.00           C  
ATOM   4352  SG  CYS   447      30.102  16.409   4.440  1.00  0.00           S  
ATOM   4353  H   CYS   447      33.021  18.068   4.032  1.00  0.00           H  
ATOM   4354  HA  CYS   447      32.779  16.348   5.422  1.00  0.00           H  
ATOM   4355  HB2 CYS   447      31.463  15.118   2.967  1.00  0.00           H  
ATOM   4356  HB3 CYS   447      31.363  14.394   4.566  1.00  0.00           H  
ATOM   4357  HG  CYS   447      29.157  15.591   3.969  1.00  0.00           H  
ATOM   4358  N   GLU   448      35.178  15.457   4.815  1.00  0.00           N  
ATOM   4359  CA  GLU   448      36.386  14.672   5.037  1.00  0.00           C  
ATOM   4360  C   GLU   448      37.262  15.473   6.005  1.00  0.00           C  
ATOM   4361  O   GLU   448      37.664  16.596   5.700  1.00  0.00           O  
ATOM   4362  CB  GLU   448      37.101  14.269   3.725  1.00  0.00           C  
ATOM   4363  CG  GLU   448      37.400  15.412   2.737  1.00  0.00           C  
ATOM   4364  CD  GLU   448      38.239  14.939   1.554  1.00  0.00           C  
ATOM   4365  OE1 GLU   448      37.762  14.048   0.820  1.00  0.00           O  
ATOM   4366  OE2 GLU   448      39.349  15.489   1.389  1.00  0.00           O1-
ATOM   4367  H   GLU   448      35.237  16.420   5.114  1.00  0.00           H  
ATOM   4368  HA  GLU   448      36.091  13.750   5.541  1.00  0.00           H  
ATOM   4369  HB2 GLU   448      38.037  13.770   3.983  1.00  0.00           H  
ATOM   4370  HB3 GLU   448      36.504  13.508   3.220  1.00  0.00           H  
ATOM   4371  HG2 GLU   448      36.467  15.822   2.352  1.00  0.00           H  
ATOM   4372  HG3 GLU   448      37.925  16.232   3.224  1.00  0.00           H  
ATOM   4373  N   PHE   449      37.475  14.891   7.191  1.00  0.00           N  
ATOM   4374  CA  PHE   449      38.061  15.567   8.347  1.00  0.00           C  
ATOM   4375  C   PHE   449      39.486  15.016   8.561  1.00  0.00           C  
ATOM   4376  O   PHE   449      39.732  13.851   8.235  1.00  0.00           O  
ATOM   4377  CB  PHE   449      37.125  15.315   9.549  1.00  0.00           C  
ATOM   4378  CG  PHE   449      35.665  15.652   9.269  1.00  0.00           C  
ATOM   4379  CD1 PHE   449      35.285  16.977   8.969  1.00  0.00           C  
ATOM   4380  CD2 PHE   449      34.696  14.628   9.188  1.00  0.00           C  
ATOM   4381  CE1 PHE   449      33.972  17.263   8.617  1.00  0.00           C  
ATOM   4382  CE2 PHE   449      33.386  14.938   8.844  1.00  0.00           C  
ATOM   4383  CZ  PHE   449      33.026  16.249   8.560  1.00  0.00           C  
ATOM   4384  H   PHE   449      37.128  13.959   7.358  1.00  0.00           H  
ATOM   4385  HA  PHE   449      38.097  16.641   8.157  1.00  0.00           H  
ATOM   4386  HB2 PHE   449      37.193  14.282   9.884  1.00  0.00           H  
ATOM   4387  HB3 PHE   449      37.446  15.923  10.395  1.00  0.00           H  
ATOM   4388  HD1 PHE   449      36.017  17.770   8.991  1.00  0.00           H  
ATOM   4389  HD2 PHE   449      34.968  13.603   9.391  1.00  0.00           H  
ATOM   4390  HE1 PHE   449      33.687  18.279   8.384  1.00  0.00           H  
ATOM   4391  HE2 PHE   449      32.642  14.160   8.787  1.00  0.00           H  
ATOM   4392  HZ  PHE   449      32.007  16.477   8.284  1.00  0.00           H  
ATOM   4393  N   PRO   450      40.422  15.873   9.036  1.00  0.00           N  
ATOM   4394  CA  PRO   450      41.869  15.591   8.970  1.00  0.00           C  
ATOM   4395  C   PRO   450      42.353  14.401   9.818  1.00  0.00           C  
ATOM   4396  O   PRO   450      43.257  13.695   9.372  1.00  0.00           O  
ATOM   4397  CB  PRO   450      42.524  16.915   9.397  1.00  0.00           C  
ATOM   4398  CG  PRO   450      41.477  17.601  10.259  1.00  0.00           C  
ATOM   4399  CD  PRO   450      40.172  17.206   9.584  1.00  0.00           C  
ATOM   4400  HA  PRO   450      42.143  15.395   7.933  1.00  0.00           H  
ATOM   4401  HB2 PRO   450      43.476  16.788   9.913  1.00  0.00           H  
ATOM   4402  HB3 PRO   450      42.723  17.522   8.513  1.00  0.00           H  
ATOM   4403  HG2 PRO   450      41.503  17.179  11.263  1.00  0.00           H  
ATOM   4404  HG3 PRO   450      41.615  18.680  10.339  1.00  0.00           H  
ATOM   4405  HD2 PRO   450      39.342  17.235  10.289  1.00  0.00           H  
ATOM   4406  HD3 PRO   450      39.955  17.889   8.764  1.00  0.00           H  
ATOM   4407  N   PHE   451      41.739  14.194  10.994  1.00  0.00           N  
ATOM   4408  CA  PHE   451      42.067  13.110  11.918  1.00  0.00           C  
ATOM   4409  C   PHE   451      40.769  12.469  12.419  1.00  0.00           C  
ATOM   4410  O   PHE   451      40.003  13.106  13.142  1.00  0.00           O  
ATOM   4411  CB  PHE   451      42.964  13.629  13.060  1.00  0.00           C  
ATOM   4412  CG  PHE   451      44.367  14.003  12.619  1.00  0.00           C  
ATOM   4413  CD1 PHE   451      45.340  13.000  12.429  1.00  0.00           C  
ATOM   4414  CD2 PHE   451      44.654  15.321  12.206  1.00  0.00           C  
ATOM   4415  CE1 PHE   451      46.585  13.329  11.913  1.00  0.00           C  
ATOM   4416  CE2 PHE   451      45.905  15.632  11.692  1.00  0.00           C  
ATOM   4417  CZ  PHE   451      46.868  14.642  11.562  1.00  0.00           C  
ATOM   4418  H   PHE   451      40.991  14.807  11.284  1.00  0.00           H  
ATOM   4419  HA  PHE   451      42.626  12.332  11.393  1.00  0.00           H  
ATOM   4420  HB2 PHE   451      42.501  14.488  13.546  1.00  0.00           H  
ATOM   4421  HB3 PHE   451      43.065  12.862  13.826  1.00  0.00           H  
ATOM   4422  HD1 PHE   451      45.119  11.972  12.674  1.00  0.00           H  
ATOM   4423  HD2 PHE   451      43.898  16.086  12.277  1.00  0.00           H  
ATOM   4424  HE1 PHE   451      47.330  12.561  11.770  1.00  0.00           H  
ATOM   4425  HE2 PHE   451      46.128  16.641  11.381  1.00  0.00           H  
ATOM   4426  HZ  PHE   451      47.839  14.897  11.170  1.00  0.00           H  
ATOM   4427  N   VAL   452      40.556  11.224  11.976  1.00  0.00           N  
ATOM   4428  CA  VAL   452      39.375  10.389  12.204  1.00  0.00           C  
ATOM   4429  C   VAL   452      39.854   8.950  12.546  1.00  0.00           C  
ATOM   4430  O   VAL   452      41.051   8.680  12.409  1.00  0.00           O  
ATOM   4431  CB  VAL   452      38.483  10.367  10.916  1.00  0.00           C  
ATOM   4432  CG1 VAL   452      37.943  11.760  10.555  1.00  0.00           C  
ATOM   4433  CG2 VAL   452      39.143   9.724   9.684  1.00  0.00           C  
ATOM   4434  H   VAL   452      41.265  10.787  11.406  1.00  0.00           H  
ATOM   4435  HA  VAL   452      38.808  10.781  13.049  1.00  0.00           H  
ATOM   4436  HB  VAL   452      37.593   9.775  11.108  1.00  0.00           H  
ATOM   4437 HG11 VAL   452      37.305  11.723   9.672  1.00  0.00           H  
ATOM   4438 HG12 VAL   452      37.346  12.177  11.361  1.00  0.00           H  
ATOM   4439 HG13 VAL   452      38.748  12.460  10.338  1.00  0.00           H  
ATOM   4440 HG21 VAL   452      38.480   9.770   8.820  1.00  0.00           H  
ATOM   4441 HG22 VAL   452      40.069  10.234   9.419  1.00  0.00           H  
ATOM   4442 HG23 VAL   452      39.371   8.673   9.843  1.00  0.00           H  
ATOM   4443  N   PRO   453      38.938   8.033  12.949  1.00  0.00           N  
ATOM   4444  CA  PRO   453      39.247   6.596  13.121  1.00  0.00           C  
ATOM   4445  C   PRO   453      39.962   5.884  11.954  1.00  0.00           C  
ATOM   4446  O   PRO   453      39.942   6.352  10.817  1.00  0.00           O  
ATOM   4447  CB  PRO   453      37.877   5.971  13.411  1.00  0.00           C  
ATOM   4448  CG  PRO   453      37.139   7.059  14.165  1.00  0.00           C  
ATOM   4449  CD  PRO   453      37.592   8.327  13.454  1.00  0.00           C  
ATOM   4450  HA  PRO   453      39.872   6.526  14.012  1.00  0.00           H  
ATOM   4451  HB2 PRO   453      37.344   5.755  12.485  1.00  0.00           H  
ATOM   4452  HB3 PRO   453      37.951   5.040  13.973  1.00  0.00           H  
ATOM   4453  HG2 PRO   453      36.057   6.926  14.171  1.00  0.00           H  
ATOM   4454  HG3 PRO   453      37.483   7.079  15.197  1.00  0.00           H  
ATOM   4455  HD2 PRO   453      36.907   8.527  12.635  1.00  0.00           H  
ATOM   4456  HD3 PRO   453      37.580   9.178  14.134  1.00  0.00           H  
ATOM   4457  N   VAL   454      40.599   4.754  12.281  1.00  0.00           N  
ATOM   4458  CA  VAL   454      41.416   3.967  11.362  1.00  0.00           C  
ATOM   4459  C   VAL   454      41.363   2.483  11.769  1.00  0.00           C  
ATOM   4460  O   VAL   454      41.116   2.176  12.935  1.00  0.00           O  
ATOM   4461  CB  VAL   454      42.887   4.493  11.372  1.00  0.00           C  
ATOM   4462  CG1 VAL   454      43.610   4.336  12.727  1.00  0.00           C  
ATOM   4463  CG2 VAL   454      43.758   3.906  10.249  1.00  0.00           C  
ATOM   4464  H   VAL   454      40.580   4.428  13.238  1.00  0.00           H  
ATOM   4465  HA  VAL   454      41.006   4.047  10.353  1.00  0.00           H  
ATOM   4466  HB  VAL   454      42.832   5.565  11.174  1.00  0.00           H  
ATOM   4467 HG11 VAL   454      44.584   4.821  12.698  1.00  0.00           H  
ATOM   4468 HG12 VAL   454      43.049   4.801  13.537  1.00  0.00           H  
ATOM   4469 HG13 VAL   454      43.775   3.290  12.991  1.00  0.00           H  
ATOM   4470 HG21 VAL   454      44.724   4.408  10.213  1.00  0.00           H  
ATOM   4471 HG22 VAL   454      43.954   2.845  10.399  1.00  0.00           H  
ATOM   4472 HG23 VAL   454      43.287   4.031   9.274  1.00  0.00           H  
ATOM   4473  N   VAL   455      41.599   1.580  10.804  1.00  0.00           N  
ATOM   4474  CA  VAL   455      41.788   0.151  11.054  1.00  0.00           C  
ATOM   4475  C   VAL   455      43.197  -0.091  11.652  1.00  0.00           C  
ATOM   4476  O   VAL   455      44.192  -0.156  10.928  1.00  0.00           O  
ATOM   4477  CB  VAL   455      41.498  -0.691   9.775  1.00  0.00           C  
ATOM   4478  CG1 VAL   455      42.346  -0.345   8.536  1.00  0.00           C  
ATOM   4479  CG2 VAL   455      41.553  -2.204  10.038  1.00  0.00           C  
ATOM   4480  H   VAL   455      41.780   1.894   9.861  1.00  0.00           H  
ATOM   4481  HA  VAL   455      41.053  -0.161  11.798  1.00  0.00           H  
ATOM   4482  HB  VAL   455      40.466  -0.467   9.501  1.00  0.00           H  
ATOM   4483 HG11 VAL   455      41.916  -0.795   7.641  1.00  0.00           H  
ATOM   4484 HG12 VAL   455      42.405   0.729   8.362  1.00  0.00           H  
ATOM   4485 HG13 VAL   455      43.357  -0.735   8.625  1.00  0.00           H  
ATOM   4486 HG21 VAL   455      41.327  -2.766   9.132  1.00  0.00           H  
ATOM   4487 HG22 VAL   455      42.531  -2.532  10.388  1.00  0.00           H  
ATOM   4488 HG23 VAL   455      40.816  -2.489  10.787  1.00  0.00           H  
ATOM   4489  N   ASP   456      43.246  -0.121  12.994  1.00  0.00           N  
ATOM   4490  CA  ASP   456      44.467  -0.172  13.807  1.00  0.00           C  
ATOM   4491  C   ASP   456      45.045  -1.594  13.934  1.00  0.00           C  
ATOM   4492  O   ASP   456      46.265  -1.736  14.013  1.00  0.00           O  
ATOM   4493  CB  ASP   456      44.295   0.454  15.223  1.00  0.00           C  
ATOM   4494  CG  ASP   456      43.083   0.001  16.058  1.00  0.00           C  
ATOM   4495  OD1 ASP   456      42.240  -0.772  15.554  1.00  0.00           O  
ATOM   4496  OD2 ASP   456      43.007   0.452  17.220  1.00  0.00           O1-
ATOM   4497  H   ASP   456      42.386  -0.065  13.524  1.00  0.00           H  
ATOM   4498  HA  ASP   456      45.222   0.428  13.294  1.00  0.00           H  
ATOM   4499  HB2 ASP   456      45.196   0.266  15.809  1.00  0.00           H  
ATOM   4500  HB3 ASP   456      44.214   1.535  15.101  1.00  0.00           H  
ATOM   4501  N   GLY   457      44.159  -2.603  13.963  1.00  0.00           N  
ATOM   4502  CA  GLY   457      44.481  -4.005  14.216  1.00  0.00           C  
ATOM   4503  C   GLY   457      44.007  -4.453  15.611  1.00  0.00           C  
ATOM   4504  O   GLY   457      44.013  -5.655  15.871  1.00  0.00           O  
ATOM   4505  H   GLY   457      43.175  -2.383  13.870  1.00  0.00           H  
ATOM   4506  HA2 GLY   457      44.005  -4.615  13.452  1.00  0.00           H  
ATOM   4507  HA3 GLY   457      45.552  -4.193  14.134  1.00  0.00           H  
ATOM   4508  N   ALA   458      43.605  -3.521  16.497  1.00  0.00           N  
ATOM   4509  CA  ALA   458      43.226  -3.789  17.887  1.00  0.00           C  
ATOM   4510  C   ALA   458      41.720  -3.589  18.097  1.00  0.00           C  
ATOM   4511  O   ALA   458      41.019  -4.563  18.368  1.00  0.00           O  
ATOM   4512  CB  ALA   458      44.056  -2.893  18.823  1.00  0.00           C  
ATOM   4513  H   ALA   458      43.575  -2.552  16.210  1.00  0.00           H  
ATOM   4514  HA  ALA   458      43.454  -4.824  18.150  1.00  0.00           H  
ATOM   4515  HB1 ALA   458      43.782  -3.053  19.867  1.00  0.00           H  
ATOM   4516  HB2 ALA   458      45.119  -3.115  18.729  1.00  0.00           H  
ATOM   4517  HB3 ALA   458      43.923  -1.833  18.602  1.00  0.00           H  
ATOM   4518  N   PHE   459      41.252  -2.335  17.976  1.00  0.00           N  
ATOM   4519  CA  PHE   459      39.842  -1.960  18.100  1.00  0.00           C  
ATOM   4520  C   PHE   459      39.033  -2.359  16.850  1.00  0.00           C  
ATOM   4521  O   PHE   459      37.879  -2.764  16.985  1.00  0.00           O  
ATOM   4522  CB  PHE   459      39.763  -0.451  18.410  1.00  0.00           C  
ATOM   4523  CG  PHE   459      38.388   0.082  18.768  1.00  0.00           C  
ATOM   4524  CD1 PHE   459      37.886  -0.081  20.077  1.00  0.00           C  
ATOM   4525  CD2 PHE   459      37.540   0.595  17.767  1.00  0.00           C  
ATOM   4526  CE1 PHE   459      36.588   0.311  20.376  1.00  0.00           C  
ATOM   4527  CE2 PHE   459      36.244   0.970  18.086  1.00  0.00           C  
ATOM   4528  CZ  PHE   459      35.772   0.836  19.383  1.00  0.00           C  
ATOM   4529  H   PHE   459      41.888  -1.587  17.725  1.00  0.00           H  
ATOM   4530  HA  PHE   459      39.421  -2.498  18.952  1.00  0.00           H  
ATOM   4531  HB2 PHE   459      40.409  -0.238  19.257  1.00  0.00           H  
ATOM   4532  HB3 PHE   459      40.165   0.127  17.576  1.00  0.00           H  
ATOM   4533  HD1 PHE   459      38.506  -0.515  20.849  1.00  0.00           H  
ATOM   4534  HD2 PHE   459      37.895   0.698  16.753  1.00  0.00           H  
ATOM   4535  HE1 PHE   459      36.203   0.186  21.376  1.00  0.00           H  
ATOM   4536  HE2 PHE   459      35.596   1.359  17.321  1.00  0.00           H  
ATOM   4537  HZ  PHE   459      34.759   1.126  19.608  1.00  0.00           H  
ATOM   4538  N   LEU   460      39.674  -2.274  15.673  1.00  0.00           N  
ATOM   4539  CA  LEU   460      39.166  -2.741  14.388  1.00  0.00           C  
ATOM   4540  C   LEU   460      40.294  -3.520  13.703  1.00  0.00           C  
ATOM   4541  O   LEU   460      41.297  -2.916  13.323  1.00  0.00           O  
ATOM   4542  CB  LEU   460      38.744  -1.531  13.523  1.00  0.00           C  
ATOM   4543  CG  LEU   460      37.407  -0.871  13.921  1.00  0.00           C  
ATOM   4544  CD1 LEU   460      37.218   0.460  13.165  1.00  0.00           C  
ATOM   4545  CD2 LEU   460      36.198  -1.819  13.758  1.00  0.00           C  
ATOM   4546  H   LEU   460      40.621  -1.910  15.657  1.00  0.00           H  
ATOM   4547  HA  LEU   460      38.321  -3.417  14.530  1.00  0.00           H  
ATOM   4548  HB2 LEU   460      39.542  -0.787  13.559  1.00  0.00           H  
ATOM   4549  HB3 LEU   460      38.672  -1.832  12.477  1.00  0.00           H  
ATOM   4550  HG  LEU   460      37.476  -0.617  14.977  1.00  0.00           H  
ATOM   4551 HD11 LEU   460      36.866   1.242  13.838  1.00  0.00           H  
ATOM   4552 HD12 LEU   460      38.150   0.817  12.724  1.00  0.00           H  
ATOM   4553 HD13 LEU   460      36.503   0.372  12.348  1.00  0.00           H  
ATOM   4554 HD21 LEU   460      35.808  -2.118  14.732  1.00  0.00           H  
ATOM   4555 HD22 LEU   460      35.373  -1.360  13.213  1.00  0.00           H  
ATOM   4556 HD23 LEU   460      36.462  -2.730  13.220  1.00  0.00           H  
ATOM   4557  N   ASP   461      40.100  -4.839  13.541  1.00  0.00           N  
ATOM   4558  CA  ASP   461      40.994  -5.738  12.799  1.00  0.00           C  
ATOM   4559  C   ASP   461      40.836  -5.590  11.271  1.00  0.00           C  
ATOM   4560  O   ASP   461      41.799  -5.829  10.543  1.00  0.00           O  
ATOM   4561  CB  ASP   461      40.859  -7.234  13.197  1.00  0.00           C  
ATOM   4562  CG  ASP   461      39.435  -7.810  13.256  1.00  0.00           C  
ATOM   4563  OD1 ASP   461      39.278  -8.956  12.782  1.00  0.00           O  
ATOM   4564  OD2 ASP   461      38.545  -7.147  13.835  1.00  0.00           O1-
ATOM   4565  H   ASP   461      39.261  -5.279  13.900  1.00  0.00           H  
ATOM   4566  HA  ASP   461      42.015  -5.448  13.036  1.00  0.00           H  
ATOM   4567  HB2 ASP   461      41.443  -7.840  12.502  1.00  0.00           H  
ATOM   4568  HB3 ASP   461      41.320  -7.394  14.172  1.00  0.00           H  
ATOM   4569  N   GLU   462      39.632  -5.196  10.828  1.00  0.00           N  
ATOM   4570  CA  GLU   462      39.249  -5.016   9.430  1.00  0.00           C  
ATOM   4571  C   GLU   462      38.422  -3.726   9.289  1.00  0.00           C  
ATOM   4572  O   GLU   462      37.930  -3.185  10.282  1.00  0.00           O  
ATOM   4573  CB  GLU   462      38.477  -6.276   8.967  1.00  0.00           C  
ATOM   4574  CG  GLU   462      37.086  -6.454   9.615  1.00  0.00           C  
ATOM   4575  CD  GLU   462      36.366  -7.748   9.236  1.00  0.00           C  
ATOM   4576  OE1 GLU   462      36.727  -8.352   8.202  1.00  0.00           O  
ATOM   4577  OE2 GLU   462      35.435  -8.113   9.986  1.00  0.00           O1-
ATOM   4578  H   GLU   462      38.903  -5.010  11.501  1.00  0.00           H  
ATOM   4579  HA  GLU   462      40.143  -4.906   8.815  1.00  0.00           H  
ATOM   4580  HB2 GLU   462      38.366  -6.240   7.882  1.00  0.00           H  
ATOM   4581  HB3 GLU   462      39.084  -7.160   9.168  1.00  0.00           H  
ATOM   4582  HG2 GLU   462      37.169  -6.415  10.702  1.00  0.00           H  
ATOM   4583  HG3 GLU   462      36.437  -5.632   9.317  1.00  0.00           H  
ATOM   4584  N   THR   463      38.270  -3.268   8.037  1.00  0.00           N  
ATOM   4585  CA  THR   463      37.432  -2.124   7.670  1.00  0.00           C  
ATOM   4586  C   THR   463      35.926  -2.453   7.862  1.00  0.00           C  
ATOM   4587  O   THR   463      35.544  -3.605   7.646  1.00  0.00           O  
ATOM   4588  CB  THR   463      37.656  -1.743   6.180  1.00  0.00           C  
ATOM   4589  OG1 THR   463      37.199  -2.738   5.279  1.00  0.00           O  
ATOM   4590  CG2 THR   463      39.120  -1.408   5.853  1.00  0.00           C  
ATOM   4591  H   THR   463      38.693  -3.768   7.269  1.00  0.00           H  
ATOM   4592  HA  THR   463      37.756  -1.293   8.293  1.00  0.00           H  
ATOM   4593  HB  THR   463      37.068  -0.849   5.970  1.00  0.00           H  
ATOM   4594 HG21 THR   463      39.224  -1.075   4.821  1.00  0.00           H  
ATOM   4595 HG22 THR   463      39.487  -0.606   6.495  1.00  0.00           H  
ATOM   4596 HG23 THR   463      39.776  -2.268   5.990  1.00  0.00           H  
ATOM   4597  HG1 THR   463      36.246  -2.809   5.369  1.00  0.00           H  
ATOM   4598  N   PRO   464      35.092  -1.452   8.239  1.00  0.00           N  
ATOM   4599  CA  PRO   464      33.632  -1.617   8.393  1.00  0.00           C  
ATOM   4600  C   PRO   464      32.848  -2.269   7.247  1.00  0.00           C  
ATOM   4601  O   PRO   464      31.867  -2.950   7.526  1.00  0.00           O  
ATOM   4602  CB  PRO   464      33.122  -0.197   8.630  1.00  0.00           C  
ATOM   4603  CG  PRO   464      34.270   0.484   9.343  1.00  0.00           C  
ATOM   4604  CD  PRO   464      35.499  -0.113   8.670  1.00  0.00           C  
ATOM   4605  HA  PRO   464      33.494  -2.210   9.296  1.00  0.00           H  
ATOM   4606  HB2 PRO   464      32.931   0.315   7.685  1.00  0.00           H  
ATOM   4607  HB3 PRO   464      32.196  -0.191   9.201  1.00  0.00           H  
ATOM   4608  HG2 PRO   464      34.225   1.569   9.278  1.00  0.00           H  
ATOM   4609  HG3 PRO   464      34.258   0.204  10.398  1.00  0.00           H  
ATOM   4610  HD2 PRO   464      35.792   0.474   7.798  1.00  0.00           H  
ATOM   4611  HD3 PRO   464      36.324  -0.135   9.381  1.00  0.00           H  
ATOM   4612  N   GLN   465      33.294  -2.066   5.998  1.00  0.00           N  
ATOM   4613  CA  GLN   465      32.725  -2.674   4.796  1.00  0.00           C  
ATOM   4614  C   GLN   465      32.884  -4.206   4.765  1.00  0.00           C  
ATOM   4615  O   GLN   465      31.961  -4.888   4.322  1.00  0.00           O  
ATOM   4616  CB  GLN   465      33.340  -2.029   3.533  1.00  0.00           C  
ATOM   4617  CG  GLN   465      32.926  -0.559   3.282  1.00  0.00           C  
ATOM   4618  CD  GLN   465      33.752   0.507   4.017  1.00  0.00           C  
ATOM   4619  OE1 GLN   465      34.628   0.205   4.827  1.00  0.00           O  
ATOM   4620  NE2 GLN   465      33.474   1.778   3.727  1.00  0.00           N  
ATOM   4621  H   GLN   465      34.071  -1.436   5.845  1.00  0.00           H  
ATOM   4622  HA  GLN   465      31.654  -2.463   4.798  1.00  0.00           H  
ATOM   4623  HB2 GLN   465      34.428  -2.126   3.541  1.00  0.00           H  
ATOM   4624  HB3 GLN   465      33.012  -2.604   2.666  1.00  0.00           H  
ATOM   4625  HG2 GLN   465      33.027  -0.352   2.216  1.00  0.00           H  
ATOM   4626  HG3 GLN   465      31.869  -0.422   3.515  1.00  0.00           H  
ATOM   4627 HE21 GLN   465      32.733   2.007   3.079  1.00  0.00           H  
ATOM   4628 HE22 GLN   465      33.984   2.524   4.177  1.00  0.00           H  
ATOM   4629  N   ARG   466      34.020  -4.713   5.277  1.00  0.00           N  
ATOM   4630  CA  ARG   466      34.288  -6.139   5.460  1.00  0.00           C  
ATOM   4631  C   ARG   466      33.560  -6.717   6.684  1.00  0.00           C  
ATOM   4632  O   ARG   466      33.093  -7.850   6.593  1.00  0.00           O  
ATOM   4633  CB  ARG   466      35.806  -6.390   5.556  1.00  0.00           C  
ATOM   4634  CG  ARG   466      36.556  -6.163   4.234  1.00  0.00           C  
ATOM   4635  CD  ARG   466      38.040  -6.545   4.344  1.00  0.00           C  
ATOM   4636  NE  ARG   466      38.777  -6.305   3.095  1.00  0.00           N  
ATOM   4637  CZ  ARG   466      39.291  -5.137   2.674  1.00  0.00           C  
ATOM   4638  NH1 ARG   466      39.955  -5.099   1.512  1.00  0.00           N1+
ATOM   4639  NH2 ARG   466      39.158  -4.010   3.387  1.00  0.00           N  
ATOM   4640  H   ARG   466      34.706  -4.087   5.672  1.00  0.00           H  
ATOM   4641  HA  ARG   466      33.917  -6.668   4.580  1.00  0.00           H  
ATOM   4642  HB2 ARG   466      36.243  -5.779   6.347  1.00  0.00           H  
ATOM   4643  HB3 ARG   466      35.972  -7.427   5.851  1.00  0.00           H  
ATOM   4644  HG2 ARG   466      36.095  -6.832   3.505  1.00  0.00           H  
ATOM   4645  HG3 ARG   466      36.434  -5.154   3.839  1.00  0.00           H  
ATOM   4646  HD2 ARG   466      38.530  -6.133   5.227  1.00  0.00           H  
ATOM   4647  HD3 ARG   466      38.079  -7.629   4.459  1.00  0.00           H  
ATOM   4648  HE  ARG   466      38.868  -7.108   2.491  1.00  0.00           H  
ATOM   4649 HH11 ARG   466      40.069  -5.937   0.961  1.00  0.00           H  
ATOM   4650 HH12 ARG   466      40.350  -4.233   1.176  1.00  0.00           H  
ATOM   4651 HH21 ARG   466      38.612  -4.002   4.239  1.00  0.00           H  
ATOM   4652 HH22 ARG   466      39.557  -3.144   3.057  1.00  0.00           H  
ATOM   4653  N   SER   467      33.437  -5.939   7.778  1.00  0.00           N  
ATOM   4654  CA  SER   467      32.672  -6.318   8.973  1.00  0.00           C  
ATOM   4655  C   SER   467      31.169  -6.448   8.684  1.00  0.00           C  
ATOM   4656  O   SER   467      30.546  -7.397   9.155  1.00  0.00           O  
ATOM   4657  CB  SER   467      32.886  -5.299  10.106  1.00  0.00           C  
ATOM   4658  OG  SER   467      34.206  -5.336  10.596  1.00  0.00           O  
ATOM   4659  H   SER   467      33.875  -5.028   7.799  1.00  0.00           H  
ATOM   4660  HA  SER   467      33.022  -7.295   9.311  1.00  0.00           H  
ATOM   4661  HB2 SER   467      32.653  -4.290   9.774  1.00  0.00           H  
ATOM   4662  HB3 SER   467      32.224  -5.520  10.943  1.00  0.00           H  
ATOM   4663  HG  SER   467      34.423  -6.243  10.834  1.00  0.00           H  
ATOM   4664  N   LEU   468      30.631  -5.514   7.880  1.00  0.00           N  
ATOM   4665  CA  LEU   468      29.263  -5.534   7.377  1.00  0.00           C  
ATOM   4666  C   LEU   468      29.023  -6.722   6.438  1.00  0.00           C  
ATOM   4667  O   LEU   468      28.078  -7.464   6.683  1.00  0.00           O  
ATOM   4668  CB  LEU   468      28.913  -4.192   6.695  1.00  0.00           C  
ATOM   4669  CG  LEU   468      28.561  -3.054   7.681  1.00  0.00           C  
ATOM   4670  CD1 LEU   468      28.569  -1.679   6.978  1.00  0.00           C  
ATOM   4671  CD2 LEU   468      27.239  -3.326   8.436  1.00  0.00           C  
ATOM   4672  H   LEU   468      31.207  -4.745   7.560  1.00  0.00           H  
ATOM   4673  HA  LEU   468      28.610  -5.670   8.237  1.00  0.00           H  
ATOM   4674  HB2 LEU   468      29.749  -3.896   6.059  1.00  0.00           H  
ATOM   4675  HB3 LEU   468      28.070  -4.323   6.016  1.00  0.00           H  
ATOM   4676  HG  LEU   468      29.353  -3.021   8.430  1.00  0.00           H  
ATOM   4677 HD11 LEU   468      29.232  -0.986   7.498  1.00  0.00           H  
ATOM   4678 HD12 LEU   468      28.923  -1.745   5.949  1.00  0.00           H  
ATOM   4679 HD13 LEU   468      27.584  -1.214   6.937  1.00  0.00           H  
ATOM   4680 HD21 LEU   468      27.419  -3.419   9.508  1.00  0.00           H  
ATOM   4681 HD22 LEU   468      26.501  -2.537   8.303  1.00  0.00           H  
ATOM   4682 HD23 LEU   468      26.763  -4.250   8.110  1.00  0.00           H  
ATOM   4683  N   ALA   469      29.883  -6.907   5.420  1.00  0.00           N  
ATOM   4684  CA  ALA   469      29.776  -7.977   4.420  1.00  0.00           C  
ATOM   4685  C   ALA   469      29.839  -9.403   4.996  1.00  0.00           C  
ATOM   4686  O   ALA   469      29.082 -10.261   4.542  1.00  0.00           O  
ATOM   4687  CB  ALA   469      30.858  -7.782   3.348  1.00  0.00           C  
ATOM   4688  H   ALA   469      30.646  -6.255   5.288  1.00  0.00           H  
ATOM   4689  HA  ALA   469      28.804  -7.866   3.936  1.00  0.00           H  
ATOM   4690  HB1 ALA   469      30.814  -8.566   2.591  1.00  0.00           H  
ATOM   4691  HB2 ALA   469      30.731  -6.829   2.834  1.00  0.00           H  
ATOM   4692  HB3 ALA   469      31.858  -7.795   3.783  1.00  0.00           H  
ATOM   4693  N   SER   470      30.711  -9.619   5.994  1.00  0.00           N  
ATOM   4694  CA  SER   470      30.880 -10.895   6.695  1.00  0.00           C  
ATOM   4695  C   SER   470      29.822 -11.166   7.783  1.00  0.00           C  
ATOM   4696  O   SER   470      29.717 -12.310   8.226  1.00  0.00           O  
ATOM   4697  CB  SER   470      32.310 -10.959   7.269  1.00  0.00           C  
ATOM   4698  OG  SER   470      32.501 -10.042   8.328  1.00  0.00           O  
ATOM   4699  H   SER   470      31.307  -8.862   6.303  1.00  0.00           H  
ATOM   4700  HA  SER   470      30.792 -11.697   5.959  1.00  0.00           H  
ATOM   4701  HB2 SER   470      32.516 -11.961   7.646  1.00  0.00           H  
ATOM   4702  HB3 SER   470      33.047 -10.763   6.490  1.00  0.00           H  
ATOM   4703  HG  SER   470      32.718  -9.184   7.949  1.00  0.00           H  
ATOM   4704  N   GLY   471      29.079 -10.129   8.207  1.00  0.00           N  
ATOM   4705  CA  GLY   471      28.090 -10.215   9.281  1.00  0.00           C  
ATOM   4706  C   GLY   471      28.731 -10.155  10.681  1.00  0.00           C  
ATOM   4707  O   GLY   471      28.031 -10.415  11.658  1.00  0.00           O  
ATOM   4708  H   GLY   471      29.228  -9.218   7.796  1.00  0.00           H  
ATOM   4709  HA2 GLY   471      27.398  -9.379   9.179  1.00  0.00           H  
ATOM   4710  HA3 GLY   471      27.496 -11.126   9.186  1.00  0.00           H  
ATOM   4711  N   ARG   472      30.034  -9.819  10.790  1.00  0.00           N  
ATOM   4712  CA  ARG   472      30.764  -9.610  12.044  1.00  0.00           C  
ATOM   4713  C   ARG   472      30.392  -8.267  12.701  1.00  0.00           C  
ATOM   4714  O   ARG   472      31.164  -7.308  12.667  1.00  0.00           O  
ATOM   4715  CB  ARG   472      32.287  -9.753  11.813  1.00  0.00           C  
ATOM   4716  CG  ARG   472      32.730 -11.205  11.548  1.00  0.00           C  
ATOM   4717  CD  ARG   472      34.259 -11.389  11.516  1.00  0.00           C  
ATOM   4718  NE  ARG   472      34.881 -10.877  10.288  1.00  0.00           N  
ATOM   4719  CZ  ARG   472      35.126 -11.589   9.175  1.00  0.00           C  
ATOM   4720  NH1 ARG   472      34.804 -12.888   9.094  1.00  0.00           N1+
ATOM   4721  NH2 ARG   472      35.713 -10.993   8.130  1.00  0.00           N  
ATOM   4722  H   ARG   472      30.552  -9.610   9.947  1.00  0.00           H  
ATOM   4723  HA  ARG   472      30.467 -10.399  12.739  1.00  0.00           H  
ATOM   4724  HB2 ARG   472      32.624  -9.092  11.014  1.00  0.00           H  
ATOM   4725  HB3 ARG   472      32.800  -9.419  12.717  1.00  0.00           H  
ATOM   4726  HG2 ARG   472      32.302 -11.899  12.271  1.00  0.00           H  
ATOM   4727  HG3 ARG   472      32.320 -11.492  10.580  1.00  0.00           H  
ATOM   4728  HD2 ARG   472      34.672 -10.723  12.274  1.00  0.00           H  
ATOM   4729  HD3 ARG   472      34.590 -12.386  11.807  1.00  0.00           H  
ATOM   4730  HE  ARG   472      35.088  -9.879  10.268  1.00  0.00           H  
ATOM   4731 HH11 ARG   472      34.360 -13.343   9.878  1.00  0.00           H  
ATOM   4732 HH12 ARG   472      35.003 -13.417   8.258  1.00  0.00           H  
ATOM   4733 HH21 ARG   472      35.993 -10.015   8.195  1.00  0.00           H  
ATOM   4734 HH22 ARG   472      35.914 -11.505   7.285  1.00  0.00           H  
ATOM   4735  N   PHE   473      29.206  -8.260  13.321  1.00  0.00           N  
ATOM   4736  CA  PHE   473      28.668  -7.193  14.152  1.00  0.00           C  
ATOM   4737  C   PHE   473      27.673  -7.785  15.160  1.00  0.00           C  
ATOM   4738  O   PHE   473      27.148  -8.880  14.948  1.00  0.00           O  
ATOM   4739  CB  PHE   473      28.096  -6.041  13.293  1.00  0.00           C  
ATOM   4740  CG  PHE   473      27.044  -6.391  12.249  1.00  0.00           C  
ATOM   4741  CD1 PHE   473      25.734  -6.754  12.630  1.00  0.00           C  
ATOM   4742  CD2 PHE   473      27.387  -6.416  10.880  1.00  0.00           C  
ATOM   4743  CE1 PHE   473      24.781  -7.042  11.662  1.00  0.00           C  
ATOM   4744  CE2 PHE   473      26.419  -6.707   9.928  1.00  0.00           C  
ATOM   4745  CZ  PHE   473      25.119  -6.997  10.317  1.00  0.00           C  
ATOM   4746  H   PHE   473      28.620  -9.083  13.257  1.00  0.00           H  
ATOM   4747  HA  PHE   473      29.493  -6.788  14.741  1.00  0.00           H  
ATOM   4748  HB2 PHE   473      27.658  -5.292  13.954  1.00  0.00           H  
ATOM   4749  HB3 PHE   473      28.921  -5.527  12.798  1.00  0.00           H  
ATOM   4750  HD1 PHE   473      25.452  -6.777  13.672  1.00  0.00           H  
ATOM   4751  HD2 PHE   473      28.395  -6.185  10.569  1.00  0.00           H  
ATOM   4752  HE1 PHE   473      23.771  -7.287  11.956  1.00  0.00           H  
ATOM   4753  HE2 PHE   473      26.670  -6.704   8.878  1.00  0.00           H  
ATOM   4754  HZ  PHE   473      24.370  -7.198   9.568  1.00  0.00           H  
ATOM   4755  N   LYS   474      27.463  -7.051  16.262  1.00  0.00           N  
ATOM   4756  CA  LYS   474      26.651  -7.457  17.407  1.00  0.00           C  
ATOM   4757  C   LYS   474      25.160  -7.588  17.053  1.00  0.00           C  
ATOM   4758  O   LYS   474      24.566  -6.599  16.625  1.00  0.00           O  
ATOM   4759  CB  LYS   474      26.860  -6.405  18.512  1.00  0.00           C  
ATOM   4760  CG  LYS   474      26.282  -6.804  19.878  1.00  0.00           C  
ATOM   4761  CD  LYS   474      26.488  -5.703  20.926  1.00  0.00           C  
ATOM   4762  CE  LYS   474      26.089  -6.131  22.342  1.00  0.00           C  
ATOM   4763  NZ  LYS   474      24.643  -6.373  22.464  1.00  0.00           N1+
ATOM   4764  H   LYS   474      27.946  -6.168  16.360  1.00  0.00           H  
ATOM   4765  HA  LYS   474      27.024  -8.420  17.761  1.00  0.00           H  
ATOM   4766  HB2 LYS   474      27.926  -6.221  18.633  1.00  0.00           H  
ATOM   4767  HB3 LYS   474      26.438  -5.450  18.195  1.00  0.00           H  
ATOM   4768  HG2 LYS   474      25.220  -7.031  19.790  1.00  0.00           H  
ATOM   4769  HG3 LYS   474      26.759  -7.724  20.216  1.00  0.00           H  
ATOM   4770  HD2 LYS   474      27.534  -5.391  20.929  1.00  0.00           H  
ATOM   4771  HD3 LYS   474      25.916  -4.818  20.645  1.00  0.00           H  
ATOM   4772  HE2 LYS   474      26.631  -7.030  22.641  1.00  0.00           H  
ATOM   4773  HE3 LYS   474      26.372  -5.341  23.033  1.00  0.00           H  
ATOM   4774  HZ1 LYS   474      24.359  -7.101  21.824  1.00  0.00           H  
ATOM   4775  HZ2 LYS   474      24.426  -6.647  23.411  1.00  0.00           H  
ATOM   4776  HZ3 LYS   474      24.144  -5.522  22.237  1.00  0.00           H  
ATOM   4777  N   LYS   475      24.573  -8.774  17.288  1.00  0.00           N  
ATOM   4778  CA  LYS   475      23.129  -8.990  17.174  1.00  0.00           C  
ATOM   4779  C   LYS   475      22.368  -8.286  18.308  1.00  0.00           C  
ATOM   4780  O   LYS   475      22.368  -8.769  19.441  1.00  0.00           O  
ATOM   4781  CB  LYS   475      22.789 -10.494  17.141  1.00  0.00           C  
ATOM   4782  CG  LYS   475      23.053 -11.166  15.781  1.00  0.00           C  
ATOM   4783  CD  LYS   475      22.340 -12.522  15.626  1.00  0.00           C  
ATOM   4784  CE  LYS   475      20.820 -12.396  15.408  1.00  0.00           C  
ATOM   4785  NZ  LYS   475      20.180 -13.716  15.293  1.00  0.00           N1+
ATOM   4786  H   LYS   475      25.117  -9.549  17.637  1.00  0.00           H  
ATOM   4787  HA  LYS   475      22.805  -8.556  16.226  1.00  0.00           H  
ATOM   4788  HB2 LYS   475      23.298 -11.031  17.944  1.00  0.00           H  
ATOM   4789  HB3 LYS   475      21.726 -10.591  17.355  1.00  0.00           H  
ATOM   4790  HG2 LYS   475      22.744 -10.507  14.968  1.00  0.00           H  
ATOM   4791  HG3 LYS   475      24.128 -11.306  15.660  1.00  0.00           H  
ATOM   4792  HD2 LYS   475      22.784 -13.060  14.787  1.00  0.00           H  
ATOM   4793  HD3 LYS   475      22.534 -13.132  16.509  1.00  0.00           H  
ATOM   4794  HE2 LYS   475      20.341 -11.867  16.230  1.00  0.00           H  
ATOM   4795  HE3 LYS   475      20.614 -11.826  14.501  1.00  0.00           H  
ATOM   4796  HZ1 LYS   475      19.188 -13.595  15.145  1.00  0.00           H  
ATOM   4797  HZ2 LYS   475      20.574 -14.214  14.507  1.00  0.00           H  
ATOM   4798  HZ3 LYS   475      20.333 -14.245  16.139  1.00  0.00           H  
ATOM   4799  N   THR   476      21.735  -7.159  17.960  1.00  0.00           N  
ATOM   4800  CA  THR   476      20.828  -6.401  18.819  1.00  0.00           C  
ATOM   4801  C   THR   476      19.914  -5.521  17.955  1.00  0.00           C  
ATOM   4802  O   THR   476      20.240  -5.260  16.794  1.00  0.00           O  
ATOM   4803  CB  THR   476      21.525  -5.460  19.858  1.00  0.00           C  
ATOM   4804  OG1 THR   476      22.912  -5.703  19.995  1.00  0.00           O  
ATOM   4805  CG2 THR   476      20.912  -5.651  21.253  1.00  0.00           C  
ATOM   4806  H   THR   476      21.790  -6.833  17.005  1.00  0.00           H  
ATOM   4807  HA  THR   476      20.185  -7.119  19.332  1.00  0.00           H  
ATOM   4808  HB  THR   476      21.431  -4.408  19.581  1.00  0.00           H  
ATOM   4809 HG21 THR   476      21.343  -4.966  21.979  1.00  0.00           H  
ATOM   4810 HG22 THR   476      19.840  -5.468  21.238  1.00  0.00           H  
ATOM   4811 HG23 THR   476      21.067  -6.666  21.620  1.00  0.00           H  
ATOM   4812  HG1 THR   476      23.321  -5.579  19.135  1.00  0.00           H  
ATOM   4813  N   GLU   477      18.805  -5.048  18.549  1.00  0.00           N  
ATOM   4814  CA  GLU   477      17.894  -4.084  17.931  1.00  0.00           C  
ATOM   4815  C   GLU   477      18.591  -2.731  17.695  1.00  0.00           C  
ATOM   4816  O   GLU   477      19.448  -2.334  18.490  1.00  0.00           O  
ATOM   4817  CB  GLU   477      16.612  -3.892  18.779  1.00  0.00           C  
ATOM   4818  CG  GLU   477      15.863  -5.182  19.186  1.00  0.00           C  
ATOM   4819  CD  GLU   477      16.395  -5.910  20.426  1.00  0.00           C  
ATOM   4820  OE1 GLU   477      17.239  -5.329  21.143  1.00  0.00           O  
ATOM   4821  OE2 GLU   477      15.929  -7.048  20.644  1.00  0.00           O1-
ATOM   4822  H   GLU   477      18.590  -5.302  19.505  1.00  0.00           H  
ATOM   4823  HA  GLU   477      17.603  -4.501  16.965  1.00  0.00           H  
ATOM   4824  HB2 GLU   477      16.828  -3.287  19.660  1.00  0.00           H  
ATOM   4825  HB3 GLU   477      15.915  -3.289  18.197  1.00  0.00           H  
ATOM   4826  HG2 GLU   477      14.820  -4.941  19.387  1.00  0.00           H  
ATOM   4827  HG3 GLU   477      15.861  -5.883  18.351  1.00  0.00           H  
ATOM   4828  N   ILE   478      18.197  -2.061  16.603  1.00  0.00           N  
ATOM   4829  CA  ILE   478      18.748  -0.780  16.166  1.00  0.00           C  
ATOM   4830  C   ILE   478      17.607   0.234  16.012  1.00  0.00           C  
ATOM   4831  O   ILE   478      16.544  -0.111  15.501  1.00  0.00           O  
ATOM   4832  CB  ILE   478      19.468  -0.922  14.785  1.00  0.00           C  
ATOM   4833  CG1 ILE   478      20.688  -1.866  14.856  1.00  0.00           C  
ATOM   4834  CG2 ILE   478      19.870   0.401  14.090  1.00  0.00           C  
ATOM   4835  CD1 ILE   478      21.868  -1.359  15.700  1.00  0.00           C  
ATOM   4836  H   ILE   478      17.461  -2.444  16.025  1.00  0.00           H  
ATOM   4837  HA  ILE   478      19.449  -0.391  16.905  1.00  0.00           H  
ATOM   4838  HB  ILE   478      18.762  -1.407  14.111  1.00  0.00           H  
ATOM   4839 HG12 ILE   478      20.380  -2.844  15.227  1.00  0.00           H  
ATOM   4840 HG13 ILE   478      21.039  -2.047  13.840  1.00  0.00           H  
ATOM   4841 HG21 ILE   478      20.439   0.209  13.180  1.00  0.00           H  
ATOM   4842 HG22 ILE   478      19.002   0.987  13.789  1.00  0.00           H  
ATOM   4843 HG23 ILE   478      20.484   1.026  14.738  1.00  0.00           H  
ATOM   4844 HD11 ILE   478      22.154  -2.098  16.450  1.00  0.00           H  
ATOM   4845 HD12 ILE   478      22.738  -1.180  15.068  1.00  0.00           H  
ATOM   4846 HD13 ILE   478      21.647  -0.430  16.224  1.00  0.00           H  
ATOM   4847  N   LEU   479      17.882   1.483  16.405  1.00  0.00           N  
ATOM   4848  CA  LEU   479      17.110   2.655  16.003  1.00  0.00           C  
ATOM   4849  C   LEU   479      18.088   3.547  15.230  1.00  0.00           C  
ATOM   4850  O   LEU   479      19.250   3.659  15.613  1.00  0.00           O  
ATOM   4851  CB  LEU   479      16.497   3.325  17.255  1.00  0.00           C  
ATOM   4852  CG  LEU   479      15.312   4.281  16.986  1.00  0.00           C  
ATOM   4853  CD1 LEU   479      14.450   4.456  18.254  1.00  0.00           C  
ATOM   4854  CD2 LEU   479      15.759   5.640  16.410  1.00  0.00           C  
ATOM   4855  H   LEU   479      18.774   1.680  16.840  1.00  0.00           H  
ATOM   4856  HA  LEU   479      16.304   2.362  15.330  1.00  0.00           H  
ATOM   4857  HB2 LEU   479      16.116   2.522  17.886  1.00  0.00           H  
ATOM   4858  HB3 LEU   479      17.265   3.823  17.844  1.00  0.00           H
[truncated: 292,079 more chars]
