# Supplementary material for: Structure–Activity Relationships Reveal Beneficial Selectivity Profiles of Inhibitors Targeting Acetylcholinesterase of Disease-Transmitting Mosquitoes
Source: J Med Chem. 2023 Apr 24;66(9):6333–53. doi: 10.1021/acs.jmedchem.3c00234 (PMC10184127; doi:10.1021/acs.jmedchem.3c00234)
Supplement: Supplementary file 4 — jm3c00234_si_004.pdb [file jm3c00234_si_004.pdb]

HEADER    Figure5 
REMARK  99                                                                      
REMARK  99 MOE v2022.02 (Chemical Computing Group ULC) Thu Mar 23 16:07:10 2023 
SEQRES   1 A  540  GLU ASP ALA GLU LEU LEU VAL THR VAL ARG GLY GLY ARG
SEQRES   2 A  540  LEU ARG GLY ILE ARG LEU LYS THR PRO GLY GLY PRO VAL
SEQRES   3 A  540  SER ALA PHE LEU GLY ILE PRO PHE ALA GLU PRO PRO MET
SEQRES   4 A  540  GLY PRO ARG ARG PHE LEU PRO PRO GLU PRO LYS GLN PRO
SEQRES   5 A  540  TRP SER GLY VAL VAL ASP ALA THR THR PHE GLN SER VAL
SEQRES   6 A  540  CYS TYR GLN TYR VAL ASP THR LEU TYR PRO GLY PHE GLU
SEQRES   7 A  540  GLY THR GLU MET TRP ASN PRO ASN ARG GLU LEU SER GLU
SEQRES   8 A  540  ASP CYS LEU TYR LEU ASN VAL TRP THR PRO TYR PRO ARG
SEQRES   9 A  540  PRO THR SER PRO THR PRO VAL LEU VAL TRP ILE TYR GLY
SEQRES  10 A  540  GLY GLY PHE TYR SER GLY ALA SER SER LEU ASP VAL TYR
SEQRES  11 A  540  ASP GLY ARG PHE LEU VAL GLN ALA GLU ARG THR VAL LEU
SEQRES  12 A  540  VAL SER MET ASN TYR ARG VAL GLY ALA PHE GLY PHE LEU
SEQRES  13 A  540  ALA LEU PRO GLY SER ARG GLU ALA PRO GLY ASN VAL GLY
SEQRES  14 A  540  LEU LEU ASP GLN ARG LEU ALA LEU GLN TRP VAL GLN GLU
SEQRES  15 A  540  ASN VAL ALA ALA PHE GLY GLY ASP PRO THR SER VAL THR
SEQRES  16 A  540  LEU PHE GLY GLU SER ALA GLY ALA ALA SER VAL GLY MET
SEQRES  17 A  540  HIS LEU LEU SER PRO PRO SER ARG GLY LEU PHE HIS ARG
SEQRES  18 A  540  ALA VAL LEU GLN SER GLY ALA PRO ASN GLY PRO TRP ALA
SEQRES  19 A  540  THR VAL GLY MET GLY GLU ALA ARG ARG ARG ALA THR GLN
SEQRES  20 A  540  LEU ALA HIS LEU VAL GLY CYS PRO PRO GLY GLY THR GLY
SEQRES  21 A  540  GLY ASN ASP THR GLU LEU VAL ALA CYS LEU ARG THR ARG
SEQRES  22 A  540  PRO ALA GLN VAL LEU VAL ASN HIS GLU TRP HIS VAL LEU
SEQRES  23 A  540  PRO GLN GLU SER VAL PHE ARG PHE SER PHE VAL PRO VAL
SEQRES  24 A  540  VAL ASP GLY ASP PHE LEU SER ASP THR PRO GLU ALA LEU
SEQRES  25 A  540  ILE ASN ALA GLY ASP PHE HIS GLY LEU GLN VAL LEU VAL
SEQRES  26 A  540  GLY VAL VAL LYS ASP GLU GLY SER TYR PHE LEU VAL TYR
SEQRES  27 A  540  GLY ALA PRO GLY PHE SER LYS ASP ASN GLU SER LEU ILE
SEQRES  28 A  540  SER ARG ALA GLU PHE LEU ALA GLY VAL ARG VAL GLY VAL
SEQRES  29 A  540  PRO GLN VAL SER ASP LEU ALA ALA GLU ALA VAL VAL LEU
SEQRES  30 A  540  HIS TYR THR ASP TRP LEU HIS PRO GLU ASP PRO ALA ARG
SEQRES  31 A  540  LEU ARG GLU ALA LEU SER ASP VAL VAL GLY ASP HIS ASN
SEQRES  32 A  540  VAL VAL CYS PRO VAL ALA GLN LEU ALA GLY ARG LEU ALA
SEQRES  33 A  540  ALA GLN GLY ALA ARG VAL TYR ALA TYR VAL PHE GLU HIS
SEQRES  34 A  540  ARG ALA SER THR LEU SER TRP PRO LEU TRP MET GLY VAL
SEQRES  35 A  540  PRO HIS GLY TYR GLU ILE GLU PHE ILE PHE GLY ILE PRO
SEQRES  36 A  540  LEU ASP PRO SER ARG ASN TYR THR ALA GLU GLU LYS ILE
SEQRES  37 A  540  PHE ALA GLN ARG LEU MET ARG TYR TRP ALA ASN PHE ALA
SEQRES  38 A  540  ARG THR GLY ASP PRO ASN GLU PRO ARG ASP PRO LYS ALA
SEQRES  39 A  540  PRO GLN TRP PRO PRO TYR THR ALA GLY ALA GLN GLN TYR
SEQRES  40 A  540  VAL SER LEU ASP LEU ARG PRO LEU GLU VAL ARG ARG GLY
SEQRES  41 A  540  LEU ARG ALA GLN ALA CYS ALA PHE TRP ASN ARG PHE LEU
SEQRES  42 A  540  PRO LYS LEU LEU SER ALA THR
HELIX    1   1 ALA A    6  LEU A    8  5               Generated by MOE    3
HELIX    2   2 GLY A   43  ARG A   45  5               Generated by MOE    3
HELIX    3   3 GLU A   81  GLU A   84  1               Generated by MOE    4
HELIX    4   4 ASP A  131  TYR A  133  5               Generated by MOE    3
HELIX    5   5 ARG A  136  GLU A  142  1               Generated by MOE    7
HELIX    6   6 ALA A  155  PHE A  158  1               Generated by MOE    4
HELIX    7   7 VAL A  171  ASN A  186  1               Generated by MOE   16
HELIX    8   8 VAL A  187  PHE A  190  5               Generated by MOE    4
HELIX    9   9 ALA A  204  LEU A  214  1               Generated by MOE   11
HELIX   10  10 PRO A  216  ARG A  219  1               Generated by MOE    4
HELIX   11  11 MET A  241  LEU A  254  1               Generated by MOE   14
HELIX   12  12 ASP A  266  LEU A  273  1               Generated by MOE    8
HELIX   13  13 ALA A  278  VAL A  282  1               Generated by MOE    5
HELIX   14  14 TRP A  286  VAL A  288  5               Generated by MOE    3
HELIX   15  15 PRO A  312  ALA A  318  1               Generated by MOE    7
HELIX   16  16 SER A  336  LEU A  339  1               Generated by MOE    4
HELIX   17  17 ARG A  356  GLY A  366  1               Generated by MOE   11
HELIX   18  18 ASP A  372  TYR A  382  1               Generated by MOE   11
HELIX   19  19 PRO A  391  ASN A  406  1               Generated by MOE   16
HELIX   20  20 VAL A  408  ALA A  420  1               Generated by MOE   13
HELIX   21  21 LEU A  441  MET A  443  5               Generated by MOE    3
HELIX   22  22 ILE A  451  ILE A  454  1               Generated by MOE    4
HELIX   23  23 ILE A  457  LEU A  459  5               Generated by MOE    3
HELIX   24  24 ALA A  467  THR A  486  1               Generated by MOE   20
HELIX   25  25 ALA A  526  ARG A  534  1               Generated by MOE    9
HELIX   26  26 LEU A  536  SER A  541  1               Generated by MOE    6
SHEET    1       LEU A   9  VAL A  12                  Generated by MOE
SHEET    2       GLY A  15  GLY A  15                  Generated by MOE
SHEET    3       ARG A  16  ARG A  18                  Generated by MOE
SHEET    4       ILE A  20  LEU A  22                  Generated by MOE
SHEET    5       VAL A  29  PHE A  32                  Generated by MOE
SHEET    6       LEU A  33  LEU A  33                  Generated by MOE
SHEET    7       GLY A  34  PRO A  36                  Generated by MOE
SHEET    8       VAL A  59  ASP A  61                  Generated by MOE
SHEET    9       VAL A  68  CYS A  69                  Generated by MOE
SHEET   10       LEU A  92  SER A  93                  Generated by MOE
SHEET   11       TYR A  98  PRO A 104                  Generated by MOE
SHEET   12       THR A 112  THR A 112                  Generated by MOE
SHEET   13       PRO A 113  PRO A 113                  Generated by MOE
SHEET   14       VAL A 114  ILE A 118                  Generated by MOE
SHEET   15       VAL A 145  SER A 148                  Generated by MOE
SHEET   16       MET A 149  MET A 149                  Generated by MOE
SHEET   17       GLY A 192  GLY A 192                  Generated by MOE
SHEET   18       ASP A 193  SER A 196                  Generated by MOE
SHEET   19       VAL A 197  GLU A 202                  Generated by MOE
SHEET   20       ARG A 224  GLN A 228                  Generated by MOE
SHEET   21       VAL A 239  GLY A 240                  Generated by MOE
SHEET   22       VAL A 302  VAL A 303                  Generated by MOE
SHEET   23       GLN A 325  VAL A 331                  Generated by MOE
SHEET   24       ARG A 424  PHE A 430                  Generated by MOE
SHEET   25       GLN A 509  TYR A 510                  Generated by MOE
SHEET   26       VAL A 511  LEU A 513                  Generated by MOE
SHEET   27       VAL A 520  ARG A 522                  Generated by MOE
SSBOND   1 CYS A   69    CYS A   96                          1555   1555  2.04
SSBOND   2 CYS A  257    CYS A  272                          1555   1555  2.04
SSBOND   3 CYS A  409    CYS A  529                          1555   1555  2.05
ATOM      1  N   GLU A   4       1.413 -36.398  69.084  1.00 84.42           N1+
ATOM      2  CA  GLU A   4       1.624 -36.276  67.620  1.00 85.92           C  
ATOM      3  C   GLU A   4       3.078 -36.677  67.214  1.00 84.82           C  
ATOM      4  O   GLU A   4       4.059 -36.315  67.869  1.00 79.93           O  
ATOM      5  CB  GLU A   4       1.295 -34.856  67.119  1.00 75.20           C  
ATOM      6  CG  GLU A   4      -0.195 -34.478  67.257  1.00 75.31           C  
ATOM      7  CD  GLU A   4      -0.487 -33.051  66.804  1.00 79.63           C  
ATOM      8  OE1 GLU A   4      -1.232 -32.341  67.507  1.00 68.88           O  
ATOM      9  OE2 GLU A   4      -0.046 -32.670  65.697  1.00 76.96           O1-
ATOM     10  H1  GLU A   4       0.596 -35.869  69.358  1.00  0.00           H  
ATOM     11  H2  GLU A   4       1.261 -37.350  69.377  1.00  0.00           H  
ATOM     12  HA  GLU A   4       0.937 -36.956  67.111  1.00  0.00           H  
ATOM     13  HB2 GLU A   4       1.899 -34.126  67.661  1.00  0.00           H  
ATOM     14  HB3 GLU A   4       1.587 -34.756  66.071  1.00  0.00           H  
ATOM     15  HG2 GLU A   4      -0.813 -35.154  66.668  1.00  0.00           H  
ATOM     16  HG3 GLU A   4      -0.514 -34.588  68.294  1.00  0.00           H  
ATOM     17  N   ASP A   5       3.188 -37.393  66.085  1.00 80.45           N  
ATOM     18  CA  ASP A   5       4.465 -37.616  65.410  1.00 69.84           C  
ATOM     19  C   ASP A   5       4.843 -36.326  64.662  1.00 62.36           C  
ATOM     20  O   ASP A   5       4.053 -35.839  63.847  1.00 52.93           O  
ATOM     21  CB  ASP A   5       4.430 -38.853  64.485  1.00 63.97           C  
ATOM     22  CG  ASP A   5       5.718 -39.097  63.694  1.00 66.28           C  
ATOM     23  OD1 ASP A   5       6.528 -39.951  64.094  1.00 65.81           O  
ATOM     24  OD2 ASP A   5       5.911 -38.423  62.665  1.00 62.94           O1-
ATOM     25  H   ASP A   5       2.361 -37.551  65.537  1.00  0.00           H  
ATOM     26  HA  ASP A   5       5.226 -37.817  66.168  1.00  0.00           H  
ATOM     27  HB2 ASP A   5       4.209 -39.737  65.083  1.00  0.00           H  
ATOM     28  HB3 ASP A   5       3.599 -38.764  63.784  1.00  0.00           H  
ATOM     29  N   ALA A   6       6.052 -35.825  64.938  1.00 60.87           N  
ATOM     30  CA  ALA A   6       6.591 -34.577  64.406  1.00 64.24           C  
ATOM     31  C   ALA A   6       6.644 -34.507  62.872  1.00 58.92           C  
ATOM     32  O   ALA A   6       6.489 -33.421  62.314  1.00 55.11           O  
ATOM     33  CB  ALA A   6       7.997 -34.358  64.984  1.00 58.43           C  
ATOM     34  H   ALA A   6       6.623 -36.316  65.608  1.00  0.00           H  
ATOM     35  HA  ALA A   6       5.940 -33.769  64.747  1.00  0.00           H  
ATOM     36  HB1 ALA A   6       8.424 -33.420  64.627  1.00  0.00           H  
ATOM     37  HB2 ALA A   6       7.971 -34.309  66.073  1.00  0.00           H  
ATOM     38  HB3 ALA A   6       8.678 -35.161  64.698  1.00  0.00           H  
ATOM     39  N   GLU A   7       6.845 -35.650  62.201  1.00 48.69           N  
ATOM     40  CA  GLU A   7       6.941 -35.700  60.751  1.00 51.81           C  
ATOM     41  C   GLU A   7       5.593 -35.680  60.020  1.00 46.97           C  
ATOM     42  O   GLU A   7       5.606 -35.584  58.789  1.00 37.21           O  
ATOM     43  CB  GLU A   7       7.809 -36.864  60.266  1.00 53.45           C  
ATOM     44  CG  GLU A   7       9.291 -36.730  60.665  1.00 57.90           C  
ATOM     45  CD  GLU A   7      10.199 -37.757  59.985  1.00 55.23           C  
ATOM     46  OE1 GLU A   7      11.421 -37.653  60.194  1.00 55.56           O  
ATOM     47  OE2 GLU A   7       9.695 -38.583  59.188  1.00 50.48           O1-
ATOM     48  H   GLU A   7       6.813 -36.552  62.677  1.00  0.00           H  
ATOM     49  HA  GLU A   7       7.455 -34.790  60.453  1.00  0.00           H  
ATOM     50  HB2 GLU A   7       7.429 -37.810  60.650  1.00  0.00           H  
ATOM     51  HB3 GLU A   7       7.733 -36.942  59.182  1.00  0.00           H  
ATOM     52  HG2 GLU A   7       9.662 -35.736  60.417  1.00  0.00           H  
ATOM     53  HG3 GLU A   7       9.397 -36.845  61.744  1.00  0.00           H  
ATOM     54  N   LEU A   8       4.468 -35.718  60.740  1.00 42.85           N  
ATOM     55  CA  LEU A   8       3.166 -35.421  60.148  1.00 39.26           C  
ATOM     56  C   LEU A   8       2.890 -33.913  60.063  1.00 37.46           C  
ATOM     57  O   LEU A   8       1.922 -33.547  59.405  1.00 35.62           O  
ATOM     58  CB  LEU A   8       2.044 -36.181  60.881  1.00 36.70           C  
ATOM     59  CG  LEU A   8       2.152 -37.718  60.769  1.00 44.87           C  
ATOM     60  CD1 LEU A   8       0.943 -38.398  61.435  1.00 33.01           C  
ATOM     61  CD2 LEU A   8       2.329 -38.201  59.314  1.00 36.30           C  
ATOM     62  H   LEU A   8       4.511 -35.822  61.752  1.00  0.00           H  
ATOM     63  HA  LEU A   8       3.156 -35.744  59.106  1.00  0.00           H  
ATOM     64  HB2 LEU A   8       2.024 -35.883  61.932  1.00  0.00           H  
ATOM     65  HB3 LEU A   8       1.083 -35.870  60.468  1.00  0.00           H  
ATOM     66  HG  LEU A   8       3.039 -38.019  61.330  1.00  0.00           H  
ATOM     67 HD11 LEU A   8       0.330 -38.949  60.723  1.00  0.00           H  
ATOM     68 HD12 LEU A   8       1.268 -39.101  62.202  1.00  0.00           H  
ATOM     69 HD13 LEU A   8       0.285 -37.676  61.921  1.00  0.00           H  
ATOM     70 HD21 LEU A   8       2.061 -39.249  59.198  1.00  0.00           H  
ATOM     71 HD22 LEU A   8       1.711 -37.624  58.625  1.00  0.00           H  
ATOM     72 HD23 LEU A   8       3.364 -38.099  58.988  1.00  0.00           H  
ATOM     73  N   LEU A   9       3.735 -33.064  60.663  1.00 39.70           N  
ATOM     74  CA  LEU A   9       3.627 -31.612  60.570  1.00 37.79           C  
ATOM     75  C   LEU A   9       4.682 -31.089  59.582  1.00 35.33           C  
ATOM     76  O   LEU A   9       5.856 -31.469  59.662  1.00 41.99           O  
ATOM     77  CB  LEU A   9       3.806 -30.995  61.975  1.00 38.90           C  
ATOM     78  CG  LEU A   9       2.710 -31.408  62.989  1.00 43.09           C  
ATOM     79  CD1 LEU A   9       3.035 -30.899  64.408  1.00 39.39           C  
ATOM     80  CD2 LEU A   9       1.291 -31.001  62.535  1.00 38.55           C  
ATOM     81  H   LEU A   9       4.538 -33.413  61.173  1.00  0.00           H  
ATOM     82  HA  LEU A   9       2.644 -31.328  60.193  1.00  0.00           H  
ATOM     83  HB2 LEU A   9       4.786 -31.279  62.363  1.00  0.00           H  
ATOM     84  HB3 LEU A   9       3.821 -29.908  61.892  1.00  0.00           H  
ATOM     85  HG  LEU A   9       2.720 -32.497  63.061  1.00  0.00           H  
ATOM     86 HD11 LEU A   9       2.972 -31.717  65.129  1.00  0.00           H  
ATOM     87 HD12 LEU A   9       4.041 -30.485  64.481  1.00  0.00           H  
ATOM     88 HD13 LEU A   9       2.343 -30.129  64.750  1.00  0.00           H  
ATOM     89 HD21 LEU A   9       0.681 -30.630  63.359  1.00  0.00           H  
ATOM     90 HD22 LEU A   9       1.301 -30.233  61.762  1.00  0.00           H  
ATOM     91 HD23 LEU A   9       0.764 -31.866  62.129  1.00  0.00           H  
ATOM     92  N   VAL A  10       4.257 -30.226  58.652  1.00 36.51           N  
ATOM     93  CA  VAL A  10       5.122 -29.583  57.665  1.00 34.11           C  
ATOM     94  C   VAL A  10       4.664 -28.130  57.468  1.00 30.91           C  
ATOM     95  O   VAL A  10       3.470 -27.845  57.553  1.00 35.14           O  
ATOM     96  CB  VAL A  10       5.115 -30.344  56.300  1.00 37.15           C  
ATOM     97  CG1 VAL A  10       5.729 -29.583  55.105  1.00 30.59           C  
ATOM     98  CG2 VAL A  10       5.848 -31.685  56.425  1.00 34.67           C  
ATOM     99  H   VAL A  10       3.277 -29.950  58.623  1.00  0.00           H  
ATOM    100  HA  VAL A  10       6.144 -29.550  58.050  1.00  0.00           H  
ATOM    101  HB  VAL A  10       4.078 -30.565  56.039  1.00  0.00           H  
ATOM    102 HG11 VAL A  10       5.821 -30.225  54.229  1.00  0.00           H  
ATOM    103 HG12 VAL A  10       5.115 -28.737  54.802  1.00  0.00           H  
ATOM    104 HG13 VAL A  10       6.729 -29.215  55.333  1.00  0.00           H  
ATOM    105 HG21 VAL A  10       5.821 -32.242  55.487  1.00  0.00           H  
ATOM    106 HG22 VAL A  10       6.888 -31.513  56.679  1.00  0.00           H  
ATOM    107 HG23 VAL A  10       5.402 -32.323  57.183  1.00  0.00           H  
ATOM    108  N   THR A  11       5.624 -27.242  57.192  1.00 29.71           N  
ATOM    109  CA  THR A  11       5.368 -25.878  56.751  1.00 28.73           C  
ATOM    110  C   THR A  11       5.825 -25.758  55.289  1.00 31.61           C  
ATOM    111  O   THR A  11       6.921 -26.217  54.962  1.00 32.48           O  
ATOM    112  CB  THR A  11       6.157 -24.858  57.611  1.00 35.48           C  
ATOM    113  OG1 THR A  11       5.866 -25.102  58.978  1.00 35.15           O  
ATOM    114  CG2 THR A  11       5.820 -23.386  57.322  1.00 25.09           C  
ATOM    115  H   THR A  11       6.561 -27.565  56.998  1.00  0.00           H  
ATOM    116  HA  THR A  11       4.309 -25.636  56.802  1.00  0.00           H  
ATOM    117  HB  THR A  11       7.230 -25.003  57.468  1.00  0.00           H  
ATOM    118 HG21 THR A  11       6.338 -22.721  58.012  1.00  0.00           H  
ATOM    119 HG22 THR A  11       6.117 -23.095  56.314  1.00  0.00           H  
ATOM    120 HG23 THR A  11       4.750 -23.196  57.414  1.00  0.00           H  
ATOM    121  HG1 THR A  11       6.108 -26.014  59.166  1.00  0.00           H  
ATOM    122  N   VAL A  12       4.969 -25.170  54.457  1.00 26.64           N  
ATOM    123  CA  VAL A  12       5.235 -24.779  53.078  1.00 31.99           C  
ATOM    124  C   VAL A  12       5.062 -23.248  52.994  1.00 30.81           C  
ATOM    125  O   VAL A  12       4.685 -22.632  53.993  1.00 39.23           O  
ATOM    126  CB  VAL A  12       4.241 -25.499  52.120  1.00 31.19           C  
ATOM    127  CG1 VAL A  12       4.570 -26.998  52.033  1.00 27.07           C  
ATOM    128  CG2 VAL A  12       2.747 -25.285  52.442  1.00 25.43           C  
ATOM    129  H   VAL A  12       4.117 -24.751  54.831  1.00  0.00           H  
ATOM    130  HA  VAL A  12       6.264 -25.014  52.795  1.00  0.00           H  
ATOM    131  HB  VAL A  12       4.387 -25.100  51.119  1.00  0.00           H  
ATOM    132 HG11 VAL A  12       3.939 -27.503  51.304  1.00  0.00           H  
ATOM    133 HG12 VAL A  12       5.608 -27.157  51.738  1.00  0.00           H  
ATOM    134 HG13 VAL A  12       4.428 -27.492  52.992  1.00  0.00           H  
ATOM    135 HG21 VAL A  12       2.113 -25.778  51.705  1.00  0.00           H  
ATOM    136 HG22 VAL A  12       2.483 -25.696  53.416  1.00  0.00           H  
ATOM    137 HG23 VAL A  12       2.471 -24.230  52.447  1.00  0.00           H  
ATOM    138  N   ARG A  13       5.341 -22.634  51.834  1.00 33.16           N  
ATOM    139  CA  ARG A  13       5.297 -21.171  51.678  1.00 36.79           C  
ATOM    140  C   ARG A  13       3.927 -20.535  51.985  1.00 37.38           C  
ATOM    141  O   ARG A  13       3.892 -19.388  52.419  1.00 42.45           O  
ATOM    142  CB  ARG A  13       5.738 -20.762  50.262  1.00 36.37           C  
ATOM    143  CG  ARG A  13       7.195 -21.102  49.917  1.00 46.38           C  
ATOM    144  CD  ARG A  13       7.581 -20.478  48.571  1.00 51.19           C  
ATOM    145  NE  ARG A  13       8.902 -20.919  48.086  1.00 59.07           N  
ATOM    146  CZ  ARG A  13       9.574 -20.379  47.057  1.00 54.35           C  
ATOM    147  NH1 ARG A  13       9.065 -19.371  46.344  1.00 45.90           N  
ATOM    148  NH2 ARG A  13      10.772 -20.872  46.739  1.00 47.96           N1+
ATOM    149  H   ARG A  13       5.622 -23.179  51.019  1.00  0.00           H  
ATOM    150  HA  ARG A  13       5.999 -20.742  52.396  1.00  0.00           H  
ATOM    151  HB2 ARG A  13       5.071 -21.209  49.523  1.00  0.00           H  
ATOM    152  HB3 ARG A  13       5.611 -19.682  50.157  1.00  0.00           H  
ATOM    153  HG2 ARG A  13       7.805 -20.636  50.692  1.00  0.00           H  
ATOM    154  HG3 ARG A  13       7.417 -22.168  49.959  1.00  0.00           H  
ATOM    155  HD2 ARG A  13       6.792 -20.597  47.828  1.00  0.00           H  
ATOM    156  HD3 ARG A  13       7.688 -19.404  48.735  1.00  0.00           H  
ATOM    157  HE  ARG A  13       9.165 -21.847  48.414  1.00  0.00           H  
ATOM    158 HH11 ARG A  13       9.491 -18.997  45.507  1.00  0.00           H  
ATOM    159 HH12 ARG A  13       8.042 -19.322  46.290  1.00  0.00           H  
ATOM    160 HH21 ARG A  13      11.157 -21.665  47.235  1.00  0.00           H  
ATOM    161 HH22 ARG A  13      11.295 -20.523  45.949  1.00  0.00           H  
ATOM    162  N   GLY A  14       2.841 -21.287  51.769  1.00 36.59           N  
ATOM    163  CA  GLY A  14       1.486 -20.806  52.016  1.00 30.37           C  
ATOM    164  C   GLY A  14       1.070 -20.959  53.488  1.00 29.52           C  
ATOM    165  O   GLY A  14       0.074 -20.361  53.879  1.00 32.83           O  
ATOM    166  H   GLY A  14       2.958 -22.220  51.412  1.00  0.00           H  
ATOM    167  HA2 GLY A  14       1.388 -19.760  51.721  1.00  0.00           H  
ATOM    168  HA3 GLY A  14       0.789 -21.366  51.394  1.00  0.00           H  
ATOM    169  N   GLY A  15       1.787 -21.726  54.319  1.00 28.13           N  
ATOM    170  CA  GLY A  15       1.371 -21.950  55.701  1.00 23.54           C  
ATOM    171  C   GLY A  15       1.700 -23.385  56.112  1.00 30.76           C  
ATOM    172  O   GLY A  15       2.580 -24.035  55.543  1.00 28.97           O  
ATOM    173  H   GLY A  15       2.653 -22.162  54.024  1.00  0.00           H  
ATOM    174  HA2 GLY A  15       1.907 -21.254  56.346  1.00  0.00           H  
ATOM    175  HA3 GLY A  15       0.303 -21.773  55.850  1.00  0.00           H  
ATOM    176  N   ARG A  16       1.028 -23.862  57.165  1.00 28.67           N  
ATOM    177  CA  ARG A  16       1.286 -25.160  57.784  1.00 27.46           C  
ATOM    178  C   ARG A  16       0.243 -26.194  57.360  1.00 29.91           C  
ATOM    179  O   ARG A  16      -0.908 -25.835  57.102  1.00 25.32           O  
ATOM    180  CB  ARG A  16       1.290 -24.997  59.312  1.00 36.81           C  
ATOM    181  CG  ARG A  16       2.504 -24.194  59.809  1.00 47.29           C  
ATOM    182  CD  ARG A  16       2.441 -23.860  61.304  1.00 46.76           C  
ATOM    183  NE  ARG A  16       1.415 -22.832  61.590  1.00 51.49           N  
ATOM    184  CZ  ARG A  16       0.660 -22.674  62.687  1.00 49.92           C  
ATOM    185  NH1 ARG A  16       0.654 -23.577  63.671  1.00 40.62           N  
ATOM    186  NH2 ARG A  16      -0.092 -21.578  62.796  1.00 47.62           N1+
ATOM    187  H   ARG A  16       0.216 -23.356  57.494  1.00  0.00           H  
ATOM    188  HA  ARG A  16       2.260 -25.539  57.482  1.00  0.00           H  
ATOM    189  HB2 ARG A  16       0.353 -24.543  59.634  1.00  0.00           H  
ATOM    190  HB3 ARG A  16       1.321 -25.983  59.780  1.00  0.00           H  
ATOM    191  HG2 ARG A  16       3.434 -24.712  59.581  1.00  0.00           H  
ATOM    192  HG3 ARG A  16       2.557 -23.263  59.243  1.00  0.00           H  
ATOM    193  HD2 ARG A  16       2.159 -24.776  61.823  1.00  0.00           H  
ATOM    194  HD3 ARG A  16       3.423 -23.582  61.690  1.00  0.00           H  
ATOM    195  HE  ARG A  16       1.282 -22.205  60.804  1.00  0.00           H  
ATOM    196 HH11 ARG A  16       1.222 -24.410  63.598  1.00  0.00           H  
ATOM    197 HH12 ARG A  16       0.108 -23.483  64.517  1.00  0.00           H  
ATOM    198 HH21 ARG A  16      -0.060 -20.858  62.087  1.00  0.00           H  
ATOM    199 HH22 ARG A  16      -0.631 -21.371  63.627  1.00  0.00           H  
ATOM    200  N   LEU A  17       0.689 -27.452  57.342  1.00 26.67           N  
ATOM    201  CA  LEU A  17      -0.073 -28.638  56.984  1.00 36.25           C  
ATOM    202  C   LEU A  17       0.100 -29.688  58.091  1.00 27.81           C  
ATOM    203  O   LEU A  17       1.210 -29.814  58.622  1.00 36.37           O  
ATOM    204  CB  LEU A  17       0.498 -29.218  55.671  1.00 24.21           C  
ATOM    205  CG  LEU A  17       0.377 -28.294  54.444  1.00 30.32           C  
ATOM    206  CD1 LEU A  17       1.281 -28.795  53.305  1.00 24.61           C  
ATOM    207  CD2 LEU A  17      -1.094 -28.121  54.011  1.00 24.81           C  
ATOM    208  H   LEU A  17       1.662 -27.651  57.574  1.00  0.00           H  
ATOM    209  HA  LEU A  17      -1.121 -28.386  56.860  1.00  0.00           H  
ATOM    210  HB2 LEU A  17       1.551 -29.463  55.830  1.00  0.00           H  
ATOM    211  HB3 LEU A  17       0.006 -30.167  55.448  1.00  0.00           H  
ATOM    212  HG  LEU A  17       0.752 -27.305  54.709  1.00  0.00           H  
ATOM    213 HD11 LEU A  17       0.827 -28.658  52.326  1.00  0.00           H  
ATOM    214 HD12 LEU A  17       2.220 -28.244  53.294  1.00  0.00           H  
ATOM    215 HD13 LEU A  17       1.526 -29.852  53.413  1.00  0.00           H  
ATOM    216 HD21 LEU A  17      -1.401 -27.078  54.064  1.00  0.00           H  
ATOM    217 HD22 LEU A  17      -1.284 -28.457  52.994  1.00  0.00           H  
ATOM    218 HD23 LEU A  17      -1.781 -28.682  54.646  1.00  0.00           H  
ATOM    219  N   ARG A  18      -0.961 -30.456  58.360  1.00 25.63           N  
ATOM    220  CA  ARG A  18      -0.880 -31.744  59.046  1.00 30.50           C  
ATOM    221  C   ARG A  18      -1.236 -32.826  58.021  1.00 29.59           C  
ATOM    222  O   ARG A  18      -2.326 -32.767  57.464  1.00 25.92           O  
ATOM    223  CB  ARG A  18      -1.817 -31.794  60.274  1.00 22.37           C  
ATOM    224  CG  ARG A  18      -1.926 -33.209  60.901  1.00 31.60           C  
ATOM    225  CD  ARG A  18      -2.727 -33.323  62.205  1.00 39.87           C  
ATOM    226  NE  ARG A  18      -2.187 -32.491  63.302  1.00 46.59           N  
ATOM    227  CZ  ARG A  18      -2.617 -31.298  63.725  1.00 48.47           C  
ATOM    228  NH1 ARG A  18      -3.591 -30.644  63.087  1.00 49.79           N  
ATOM    229  NH2 ARG A  18      -2.053 -30.773  64.808  1.00 53.29           N1+
ATOM    230  H   ARG A  18      -1.839 -30.280  57.877  1.00  0.00           H  
ATOM    231  HA  ARG A  18       0.132 -31.914  59.407  1.00  0.00           H  
ATOM    232  HB2 ARG A  18      -1.451 -31.081  61.012  1.00  0.00           H  
ATOM    233  HB3 ARG A  18      -2.817 -31.464  59.988  1.00  0.00           H  
ATOM    234  HG2 ARG A  18      -2.493 -33.807  60.184  1.00  0.00           H  
ATOM    235  HG3 ARG A  18      -0.961 -33.713  60.987  1.00  0.00           H  
ATOM    236  HD2 ARG A  18      -3.803 -33.227  62.043  1.00  0.00           H  
ATOM    237  HD3 ARG A  18      -2.592 -34.342  62.571  1.00  0.00           H  
ATOM    238  HE  ARG A  18      -1.424 -32.909  63.846  1.00  0.00           H  
ATOM    239 HH11 ARG A  18      -4.057 -31.088  62.301  1.00  0.00           H  
ATOM    240 HH12 ARG A  18      -3.981 -29.776  63.415  1.00  0.00           H  
ATOM    241 HH21 ARG A  18      -1.352 -31.351  65.327  1.00  0.00           H  
ATOM    242 HH22 ARG A  18      -2.438 -30.030  65.362  1.00  0.00           H  
ATOM    243  N   GLY A  19      -0.337 -33.790  57.820  1.00 29.32           N  
ATOM    244  CA  GLY A  19      -0.569 -34.971  56.993  1.00 29.70           C  
ATOM    245  C   GLY A  19      -0.991 -36.149  57.879  1.00 30.36           C  
ATOM    246  O   GLY A  19      -1.242 -36.000  59.078  1.00 34.30           O  
ATOM    247  H   GLY A  19       0.511 -33.784  58.384  1.00  0.00           H  
ATOM    248  HA2 GLY A  19      -1.329 -34.793  56.232  1.00  0.00           H  
ATOM    249  HA3 GLY A  19       0.355 -35.225  56.474  1.00  0.00           H  
ATOM    250  N   ILE A  20      -1.043 -37.343  57.283  1.00 24.62           N  
ATOM    251  CA  ILE A  20      -1.408 -38.589  57.942  1.00 26.59           C  
ATOM    252  C   ILE A  20      -0.369 -39.684  57.615  1.00 29.06           C  
ATOM    253  O   ILE A  20       0.378 -39.593  56.638  1.00 29.72           O  
ATOM    254  CB  ILE A  20      -2.827 -39.047  57.493  1.00 32.49           C  
ATOM    255  CG1 ILE A  20      -3.469 -40.020  58.508  1.00 28.09           C  
ATOM    256  CG2 ILE A  20      -2.879 -39.598  56.050  1.00 24.24           C  
ATOM    257  CD1 ILE A  20      -4.921 -40.391  58.186  1.00 31.17           C  
ATOM    258  H   ILE A  20      -0.789 -37.412  56.296  1.00  0.00           H  
ATOM    259  HA  ILE A  20      -1.402 -38.448  59.024  1.00  0.00           H  
ATOM    260  HB  ILE A  20      -3.450 -38.153  57.500  1.00  0.00           H  
ATOM    261 HG12 ILE A  20      -2.907 -40.952  58.551  1.00  0.00           H  
ATOM    262 HG13 ILE A  20      -3.430 -39.587  59.509  1.00  0.00           H  
ATOM    263 HG21 ILE A  20      -3.906 -39.756  55.719  1.00  0.00           H  
ATOM    264 HG22 ILE A  20      -2.436 -38.891  55.346  1.00  0.00           H  
ATOM    265 HG23 ILE A  20      -2.354 -40.545  55.943  1.00  0.00           H  
ATOM    266 HD11 ILE A  20      -5.488 -40.588  59.096  1.00  0.00           H  
ATOM    267 HD12 ILE A  20      -5.438 -39.594  57.650  1.00  0.00           H  
ATOM    268 HD13 ILE A  20      -4.971 -41.284  57.563  1.00  0.00           H  
ATOM    269  N   ARG A  21      -0.333 -40.715  58.463  1.00 30.62           N  
ATOM    270  CA  ARG A  21       0.550 -41.861  58.342  1.00 35.09           C  
ATOM    271  C   ARG A  21      -0.210 -43.014  57.671  1.00 38.06           C  
ATOM    272  O   ARG A  21      -1.136 -43.555  58.277  1.00 36.26           O  
ATOM    273  CB  ARG A  21       1.016 -42.234  59.764  1.00 37.20           C  
ATOM    274  CG  ARG A  21       2.079 -43.343  59.849  1.00 41.97           C  
ATOM    275  CD  ARG A  21       3.386 -43.075  59.094  1.00 56.22           C  
ATOM    276  NE  ARG A  21       4.011 -41.776  59.373  1.00 54.03           N  
ATOM    277  CZ  ARG A  21       4.678 -41.385  60.468  1.00 57.17           C  
ATOM    278  NH1 ARG A  21       4.993 -40.105  60.552  1.00 54.28           N  
ATOM    279  NH2 ARG A  21       5.015 -42.215  61.461  1.00 63.32           N1+
ATOM    280  H   ARG A  21      -1.045 -40.771  59.175  1.00  0.00           H  
ATOM    281  HA  ARG A  21       1.420 -41.593  57.741  1.00  0.00           H  
ATOM    282  HB2 ARG A  21       1.407 -41.344  60.260  1.00  0.00           H  
ATOM    283  HB3 ARG A  21       0.154 -42.531  60.364  1.00  0.00           H  
ATOM    284  HG2 ARG A  21       2.273 -43.636  60.882  1.00  0.00           H  
ATOM    285  HG3 ARG A  21       1.627 -44.223  59.388  1.00  0.00           H  
ATOM    286  HD2 ARG A  21       4.091 -43.756  59.555  1.00  0.00           H  
ATOM    287  HD3 ARG A  21       3.331 -43.330  58.040  1.00  0.00           H  
ATOM    288  HE  ARG A  21       4.007 -41.130  58.583  1.00  0.00           H  
ATOM    289 HH11 ARG A  21       4.801 -39.450  59.808  1.00  0.00           H  
ATOM    290 HH12 ARG A  21       5.445 -39.653  61.376  1.00  0.00           H  
ATOM    291 HH21 ARG A  21       4.900 -43.210  61.412  1.00  0.00           H  
ATOM    292 HH22 ARG A  21       5.556 -41.847  62.247  1.00  0.00           H  
ATOM    293  N   LEU A  22       0.216 -43.403  56.468  1.00 31.76           N  
ATOM    294  CA  LEU A  22      -0.346 -44.527  55.728  1.00 32.57           C  
ATOM    295  C   LEU A  22       0.469 -45.794  56.025  1.00 27.17           C  
ATOM    296  O   LEU A  22       1.698 -45.737  56.069  1.00 31.35           O  
ATOM    297  CB  LEU A  22      -0.344 -44.207  54.219  1.00 29.43           C  
ATOM    298  CG  LEU A  22      -1.227 -43.000  53.826  1.00 30.64           C  
ATOM    299  CD1 LEU A  22      -1.239 -42.820  52.300  1.00 26.00           C  
ATOM    300  CD2 LEU A  22      -2.663 -43.092  54.374  1.00 27.39           C  
ATOM    301  H   LEU A  22       1.041 -42.969  56.058  1.00  0.00           H  
ATOM    302  HA  LEU A  22      -1.374 -44.705  56.048  1.00  0.00           H  
ATOM    303  HB2 LEU A  22       0.679 -44.036  53.879  1.00  0.00           H  
ATOM    304  HB3 LEU A  22      -0.694 -45.083  53.671  1.00  0.00           H  
ATOM    305  HG  LEU A  22      -0.772 -42.103  54.249  1.00  0.00           H  
ATOM    306 HD11 LEU A  22      -1.476 -41.794  52.020  1.00  0.00           H  
ATOM    307 HD12 LEU A  22      -0.278 -43.069  51.850  1.00  0.00           H  
ATOM    308 HD13 LEU A  22      -1.988 -43.456  51.825  1.00  0.00           H  
ATOM    309 HD21 LEU A  22      -3.362 -42.527  53.756  1.00  0.00           H  
ATOM    310 HD22 LEU A  22      -3.019 -44.122  54.399  1.00  0.00           H  
ATOM    311 HD23 LEU A  22      -2.732 -42.693  55.385  1.00  0.00           H  
ATOM    312  N   LYS A  23      -0.230 -46.916  56.229  1.00 27.77           N  
ATOM    313  CA  LYS A  23       0.368 -48.237  56.423  1.00 34.93           C  
ATOM    314  C   LYS A  23       0.615 -48.893  55.057  1.00 39.29           C  
ATOM    315  O   LYS A  23      -0.264 -48.810  54.199  1.00 33.34           O  
ATOM    316  CB  LYS A  23      -0.622 -49.149  57.185  1.00 32.83           C  
ATOM    317  CG  LYS A  23      -1.092 -48.685  58.573  1.00 46.98           C  
ATOM    318  CD  LYS A  23      -0.088 -48.919  59.722  1.00 52.49           C  
ATOM    319  CE  LYS A  23      -0.741 -49.455  61.017  1.00 57.87           C  
ATOM    320  NZ  LYS A  23      -1.879 -48.632  61.483  1.00 58.80           N1+
ATOM    321  H   LYS A  23      -1.226 -46.894  56.076  1.00  0.00           H  
ATOM    322  HA  LYS A  23       1.306 -48.155  56.976  1.00  0.00           H  
ATOM    323  HB2 LYS A  23      -1.515 -49.270  56.566  1.00  0.00           H  
ATOM    324  HB3 LYS A  23      -0.207 -50.157  57.265  1.00  0.00           H  
ATOM    325  HG2 LYS A  23      -1.383 -47.634  58.540  1.00  0.00           H  
ATOM    326  HG3 LYS A  23      -2.014 -49.236  58.768  1.00  0.00           H  
ATOM    327  HD2 LYS A  23       0.687 -49.621  59.404  1.00  0.00           H  
ATOM    328  HD3 LYS A  23       0.441 -47.987  59.932  1.00  0.00           H  
ATOM    329  HE2 LYS A  23      -1.101 -50.473  60.848  1.00  0.00           H  
ATOM    330  HE3 LYS A  23       0.006 -49.520  61.810  1.00  0.00           H  
ATOM    331  HZ1 LYS A  23      -2.601 -48.607  60.776  1.00  0.00           H  
ATOM    332  HZ2 LYS A  23      -2.272 -49.031  62.326  1.00  0.00           H  
ATOM    333  HZ3 LYS A  23      -1.580 -47.687  61.678  1.00  0.00           H  
ATOM    334  N   THR A  24       1.722 -49.623  54.937  1.00 33.38           N  
ATOM    335  CA  THR A  24       1.929 -50.667  53.934  1.00 35.11           C  
ATOM    336  C   THR A  24       2.465 -51.906  54.700  1.00 41.89           C  
ATOM    337  O   THR A  24       2.923 -51.725  55.839  1.00 36.70           O  
ATOM    338  CB  THR A  24       2.955 -50.233  52.837  1.00 35.66           C  
ATOM    339  OG1 THR A  24       4.302 -50.508  53.165  1.00 36.27           O  
ATOM    340  CG2 THR A  24       2.859 -48.758  52.426  1.00 33.09           C  
ATOM    341  H   THR A  24       2.401 -49.682  55.684  1.00  0.00           H  
ATOM    342  HA  THR A  24       0.978 -50.922  53.465  1.00  0.00           H  
ATOM    343  HB  THR A  24       2.738 -50.817  51.941  1.00  0.00           H  
ATOM    344 HG21 THR A  24       3.492 -48.551  51.561  1.00  0.00           H  
ATOM    345 HG22 THR A  24       1.839 -48.516  52.147  1.00  0.00           H  
ATOM    346 HG23 THR A  24       3.158 -48.079  53.224  1.00  0.00           H  
ATOM    347  HG1 THR A  24       4.586 -49.847  53.822  1.00  0.00           H  
ATOM    348  N   PRO A  25       2.489 -53.105  54.072  1.00 41.96           N  
ATOM    349  CA  PRO A  25       3.191 -54.273  54.644  1.00 40.91           C  
ATOM    350  C   PRO A  25       4.695 -54.077  54.921  1.00 47.42           C  
ATOM    351  O   PRO A  25       5.209 -54.686  55.854  1.00 41.53           O  
ATOM    352  CB  PRO A  25       2.960 -55.392  53.615  1.00 43.55           C  
ATOM    353  CG  PRO A  25       1.708 -54.974  52.867  1.00 42.24           C  
ATOM    354  CD  PRO A  25       1.823 -53.456  52.815  1.00 40.67           C  
ATOM    355  HA  PRO A  25       2.692 -54.532  55.580  1.00  0.00           H  
ATOM    356  HB2 PRO A  25       3.794 -55.451  52.912  1.00  0.00           H  
ATOM    357  HB3 PRO A  25       2.859 -56.373  54.079  1.00  0.00           H  
ATOM    358  HG2 PRO A  25       1.625 -55.440  51.886  1.00  0.00           H  
ATOM    359  HG3 PRO A  25       0.828 -55.258  53.446  1.00  0.00           H  
ATOM    360  HD2 PRO A  25       2.450 -53.155  51.974  1.00  0.00           H  
ATOM    361  HD3 PRO A  25       0.838 -53.005  52.690  1.00  0.00           H  
ATOM    362  N   GLY A  26       5.372 -53.230  54.131  1.00 42.20           N  
ATOM    363  CA  GLY A  26       6.811 -53.000  54.253  1.00 41.50           C  
ATOM    364  C   GLY A  26       7.124 -51.897  55.274  1.00 44.35           C  
ATOM    365  O   GLY A  26       8.294 -51.628  55.546  1.00 47.20           O  
ATOM    366  H   GLY A  26       4.898 -52.712  53.401  1.00  0.00           H  
ATOM    367  HA2 GLY A  26       7.334 -53.915  54.538  1.00  0.00           H  
ATOM    368  HA3 GLY A  26       7.201 -52.708  53.279  1.00  0.00           H  
ATOM    369  N   GLY A  27       6.104 -51.239  55.833  1.00 41.15           N  
ATOM    370  CA  GLY A  27       6.264 -50.165  56.804  1.00 34.30           C  
ATOM    371  C   GLY A  27       5.533 -48.902  56.330  1.00 41.73           C  
ATOM    372  O   GLY A  27       4.895 -48.897  55.273  1.00 39.56           O  
ATOM    373  H   GLY A  27       5.163 -51.507  55.574  1.00  0.00           H  
ATOM    374  HA2 GLY A  27       5.839 -50.507  57.747  1.00  0.00           H  
ATOM    375  HA3 GLY A  27       7.312 -49.924  56.987  1.00  0.00           H  
ATOM    376  N   PRO A  28       5.555 -47.841  57.157  1.00 40.73           N  
ATOM    377  CA  PRO A  28       4.778 -46.621  56.898  1.00 35.19           C  
ATOM    378  C   PRO A  28       5.308 -45.672  55.804  1.00 33.59           C  
ATOM    379  O   PRO A  28       6.499 -45.668  55.490  1.00 36.09           O  
ATOM    380  CB  PRO A  28       4.799 -45.906  58.250  1.00 37.71           C  
ATOM    381  CG  PRO A  28       6.007 -46.431  58.996  1.00 37.38           C  
ATOM    382  CD  PRO A  28       6.134 -47.857  58.503  1.00 40.20           C  
ATOM    383  HA  PRO A  28       3.761 -46.913  56.642  1.00  0.00           H  
ATOM    384  HB2 PRO A  28       4.946 -44.844  58.095  1.00  0.00           H  
ATOM    385  HB3 PRO A  28       3.874 -46.087  58.797  1.00  0.00           H  
ATOM    386  HG2 PRO A  28       6.883 -45.885  58.657  1.00  0.00           H  
ATOM    387  HG3 PRO A  28       5.947 -46.335  60.081  1.00  0.00           H  
ATOM    388  HD2 PRO A  28       7.177 -48.180  58.517  1.00  0.00           H  
ATOM    389  HD3 PRO A  28       5.555 -48.530  59.137  1.00  0.00           H  
ATOM    390  N   VAL A  29       4.404 -44.791  55.361  1.00 30.81           N  
ATOM    391  CA  VAL A  29       4.650 -43.615  54.529  1.00 28.86           C  
ATOM    392  C   VAL A  29       3.874 -42.433  55.144  1.00 26.37           C  
ATOM    393  O   VAL A  29       2.821 -42.652  55.746  1.00 34.32           O  
ATOM    394  CB  VAL A  29       4.165 -43.884  53.073  1.00 33.97           C  
ATOM    395  CG1 VAL A  29       3.954 -42.657  52.161  1.00 26.67           C  
ATOM    396  CG2 VAL A  29       5.123 -44.871  52.393  1.00 26.33           C  
ATOM    397  H   VAL A  29       3.437 -44.877  55.666  1.00  0.00           H  
ATOM    398  HA  VAL A  29       5.714 -43.366  54.533  1.00  0.00           H  
ATOM    399  HB  VAL A  29       3.193 -44.377  53.128  1.00  0.00           H  
ATOM    400 HG11 VAL A  29       3.682 -42.964  51.151  1.00  0.00           H  
ATOM    401 HG12 VAL A  29       3.150 -42.008  52.511  1.00  0.00           H  
ATOM    402 HG13 VAL A  29       4.858 -42.060  52.077  1.00  0.00           H  
ATOM    403 HG21 VAL A  29       4.887 -44.993  51.339  1.00  0.00           H  
ATOM    404 HG22 VAL A  29       6.160 -44.540  52.456  1.00  0.00           H  
ATOM    405 HG23 VAL A  29       5.061 -45.852  52.862  1.00  0.00           H  
ATOM    406  N   SER A  30       4.397 -41.212  55.012  1.00 23.86           N  
ATOM    407  CA  SER A  30       3.728 -39.992  55.457  1.00 25.50           C  
ATOM    408  C   SER A  30       3.108 -39.330  54.217  1.00 31.76           C  
ATOM    409  O   SER A  30       3.827 -39.102  53.241  1.00 27.11           O  
ATOM    410  CB  SER A  30       4.775 -39.081  56.124  1.00 28.92           C  
ATOM    411  OG  SER A  30       5.264 -39.674  57.322  1.00 35.99           O  
ATOM    412  H   SER A  30       5.207 -41.057  54.415  1.00  0.00           H  
ATOM    413  HA  SER A  30       2.939 -40.203  56.180  1.00  0.00           H  
ATOM    414  HB2 SER A  30       5.608 -38.886  55.447  1.00  0.00           H  
ATOM    415  HB3 SER A  30       4.331 -38.113  56.367  1.00  0.00           H  
ATOM    416  HG  SER A  30       6.176 -39.371  57.438  1.00  0.00           H  
ATOM    417  N   ALA A  31       1.799 -39.072  54.255  1.00 24.14           N  
ATOM    418  CA  ALA A  31       1.041 -38.515  53.142  1.00 24.83           C  
ATOM    419  C   ALA A  31       0.371 -37.213  53.579  1.00 24.47           C  
ATOM    420  O   ALA A  31      -0.182 -37.152  54.674  1.00 31.30           O  
ATOM    421  CB  ALA A  31      -0.004 -39.541  52.692  1.00 18.93           C  
ATOM    422  H   ALA A  31       1.254 -39.217  55.106  1.00  0.00           H  
ATOM    423  HA  ALA A  31       1.691 -38.303  52.296  1.00  0.00           H  
ATOM    424  HB1 ALA A  31      -0.555 -39.180  51.824  1.00  0.00           H  
ATOM    425  HB2 ALA A  31       0.474 -40.476  52.403  1.00  0.00           H  
ATOM    426  HB3 ALA A  31      -0.729 -39.752  53.479  1.00  0.00           H  
ATOM    427  N   PHE A  32       0.444 -36.211  52.707  1.00 24.63           N  
ATOM    428  CA  PHE A  32      -0.161 -34.895  52.845  1.00 20.31           C  
ATOM    429  C   PHE A  32      -1.071 -34.779  51.625  1.00 29.77           C  
ATOM    430  O   PHE A  32      -0.568 -34.554  50.525  1.00 24.22           O  
ATOM    431  CB  PHE A  32       0.951 -33.821  52.823  1.00 22.69           C  
ATOM    432  CG  PHE A  32       1.943 -33.904  53.971  1.00 31.36           C  
ATOM    433  CD1 PHE A  32       2.986 -34.858  53.946  1.00 27.67           C  
ATOM    434  CD2 PHE A  32       1.749 -33.129  55.132  1.00 30.28           C  
ATOM    435  CE1 PHE A  32       3.815 -35.011  55.047  1.00 30.71           C  
ATOM    436  CE2 PHE A  32       2.605 -33.281  56.213  1.00 30.69           C  
ATOM    437  CZ  PHE A  32       3.620 -34.228  56.177  1.00 32.62           C  
ATOM    438  H   PHE A  32       0.929 -36.355  51.821  1.00  0.00           H  
ATOM    439  HA  PHE A  32      -0.744 -34.807  53.763  1.00  0.00           H  
ATOM    440  HB2 PHE A  32       1.510 -33.874  51.888  1.00  0.00           H  
ATOM    441  HB3 PHE A  32       0.490 -32.832  52.835  1.00  0.00           H  
ATOM    442  HD1 PHE A  32       3.125 -35.485  53.075  1.00  0.00           H  
ATOM    443  HD2 PHE A  32       0.931 -32.426  55.191  1.00  0.00           H  
ATOM    444  HE1 PHE A  32       4.603 -35.749  55.031  1.00  0.00           H  
ATOM    445  HE2 PHE A  32       2.459 -32.675  57.096  1.00  0.00           H  
ATOM    446  HZ  PHE A  32       4.257 -34.356  57.038  1.00  0.00           H  
ATOM    447  N   LEU A  33      -2.358 -35.051  51.817  1.00 29.55           N  
ATOM    448  CA  LEU A  33      -3.353 -35.187  50.760  1.00 23.57           C  
ATOM    449  C   LEU A  33      -4.235 -33.935  50.769  1.00 25.82           C  
ATOM    450  O   LEU A  33      -4.570 -33.464  51.850  1.00 27.28           O  
ATOM    451  CB  LEU A  33      -4.208 -36.440  51.058  1.00 20.22           C  
ATOM    452  CG  LEU A  33      -3.418 -37.752  51.275  1.00 24.19           C  
ATOM    453  CD1 LEU A  33      -4.371 -38.928  51.574  1.00 25.42           C  
ATOM    454  CD2 LEU A  33      -2.483 -38.063  50.096  1.00 26.21           C  
ATOM    455  H   LEU A  33      -2.732 -35.108  52.764  1.00  0.00           H  
ATOM    456  HA  LEU A  33      -2.879 -35.290  49.784  1.00  0.00           H  
ATOM    457  HB2 LEU A  33      -4.801 -36.252  51.954  1.00  0.00           H  
ATOM    458  HB3 LEU A  33      -4.924 -36.575  50.244  1.00  0.00           H  
ATOM    459  HG  LEU A  33      -2.794 -37.630  52.162  1.00  0.00           H  
ATOM    460 HD11 LEU A  33      -4.164 -39.360  52.554  1.00  0.00           H  
ATOM    461 HD12 LEU A  33      -5.415 -38.615  51.576  1.00  0.00           H  
ATOM    462 HD13 LEU A  33      -4.291 -39.729  50.837  1.00  0.00           H  
ATOM    463 HD21 LEU A  33      -2.267 -39.129  50.007  1.00  0.00           H  
ATOM    464 HD22 LEU A  33      -2.934 -37.754  49.154  1.00  0.00           H  
ATOM    465 HD23 LEU A  33      -1.527 -37.549  50.198  1.00  0.00           H  
ATOM    466  N   GLY A  34      -4.630 -33.426  49.599  1.00 23.14           N  
ATOM    467  CA  GLY A  34      -5.580 -32.314  49.545  1.00 17.89           C  
ATOM    468  C   GLY A  34      -4.942 -30.962  49.926  1.00 27.04           C  
ATOM    469  O   GLY A  34      -5.606 -30.127  50.536  1.00 25.34           O  
ATOM    470  H   GLY A  34      -4.361 -33.886  48.732  1.00  0.00           H  
ATOM    471  HA2 GLY A  34      -5.994 -32.264  48.542  1.00  0.00           H  
ATOM    472  HA3 GLY A  34      -6.423 -32.510  50.212  1.00  0.00           H  
ATOM    473  N   ILE A  35      -3.671 -30.715  49.578  1.00 24.72           N  
ATOM    474  CA  ILE A  35      -3.008 -29.424  49.789  1.00 19.33           C  
ATOM    475  C   ILE A  35      -3.433 -28.450  48.657  1.00 22.19           C  
ATOM    476  O   ILE A  35      -3.209 -28.789  47.493  1.00 26.73           O  
ATOM    477  CB  ILE A  35      -1.454 -29.549  49.690  1.00 19.16           C  
ATOM    478  CG1 ILE A  35      -0.866 -30.628  50.629  1.00 18.11           C  
ATOM    479  CG2 ILE A  35      -0.750 -28.189  49.917  1.00 20.18           C  
ATOM    480  CD1 ILE A  35       0.618 -30.937  50.354  1.00 21.55           C  
ATOM    481  H   ILE A  35      -3.177 -31.377  48.981  1.00  0.00           H  
ATOM    482  HA  ILE A  35      -3.268 -29.065  50.784  1.00  0.00           H  
ATOM    483  HB  ILE A  35      -1.210 -29.867  48.676  1.00  0.00           H  
ATOM    484 HG12 ILE A  35      -1.002 -30.335  51.669  1.00  0.00           H  
ATOM    485 HG13 ILE A  35      -1.422 -31.561  50.518  1.00  0.00           H  
ATOM    486 HG21 ILE A  35       0.326 -28.305  49.988  1.00  0.00           H  
ATOM    487 HG22 ILE A  35      -0.929 -27.489  49.099  1.00  0.00           H  
ATOM    488 HG23 ILE A  35      -1.088 -27.712  50.836  1.00  0.00           H  
ATOM    489 HD11 ILE A  35       0.752 -32.006  50.178  1.00  0.00           H  
ATOM    490 HD12 ILE A  35       1.001 -30.426  49.471  1.00  0.00           H  
ATOM    491 HD13 ILE A  35       1.252 -30.673  51.196  1.00  0.00           H  
ATOM    492  N   PRO A  36      -4.035 -27.280  48.977  1.00 25.77           N  
ATOM    493  CA  PRO A  36      -4.422 -26.306  47.938  1.00 19.62           C  
ATOM    494  C   PRO A  36      -3.201 -25.648  47.269  1.00 29.79           C  
ATOM    495  O   PRO A  36      -2.341 -25.129  47.986  1.00 25.28           O  
ATOM    496  CB  PRO A  36      -5.273 -25.283  48.706  1.00 21.86           C  
ATOM    497  CG  PRO A  36      -4.794 -25.357  50.150  1.00 20.79           C  
ATOM    498  CD  PRO A  36      -4.401 -26.820  50.319  1.00 23.06           C  
ATOM    499  HA  PRO A  36      -5.036 -26.782  47.172  1.00  0.00           H  
ATOM    500  HB2 PRO A  36      -5.204 -24.285  48.283  1.00  0.00           H  
ATOM    501  HB3 PRO A  36      -6.322 -25.564  48.638  1.00  0.00           H  
ATOM    502  HG2 PRO A  36      -3.906 -24.734  50.270  1.00  0.00           H  
ATOM    503  HG3 PRO A  36      -5.538 -25.026  50.876  1.00  0.00           H  
ATOM    504  HD2 PRO A  36      -3.590 -26.911  51.041  1.00  0.00           H  
ATOM    505  HD3 PRO A  36      -5.249 -27.410  50.673  1.00  0.00           H  
ATOM    506  N   PHE A  37      -3.144 -25.672  45.930  1.00 21.74           N  
ATOM    507  CA  PHE A  37      -2.079 -25.006  45.170  1.00 15.56           C  
ATOM    508  C   PHE A  37      -2.590 -23.776  44.402  1.00 18.16           C  
ATOM    509  O   PHE A  37      -1.768 -22.934  44.040  1.00 24.27           O  
ATOM    510  CB  PHE A  37      -1.348 -26.013  44.255  1.00 24.53           C  
ATOM    511  CG  PHE A  37      -2.100 -26.562  43.051  1.00 21.38           C  
ATOM    512  CD1 PHE A  37      -2.199 -25.809  41.862  1.00 22.21           C  
ATOM    513  CD2 PHE A  37      -2.817 -27.770  43.152  1.00 15.16           C  
ATOM    514  CE1 PHE A  37      -2.957 -26.280  40.800  1.00 23.15           C  
ATOM    515  CE2 PHE A  37      -3.545 -28.240  42.067  1.00 20.24           C  
ATOM    516  CZ  PHE A  37      -3.614 -27.498  40.897  1.00 23.56           C  
ATOM    517  H   PHE A  37      -3.878 -26.121  45.392  1.00  0.00           H  
ATOM    518  HA  PHE A  37      -1.320 -24.619  45.853  1.00  0.00           H  
ATOM    519  HB2 PHE A  37      -0.446 -25.532  43.872  1.00  0.00           H  
ATOM    520  HB3 PHE A  37      -0.995 -26.841  44.867  1.00  0.00           H  
ATOM    521  HD1 PHE A  37      -1.695 -24.857  41.776  1.00  0.00           H  
ATOM    522  HD2 PHE A  37      -2.790 -28.336  44.071  1.00  0.00           H  
ATOM    523  HE1 PHE A  37      -3.037 -25.699  39.894  1.00  0.00           H  
ATOM    524  HE2 PHE A  37      -4.081 -29.176  42.131  1.00  0.00           H  
ATOM    525  HZ  PHE A  37      -4.194 -27.865  40.063  1.00  0.00           H  
ATOM    526  N   ALA A  38      -3.908 -23.655  44.196  1.00 17.57           N  
ATOM    527  CA  ALA A  38      -4.526 -22.519  43.520  1.00 22.39           C  
ATOM    528  C   ALA A  38      -5.684 -21.969  44.359  1.00 23.57           C  
ATOM    529  O   ALA A  38      -6.195 -22.670  45.237  1.00 22.13           O  
ATOM    530  CB  ALA A  38      -5.043 -22.980  42.151  1.00 19.06           C  
ATOM    531  H   ALA A  38      -4.560 -24.328  44.578  1.00  0.00           H  
ATOM    532  HA  ALA A  38      -3.796 -21.725  43.382  1.00  0.00           H  
ATOM    533  HB1 ALA A  38      -5.334 -22.131  41.533  1.00  0.00           H  
ATOM    534  HB2 ALA A  38      -4.293 -23.550  41.604  1.00  0.00           H  
ATOM    535  HB3 ALA A  38      -5.920 -23.612  42.264  1.00  0.00           H  
ATOM    536  N   GLU A  39      -6.110 -20.740  44.043  1.00 23.28           N  
ATOM    537  CA  GLU A  39      -7.404 -20.213  44.484  1.00 29.83           C  
ATOM    538  C   GLU A  39      -8.560 -20.941  43.754  1.00 32.84           C  
ATOM    539  O   GLU A  39      -8.418 -21.162  42.547  1.00 32.36           O  
ATOM    540  CB  GLU A  39      -7.475 -18.690  44.222  1.00 26.31           C  
ATOM    541  CG  GLU A  39      -6.665 -17.844  45.228  1.00 42.68           C  
ATOM    542  CD  GLU A  39      -7.123 -18.014  46.684  1.00 39.23           C  
ATOM    543  OE1 GLU A  39      -8.343 -17.990  46.944  1.00 48.11           O  
ATOM    544  OE2 GLU A  39      -6.254 -18.256  47.546  1.00 36.10           O1-
ATOM    545  H   GLU A  39      -5.628 -20.230  43.311  1.00  0.00           H  
ATOM    546  HA  GLU A  39      -7.445 -20.398  45.552  1.00  0.00           H  
ATOM    547  HB2 GLU A  39      -7.116 -18.474  43.215  1.00  0.00           H  
ATOM    548  HB3 GLU A  39      -8.514 -18.356  44.234  1.00  0.00           H  
ATOM    549  HG2 GLU A  39      -5.609 -18.095  45.145  1.00  0.00           H  
ATOM    550  HG3 GLU A  39      -6.746 -16.788  44.972  1.00  0.00           H  
ATOM    551  N   PRO A  40      -9.661 -21.286  44.472  1.00 33.04           N  
ATOM    552  CA  PRO A  40     -10.862 -21.944  43.902  1.00 25.57           C  
ATOM    553  C   PRO A  40     -11.361 -21.322  42.573  1.00 30.55           C  
ATOM    554  O   PRO A  40     -11.845 -20.183  42.593  1.00 27.45           O  
ATOM    555  CB  PRO A  40     -11.912 -21.788  45.018  1.00 27.81           C  
ATOM    556  CG  PRO A  40     -11.104 -21.784  46.297  1.00 26.11           C  
ATOM    557  CD  PRO A  40      -9.850 -21.025  45.904  1.00 27.54           C  
ATOM    558  HA  PRO A  40     -10.619 -23.002  43.819  1.00  0.00           H  
ATOM    559  HB2 PRO A  40     -12.455 -20.845  44.940  1.00  0.00           H  
ATOM    560  HB3 PRO A  40     -12.649 -22.591  45.012  1.00  0.00           H  
ATOM    561  HG2 PRO A  40     -11.635 -21.356  47.147  1.00  0.00           H  
ATOM    562  HG3 PRO A  40     -10.830 -22.804  46.563  1.00  0.00           H  
ATOM    563  HD2 PRO A  40      -9.989 -19.953  46.053  1.00  0.00           H  
ATOM    564  HD3 PRO A  40      -9.022 -21.366  46.524  1.00  0.00           H  
ATOM    565  N   PRO A  41     -11.197 -22.025  41.426  1.00 30.55           N  
ATOM    566  CA  PRO A  41     -11.520 -21.478  40.091  1.00 26.23           C  
ATOM    567  C   PRO A  41     -13.039 -21.370  39.801  1.00 29.71           C  
ATOM    568  O   PRO A  41     -13.519 -21.825  38.763  1.00 30.87           O  
ATOM    569  CB  PRO A  41     -10.777 -22.433  39.146  1.00 23.17           C  
ATOM    570  CG  PRO A  41     -10.835 -23.769  39.859  1.00 23.13           C  
ATOM    571  CD  PRO A  41     -10.642 -23.377  41.319  1.00 24.56           C  
ATOM    572  HA  PRO A  41     -11.088 -20.484  39.993  1.00  0.00           H  
ATOM    573  HB2 PRO A  41     -11.205 -22.479  38.149  1.00  0.00           H  
ATOM    574  HB3 PRO A  41      -9.738 -22.115  39.043  1.00  0.00           H  
ATOM    575  HG2 PRO A  41     -11.827 -24.201  39.722  1.00  0.00           H  
ATOM    576  HG3 PRO A  41     -10.110 -24.494  39.496  1.00  0.00           H  
ATOM    577  HD2 PRO A  41     -11.126 -24.091  41.983  1.00  0.00           H  
ATOM    578  HD3 PRO A  41      -9.582 -23.345  41.574  1.00  0.00           H  
ATOM    579  N   MET A  42     -13.769 -20.751  40.728  1.00 30.48           N  
ATOM    580  CA  MET A  42     -15.218 -20.664  40.758  1.00 30.10           C  
ATOM    581  C   MET A  42     -15.721 -19.307  40.255  1.00 31.99           C  
ATOM    582  O   MET A  42     -14.992 -18.310  40.279  1.00 33.03           O  
ATOM    583  CB  MET A  42     -15.674 -20.834  42.217  1.00 32.67           C  
ATOM    584  CG  MET A  42     -15.288 -22.184  42.833  1.00 29.11           C  
ATOM    585  SD  MET A  42     -16.215 -22.592  44.330  1.00 58.06           S  
ATOM    586  CE  MET A  42     -17.907 -22.631  43.677  1.00 40.38           C  
ATOM    587  H   MET A  42     -13.276 -20.368  41.532  1.00  0.00           H  
ATOM    588  HA  MET A  42     -15.655 -21.458  40.145  1.00  0.00           H  
ATOM    589  HB2 MET A  42     -15.247 -20.040  42.833  1.00  0.00           H  
ATOM    590  HB3 MET A  42     -16.751 -20.695  42.268  1.00  0.00           H  
ATOM    591  HG2 MET A  42     -15.433 -22.982  42.110  1.00  0.00           H  
ATOM    592  HG3 MET A  42     -14.227 -22.198  43.082  1.00  0.00           H  
ATOM    593  HE1 MET A  42     -18.555 -23.145  44.386  1.00  0.00           H  
ATOM    594  HE2 MET A  42     -18.304 -21.627  43.534  1.00  0.00           H  
ATOM    595  HE3 MET A  42     -17.946 -23.172  42.731  1.00  0.00           H  
ATOM    596  N   GLY A  43     -17.011 -19.278  39.895  1.00 28.61           N  
ATOM    597  CA  GLY A  43     -17.787 -18.083  39.555  1.00 30.08           C  
ATOM    598  C   GLY A  43     -17.104 -17.289  38.428  1.00 35.78           C  
ATOM    599  O   GLY A  43     -17.045 -17.799  37.306  1.00 35.30           O  
ATOM    600  H   GLY A  43     -17.502 -20.163  39.870  1.00  0.00           H  
ATOM    601  HA2 GLY A  43     -18.764 -18.405  39.194  1.00  0.00           H  
ATOM    602  HA3 GLY A  43     -17.975 -17.496  40.452  1.00  0.00           H  
ATOM    603  N   PRO A  44     -16.563 -16.076  38.695  1.00 35.54           N  
ATOM    604  CA  PRO A  44     -15.809 -15.315  37.686  1.00 33.51           C  
ATOM    605  C   PRO A  44     -14.523 -16.000  37.182  1.00 28.05           C  
ATOM    606  O   PRO A  44     -14.154 -15.751  36.039  1.00 35.57           O  
ATOM    607  CB  PRO A  44     -15.529 -13.965  38.367  1.00 36.02           C  
ATOM    608  CG  PRO A  44     -15.540 -14.272  39.856  1.00 34.69           C  
ATOM    609  CD  PRO A  44     -16.589 -15.372  39.982  1.00 32.10           C  
ATOM    610  HA  PRO A  44     -16.442 -15.140  36.816  1.00  0.00           H  
ATOM    611  HB2 PRO A  44     -14.595 -13.500  38.045  1.00  0.00           H  
ATOM    612  HB3 PRO A  44     -16.333 -13.268  38.129  1.00  0.00           H  
ATOM    613  HG2 PRO A  44     -14.566 -14.667  40.148  1.00  0.00           H  
ATOM    614  HG3 PRO A  44     -15.746 -13.401  40.480  1.00  0.00           H  
ATOM    615  HD2 PRO A  44     -16.359 -16.017  40.832  1.00  0.00           H  
ATOM    616  HD3 PRO A  44     -17.582 -14.946  40.131  1.00  0.00           H  
ATOM    617  N   ARG A  45     -13.888 -16.853  38.003  1.00 32.01           N  
ATOM    618  CA  ARG A  45     -12.650 -17.560  37.660  1.00 35.42           C  
ATOM    619  C   ARG A  45     -12.878 -18.814  36.801  1.00 31.32           C  
ATOM    620  O   ARG A  45     -11.897 -19.374  36.308  1.00 30.34           O  
ATOM    621  CB  ARG A  45     -11.909 -17.965  38.944  1.00 33.93           C  
ATOM    622  CG  ARG A  45     -11.346 -16.803  39.762  1.00 41.19           C  
ATOM    623  CD  ARG A  45     -10.909 -17.265  41.164  1.00 45.84           C  
ATOM    624  NE  ARG A  45      -9.995 -16.294  41.771  1.00 59.54           N  
ATOM    625  CZ  ARG A  45     -10.169 -15.087  42.308  1.00 64.61           C  
ATOM    626  NH1 ARG A  45      -9.099 -14.412  42.717  1.00 63.64           N  
ATOM    627  NH2 ARG A  45     -11.380 -14.549  42.411  1.00 64.73           N1+
ATOM    628  H   ARG A  45     -14.290 -17.101  38.902  1.00  0.00           H  
ATOM    629  HA  ARG A  45     -12.004 -16.897  37.081  1.00  0.00           H  
ATOM    630  HB2 ARG A  45     -12.558 -18.573  39.569  1.00  0.00           H  
ATOM    631  HB3 ARG A  45     -11.061 -18.599  38.682  1.00  0.00           H  
ATOM    632  HG2 ARG A  45     -10.550 -16.280  39.226  1.00  0.00           H  
ATOM    633  HG3 ARG A  45     -12.152 -16.080  39.886  1.00  0.00           H  
ATOM    634  HD2 ARG A  45     -11.778 -17.315  41.820  1.00  0.00           H  
ATOM    635  HD3 ARG A  45     -10.481 -18.269  41.157  1.00  0.00           H  
ATOM    636  HE  ARG A  45      -9.010 -16.438  41.468  1.00  0.00           H  
ATOM    637 HH11 ARG A  45      -8.213 -14.691  42.251  1.00  0.00           H  
ATOM    638 HH12 ARG A  45      -9.083 -13.504  43.143  1.00  0.00           H  
ATOM    639 HH21 ARG A  45     -12.175 -15.120  42.177  1.00  0.00           H  
ATOM    640 HH22 ARG A  45     -11.523 -13.640  42.818  1.00  0.00           H  
ATOM    641  N   ARG A  46     -14.134 -19.252  36.609  1.00 25.45           N  
ATOM    642  CA  ARG A  46     -14.429 -20.367  35.709  1.00 29.50           C  
ATOM    643  C   ARG A  46     -13.984 -19.998  34.281  1.00 26.04           C  
ATOM    644  O   ARG A  46     -14.336 -18.917  33.804  1.00 22.48           O  
ATOM    645  CB  ARG A  46     -15.924 -20.748  35.763  1.00 24.29           C  
ATOM    646  CG  ARG A  46     -16.274 -21.969  34.876  1.00 23.53           C  
ATOM    647  CD  ARG A  46     -17.772 -22.155  34.596  1.00 22.39           C  
ATOM    648  NE  ARG A  46     -18.529 -22.565  35.783  1.00 22.98           N  
ATOM    649  CZ  ARG A  46     -19.851 -22.656  35.942  1.00 23.20           C  
ATOM    650  NH1 ARG A  46     -20.700 -22.314  34.980  1.00 24.33           N  
ATOM    651  NH2 ARG A  46     -20.352 -23.102  37.083  1.00 23.04           N1+
ATOM    652  H   ARG A  46     -14.910 -18.751  37.013  1.00  0.00           H  
ATOM    653  HA  ARG A  46     -13.852 -21.227  36.059  1.00  0.00           H  
ATOM    654  HB2 ARG A  46     -16.205 -20.966  36.795  1.00  0.00           H  
ATOM    655  HB3 ARG A  46     -16.520 -19.888  35.462  1.00  0.00           H  
ATOM    656  HG2 ARG A  46     -15.752 -21.982  33.921  1.00  0.00           H  
ATOM    657  HG3 ARG A  46     -15.897 -22.847  35.404  1.00  0.00           H  
ATOM    658  HD2 ARG A  46     -18.183 -21.193  34.294  1.00  0.00           H  
ATOM    659  HD3 ARG A  46     -17.933 -22.844  33.767  1.00  0.00           H  
ATOM    660  HE  ARG A  46     -17.928 -22.951  36.549  1.00  0.00           H  
ATOM    661 HH11 ARG A  46     -20.422 -21.969  34.074  1.00  0.00           H  
ATOM    662 HH12 ARG A  46     -21.702 -22.376  35.170  1.00  0.00           H  
ATOM    663 HH21 ARG A  46     -19.710 -23.376  37.865  1.00  0.00           H  
ATOM    664 HH22 ARG A  46     -21.339 -23.131  37.280  1.00  0.00           H  
ATOM    665  N   PHE A  47     -13.216 -20.898  33.658  1.00 22.09           N  
ATOM    666  CA  PHE A  47     -12.598 -20.794  32.330  1.00 21.88           C  
ATOM    667  C   PHE A  47     -11.339 -19.905  32.298  1.00 28.97           C  
ATOM    668  O   PHE A  47     -10.717 -19.842  31.242  1.00 28.83           O  
ATOM    669  CB  PHE A  47     -13.598 -20.334  31.238  1.00 18.22           C  
ATOM    670  CG  PHE A  47     -14.952 -21.025  31.224  1.00 18.15           C  
ATOM    671  CD1 PHE A  47     -15.046 -22.415  31.019  1.00 20.52           C  
ATOM    672  CD2 PHE A  47     -16.131 -20.277  31.429  1.00 20.74           C  
ATOM    673  CE1 PHE A  47     -16.294 -23.020  30.975  1.00 18.93           C  
ATOM    674  CE2 PHE A  47     -17.370 -20.898  31.366  1.00 23.69           C  
ATOM    675  CZ  PHE A  47     -17.450 -22.264  31.125  1.00 21.31           C  
ATOM    676  H   PHE A  47     -12.989 -21.750  34.146  1.00  0.00           H  
ATOM    677  HA  PHE A  47     -12.265 -21.801  32.077  1.00  0.00           H  
ATOM    678  HB2 PHE A  47     -13.750 -19.256  31.302  1.00  0.00           H  
ATOM    679  HB3 PHE A  47     -13.142 -20.492  30.260  1.00  0.00           H  
ATOM    680  HD1 PHE A  47     -14.155 -23.010  30.870  1.00  0.00           H  
ATOM    681  HD2 PHE A  47     -16.065 -19.217  31.624  1.00  0.00           H  
ATOM    682  HE1 PHE A  47     -16.362 -24.083  30.795  1.00  0.00           H  
ATOM    683  HE2 PHE A  47     -18.266 -20.311  31.496  1.00  0.00           H  
ATOM    684  HZ  PHE A  47     -18.413 -22.747  31.058  1.00  0.00           H  
ATOM    685  N   LEU A  48     -10.959 -19.249  33.409  1.00 28.43           N  
ATOM    686  CA  LEU A  48      -9.736 -18.438  33.467  1.00 27.19           C  
ATOM    687  C   LEU A  48      -8.535 -19.301  33.898  1.00 25.79           C  
ATOM    688  O   LEU A  48      -8.749 -20.312  34.576  1.00 25.08           O  
ATOM    689  CB  LEU A  48      -9.911 -17.267  34.464  1.00 31.58           C  
ATOM    690  CG  LEU A  48     -10.964 -16.212  34.065  1.00 31.07           C  
ATOM    691  CD1 LEU A  48     -10.942 -15.026  35.049  1.00 31.22           C  
ATOM    692  CD2 LEU A  48     -10.781 -15.724  32.618  1.00 31.11           C  
ATOM    693  H   LEU A  48     -11.458 -19.362  34.283  1.00  0.00           H  
ATOM    694  HA  LEU A  48      -9.545 -18.036  32.475  1.00  0.00           H  
ATOM    695  HB2 LEU A  48     -10.128 -17.656  35.459  1.00  0.00           H  
ATOM    696  HB3 LEU A  48      -8.952 -16.755  34.570  1.00  0.00           H  
ATOM    697  HG  LEU A  48     -11.946 -16.682  34.140  1.00  0.00           H  
ATOM    698 HD11 LEU A  48     -11.949 -14.740  35.348  1.00  0.00           H  
ATOM    699 HD12 LEU A  48     -10.387 -15.257  35.959  1.00  0.00           H  
ATOM    700 HD13 LEU A  48     -10.475 -14.142  34.613  1.00  0.00           H  
ATOM    701 HD21 LEU A  48     -11.234 -14.746  32.452  1.00  0.00           H  
ATOM    702 HD22 LEU A  48      -9.727 -15.638  32.347  1.00  0.00           H  
ATOM    703 HD23 LEU A  48     -11.237 -16.416  31.913  1.00  0.00           H  
ATOM    704  N   PRO A  49      -7.294 -18.876  33.553  1.00 27.60           N  
ATOM    705  CA  PRO A  49      -6.067 -19.404  34.186  1.00 23.53           C  
ATOM    706  C   PRO A  49      -6.117 -19.362  35.732  1.00 25.19           C  
ATOM    707  O   PRO A  49      -6.769 -18.469  36.279  1.00 24.02           O  
ATOM    708  CB  PRO A  49      -4.966 -18.472  33.646  1.00 24.46           C  
ATOM    709  CG  PRO A  49      -5.486 -17.997  32.301  1.00 26.77           C  
ATOM    710  CD  PRO A  49      -6.979 -17.847  32.557  1.00 24.62           C  
ATOM    711  HA  PRO A  49      -5.933 -20.416  33.807  1.00  0.00           H  
ATOM    712  HB2 PRO A  49      -4.835 -17.611  34.306  1.00  0.00           H  
ATOM    713  HB3 PRO A  49      -3.996 -18.964  33.569  1.00  0.00           H  
ATOM    714  HG2 PRO A  49      -5.010 -17.081  31.948  1.00  0.00           H  
ATOM    715  HG3 PRO A  49      -5.318 -18.770  31.549  1.00  0.00           H  
ATOM    716  HD2 PRO A  49      -7.198 -16.862  32.972  1.00  0.00           H  
ATOM    717  HD3 PRO A  49      -7.533 -17.964  31.624  1.00  0.00           H  
ATOM    718  N   PRO A  50      -5.465 -20.333  36.402  1.00 20.41           N  
ATOM    719  CA  PRO A  50      -5.443 -20.365  37.869  1.00 22.57           C  
ATOM    720  C   PRO A  50      -4.525 -19.274  38.440  1.00 36.38           C  
ATOM    721  O   PRO A  50      -3.504 -18.951  37.830  1.00 27.59           O  
ATOM    722  CB  PRO A  50      -4.899 -21.766  38.170  1.00 22.72           C  
ATOM    723  CG  PRO A  50      -3.944 -22.051  37.020  1.00 21.96           C  
ATOM    724  CD  PRO A  50      -4.632 -21.393  35.827  1.00 17.40           C  
ATOM    725  HA  PRO A  50      -6.448 -20.251  38.280  1.00  0.00           H  
ATOM    726  HB2 PRO A  50      -4.424 -21.840  39.147  1.00  0.00           H  
ATOM    727  HB3 PRO A  50      -5.720 -22.483  38.163  1.00  0.00           H  
ATOM    728  HG2 PRO A  50      -2.985 -21.567  37.212  1.00  0.00           H  
ATOM    729  HG3 PRO A  50      -3.753 -23.110  36.877  1.00  0.00           H  
ATOM    730  HD2 PRO A  50      -3.900 -20.994  35.126  1.00  0.00           H  
ATOM    731  HD3 PRO A  50      -5.254 -22.121  35.306  1.00  0.00           H  
ATOM    732  N   GLU A  51      -4.885 -18.765  39.617  1.00 33.50           N  
ATOM    733  CA  GLU A  51      -3.996 -17.954  40.441  1.00 30.64           C  
ATOM    734  C   GLU A  51      -3.428 -18.848  41.556  1.00 27.14           C  
ATOM    735  O   GLU A  51      -4.165 -19.729  42.013  1.00 28.52           O  
ATOM    736  CB  GLU A  51      -4.800 -16.818  41.074  1.00 37.18           C  
ATOM    737  CG  GLU A  51      -5.187 -15.712  40.064  1.00 48.43           C  
ATOM    738  CD  GLU A  51      -6.443 -14.988  40.511  1.00 57.25           C  
ATOM    739  OE1 GLU A  51      -6.446 -13.754  40.688  1.00 73.58           O  
ATOM    740  OE2 GLU A  51      -7.428 -15.708  40.757  1.00 56.02           O1-
ATOM    741  H   GLU A  51      -5.710 -19.100  40.088  1.00  0.00           H  
ATOM    742  HA  GLU A  51      -3.217 -17.518  39.820  1.00  0.00           H  
ATOM    743  HB2 GLU A  51      -5.662 -17.254  41.580  1.00  0.00           H  
ATOM    744  HB3 GLU A  51      -4.223 -16.352  41.875  1.00  0.00           H  
ATOM    745  HG2 GLU A  51      -4.366 -15.007  39.936  1.00  0.00           H  
ATOM    746  HG3 GLU A  51      -5.390 -16.135  39.080  1.00  0.00           H  
ATOM    747  N   PRO A  52      -2.172 -18.592  41.994  1.00 29.93           N  
ATOM    748  CA  PRO A  52      -1.586 -19.238  43.186  1.00 29.75           C  
ATOM    749  C   PRO A  52      -2.471 -19.130  44.438  1.00 26.69           C  
ATOM    750  O   PRO A  52      -3.105 -18.094  44.637  1.00 32.02           O  
ATOM    751  CB  PRO A  52      -0.264 -18.476  43.408  1.00 32.22           C  
ATOM    752  CG  PRO A  52       0.090 -17.883  42.058  1.00 29.62           C  
ATOM    753  CD  PRO A  52      -1.268 -17.576  41.446  1.00 33.31           C  
ATOM    754  HA  PRO A  52      -1.390 -20.282  42.938  1.00  0.00           H  
ATOM    755  HB2 PRO A  52      -0.402 -17.664  44.125  1.00  0.00           H  
ATOM    756  HB3 PRO A  52       0.526 -19.119  43.799  1.00  0.00           H  
ATOM    757  HG2 PRO A  52       0.742 -17.011  42.125  1.00  0.00           H  
ATOM    758  HG3 PRO A  52       0.603 -18.635  41.458  1.00  0.00           H  
ATOM    759  HD2 PRO A  52      -1.619 -16.588  41.751  1.00  0.00           H  
ATOM    760  HD3 PRO A  52      -1.183 -17.602  40.359  1.00  0.00           H  
ATOM    761  N   LYS A  53      -2.487 -20.192  45.254  1.00 28.58           N  
ATOM    762  CA  LYS A  53      -3.164 -20.192  46.549  1.00 33.05           C  
ATOM    763  C   LYS A  53      -2.545 -19.148  47.492  1.00 32.84           C  
ATOM    764  O   LYS A  53      -1.351 -19.243  47.793  1.00 28.41           O  
ATOM    765  CB  LYS A  53      -3.107 -21.611  47.166  1.00 27.04           C  
ATOM    766  CG  LYS A  53      -3.743 -21.771  48.561  1.00 27.36           C  
ATOM    767  CD  LYS A  53      -5.248 -21.485  48.527  1.00 26.41           C  
ATOM    768  CE  LYS A  53      -5.936 -21.537  49.891  1.00 28.33           C  
ATOM    769  NZ  LYS A  53      -7.358 -21.178  49.750  1.00 29.25           N1+
ATOM    770  H   LYS A  53      -1.954 -21.017  45.011  1.00  0.00           H  
ATOM    771  HA  LYS A  53      -4.203 -19.924  46.350  1.00  0.00           H  
ATOM    772  HB2 LYS A  53      -3.605 -22.309  46.500  1.00  0.00           H  
ATOM    773  HB3 LYS A  53      -2.066 -21.934  47.225  1.00  0.00           H  
ATOM    774  HG2 LYS A  53      -3.561 -22.783  48.919  1.00  0.00           H  
ATOM    775  HG3 LYS A  53      -3.251 -21.116  49.280  1.00  0.00           H  
ATOM    776  HD2 LYS A  53      -5.391 -20.498  48.107  1.00  0.00           H  
ATOM    777  HD3 LYS A  53      -5.731 -22.166  47.824  1.00  0.00           H  
ATOM    778  HE2 LYS A  53      -5.846 -22.529  50.334  1.00  0.00           H  
ATOM    779  HE3 LYS A  53      -5.459 -20.828  50.570  1.00  0.00           H  
ATOM    780  HZ1 LYS A  53      -7.404 -20.266  49.295  1.00  0.00           H  
ATOM    781  HZ2 LYS A  53      -7.827 -21.834  49.138  1.00  0.00           H  
ATOM    782  HZ3 LYS A  53      -7.835 -21.134  50.634  1.00  0.00           H  
ATOM    783  N   GLN A  54      -3.369 -18.212  47.973  1.00 39.19           N  
ATOM    784  CA  GLN A  54      -2.960 -17.191  48.930  1.00 33.88           C  
ATOM    785  C   GLN A  54      -2.647 -17.848  50.297  1.00 32.12           C  
ATOM    786  O   GLN A  54      -3.345 -18.804  50.664  1.00 35.04           O  
ATOM    787  CB  GLN A  54      -4.090 -16.146  49.071  1.00 36.70           C  
ATOM    788  CG  GLN A  54      -4.520 -15.446  47.760  1.00 38.71           C  
ATOM    789  CD  GLN A  54      -3.520 -14.428  47.219  1.00 55.36           C  
ATOM    790  OE1 GLN A  54      -2.320 -14.664  47.159  1.00 52.51           O  
ATOM    791  NE2 GLN A  54      -4.003 -13.272  46.783  1.00 58.22           N  
ATOM    792  H   GLN A  54      -4.361 -18.215  47.713  1.00  0.00           H  
ATOM    793  HA  GLN A  54      -2.079 -16.727  48.500  1.00  0.00           H  
ATOM    794  HB2 GLN A  54      -4.967 -16.639  49.493  1.00  0.00           H  
ATOM    795  HB3 GLN A  54      -3.799 -15.391  49.803  1.00  0.00           H  
ATOM    796  HG2 GLN A  54      -4.697 -16.172  46.968  1.00  0.00           H  
ATOM    797  HG3 GLN A  54      -5.480 -14.957  47.929  1.00  0.00           H  
ATOM    798 HE21 GLN A  54      -4.996 -13.112  46.761  1.00  0.00           H  
ATOM    799 HE22 GLN A  54      -3.362 -12.622  46.359  1.00  0.00           H  
ATOM    800  N   PRO A  55      -1.603 -17.364  51.018  1.00 32.18           N  
ATOM    801  CA  PRO A  55      -1.216 -17.951  52.313  1.00 34.64           C  
ATOM    802  C   PRO A  55      -2.343 -17.972  53.361  1.00 31.86           C  
ATOM    803  O   PRO A  55      -3.142 -17.039  53.427  1.00 28.71           O  
ATOM    804  CB  PRO A  55      -0.015 -17.109  52.777  1.00 32.18           C  
ATOM    805  CG  PRO A  55       0.542 -16.488  51.509  1.00 29.38           C  
ATOM    806  CD  PRO A  55      -0.704 -16.261  50.661  1.00 33.68           C  
ATOM    807  HA  PRO A  55      -0.904 -18.968  52.082  1.00  0.00           H  
ATOM    808  HB2 PRO A  55      -0.346 -16.314  53.448  1.00  0.00           H  
ATOM    809  HB3 PRO A  55       0.729 -17.698  53.313  1.00  0.00           H  
ATOM    810  HG2 PRO A  55       1.120 -15.580  51.683  1.00  0.00           H  
ATOM    811  HG3 PRO A  55       1.191 -17.209  51.010  1.00  0.00           H  
ATOM    812  HD2 PRO A  55      -1.190 -15.317  50.914  1.00  0.00           H  
ATOM    813  HD3 PRO A  55      -0.413 -16.228  49.612  1.00  0.00           H  
ATOM    814  N   TRP A  56      -2.386 -19.048  54.150  1.00 32.71           N  
ATOM    815  CA  TRP A  56      -3.416 -19.293  55.148  1.00 35.77           C  
ATOM    816  C   TRP A  56      -2.853 -19.148  56.564  1.00 39.85           C  
ATOM    817  O   TRP A  56      -1.668 -19.374  56.817  1.00 32.30           O  
ATOM    818  CB  TRP A  56      -4.027 -20.694  54.944  1.00 26.62           C  
ATOM    819  CG  TRP A  56      -3.094 -21.870  54.938  1.00 31.04           C  
ATOM    820  CD1 TRP A  56      -2.710 -22.593  56.018  1.00 29.28           C  
ATOM    821  CD2 TRP A  56      -2.390 -22.448  53.799  1.00 28.44           C  
ATOM    822  NE1 TRP A  56      -1.866 -23.610  55.614  1.00 31.32           N  
ATOM    823  CE2 TRP A  56      -1.613 -23.551  54.261  1.00 30.59           C  
ATOM    824  CE3 TRP A  56      -2.333 -22.153  52.415  1.00 28.48           C  
ATOM    825  CZ2 TRP A  56      -0.816 -24.321  53.398  1.00 27.17           C  
ATOM    826  CZ3 TRP A  56      -1.549 -22.927  51.537  1.00 27.52           C  
ATOM    827  CH2 TRP A  56      -0.791 -24.008  52.028  1.00 27.49           C  
ATOM    828  H   TRP A  56      -1.606 -19.704  54.126  1.00  0.00           H  
ATOM    829  HA  TRP A  56      -4.223 -18.565  55.038  1.00  0.00           H  
ATOM    830  HB2 TRP A  56      -4.792 -20.879  55.700  1.00  0.00           H  
ATOM    831  HB3 TRP A  56      -4.556 -20.703  53.991  1.00  0.00           H  
ATOM    832  HD1 TRP A  56      -3.066 -22.418  57.024  1.00  0.00           H  
ATOM    833  HE1 TRP A  56      -1.538 -24.356  56.230  1.00  0.00           H  
ATOM    834  HE3 TRP A  56      -2.897 -21.316  52.027  1.00  0.00           H  
ATOM    835  HZ2 TRP A  56      -0.231 -25.142  53.781  1.00  0.00           H  
ATOM    836  HZ3 TRP A  56      -1.531 -22.688  50.482  1.00  0.00           H  
ATOM    837  HH2 TRP A  56      -0.198 -24.600  51.347  1.00  0.00           H  
ATOM    838  N   SER A  57      -3.759 -18.828  57.490  1.00 41.24           N  
ATOM    839  CA  SER A  57      -3.497 -18.891  58.919  1.00 41.62           C  
ATOM    840  C   SER A  57      -3.769 -20.315  59.420  1.00 39.09           C  
ATOM    841  O   SER A  57      -4.615 -21.013  58.864  1.00 43.42           O  
ATOM    842  CB  SER A  57      -4.444 -17.911  59.623  1.00 42.18           C  
ATOM    843  OG  SER A  57      -4.181 -16.596  59.183  1.00 41.93           O  
ATOM    844  H   SER A  57      -4.729 -18.786  57.219  1.00  0.00           H  
ATOM    845  HA  SER A  57      -2.461 -18.616  59.129  1.00  0.00           H  
ATOM    846  HB2 SER A  57      -5.490 -18.158  59.429  1.00  0.00           H  
ATOM    847  HB3 SER A  57      -4.307 -17.947  60.705  1.00  0.00           H  
ATOM    848  HG  SER A  57      -4.282 -16.553  58.226  1.00  0.00           H  
ATOM    849  N   GLY A  58      -3.104 -20.698  60.514  1.00 36.91           N  
ATOM    850  CA  GLY A  58      -3.375 -21.974  61.167  1.00 37.74           C  
ATOM    851  C   GLY A  58      -2.729 -23.133  60.399  1.00 42.69           C  
ATOM    852  O   GLY A  58      -1.768 -22.961  59.644  1.00 42.57           O  
ATOM    853  H   GLY A  58      -2.410 -20.083  60.898  1.00  0.00           H  
ATOM    854  HA2 GLY A  58      -2.989 -21.956  62.184  1.00  0.00           H  
ATOM    855  HA3 GLY A  58      -4.454 -22.135  61.241  1.00  0.00           H  
ATOM    856  N   VAL A  59      -3.228 -24.335  60.675  1.00 34.77           N  
ATOM    857  CA  VAL A  59      -2.779 -25.570  60.067  1.00 37.91           C  
ATOM    858  C   VAL A  59      -3.944 -26.024  59.181  1.00 37.63           C  
ATOM    859  O   VAL A  59      -5.041 -26.210  59.706  1.00 36.89           O  
ATOM    860  CB  VAL A  59      -2.518 -26.655  61.156  1.00 34.25           C  
ATOM    861  CG1 VAL A  59      -1.969 -27.970  60.574  1.00 28.40           C  
ATOM    862  CG2 VAL A  59      -1.573 -26.147  62.261  1.00 34.50           C  
ATOM    863  H   VAL A  59      -4.118 -24.422  61.147  1.00  0.00           H  
ATOM    864  HA  VAL A  59      -1.883 -25.431  59.463  1.00  0.00           H  
ATOM    865  HB  VAL A  59      -3.463 -26.901  61.644  1.00  0.00           H  
ATOM    866 HG11 VAL A  59      -1.736 -28.689  61.359  1.00  0.00           H  
ATOM    867 HG12 VAL A  59      -2.689 -28.452  59.912  1.00  0.00           H  
ATOM    868 HG13 VAL A  59      -1.057 -27.798  60.003  1.00  0.00           H  
ATOM    869 HG21 VAL A  59      -1.356 -26.934  62.985  1.00  0.00           H  
ATOM    870 HG22 VAL A  59      -0.626 -25.811  61.838  1.00  0.00           H  
ATOM    871 HG23 VAL A  59      -2.011 -25.316  62.815  1.00  0.00           H  
ATOM    872  N   VAL A  60      -3.693 -26.167  57.877  1.00 30.90           N  
ATOM    873  CA  VAL A  60      -4.609 -26.856  56.976  1.00 31.24           C  
ATOM    874  C   VAL A  60      -4.495 -28.362  57.258  1.00 31.14           C  
ATOM    875  O   VAL A  60      -3.383 -28.886  57.384  1.00 29.00           O  
ATOM    876  CB  VAL A  60      -4.296 -26.530  55.483  1.00 33.66           C  
ATOM    877  CG1 VAL A  60      -4.759 -27.565  54.434  1.00 31.27           C  
ATOM    878  CG2 VAL A  60      -4.889 -25.160  55.116  1.00 28.02           C  
ATOM    879  H   VAL A  60      -2.753 -26.035  57.523  1.00  0.00           H  
ATOM    880  HA  VAL A  60      -5.630 -26.534  57.196  1.00  0.00           H  
ATOM    881  HB  VAL A  60      -3.214 -26.444  55.386  1.00  0.00           H  
ATOM    882 HG11 VAL A  60      -4.575 -27.210  53.420  1.00  0.00           H  
ATOM    883 HG12 VAL A  60      -4.236 -28.518  54.527  1.00  0.00           H  
ATOM    884 HG13 VAL A  60      -5.828 -27.772  54.516  1.00  0.00           H  
ATOM    885 HG21 VAL A  60      -4.510 -24.807  54.156  1.00  0.00           H  
ATOM    886 HG22 VAL A  60      -5.977 -25.205  55.047  1.00  0.00           H  
ATOM    887 HG23 VAL A  60      -4.648 -24.408  55.865  1.00  0.00           H  
ATOM    888  N   ASP A  61      -5.648 -29.013  57.389  1.00 31.38           N  
ATOM    889  CA  ASP A  61      -5.726 -30.460  57.502  1.00 34.24           C  
ATOM    890  C   ASP A  61      -5.504 -31.038  56.095  1.00 36.65           C  
ATOM    891  O   ASP A  61      -6.143 -30.577  55.149  1.00 32.27           O  
ATOM    892  CB  ASP A  61      -7.068 -30.900  58.116  1.00 39.03           C  
ATOM    893  CG  ASP A  61      -7.036 -32.364  58.529  1.00 42.07           C  
ATOM    894  OD1 ASP A  61      -7.213 -33.203  57.624  1.00 41.02           O  
ATOM    895  OD2 ASP A  61      -6.553 -32.621  59.653  1.00 49.03           O1-
ATOM    896  H   ASP A  61      -6.522 -28.549  57.199  1.00  0.00           H  
ATOM    897  HA  ASP A  61      -4.925 -30.806  58.159  1.00  0.00           H  
ATOM    898  HB2 ASP A  61      -7.312 -30.288  58.984  1.00  0.00           H  
ATOM    899  HB3 ASP A  61      -7.884 -30.740  57.409  1.00  0.00           H  
ATOM    900  N   ALA A  62      -4.558 -31.971  55.977  1.00 32.62           N  
ATOM    901  CA  ALA A  62      -4.188 -32.622  54.731  1.00 28.33           C  
ATOM    902  C   ALA A  62      -4.181 -34.147  54.934  1.00 24.55           C  
ATOM    903  O   ALA A  62      -3.269 -34.827  54.452  1.00 28.88           O  
ATOM    904  CB  ALA A  62      -2.826 -32.072  54.246  1.00 26.47           C  
ATOM    905  H   ALA A  62      -4.070 -32.315  56.798  1.00  0.00           H  
ATOM    906  HA  ALA A  62      -4.948 -32.406  53.980  1.00  0.00           H  
ATOM    907  HB1 ALA A  62      -2.580 -32.461  53.259  1.00  0.00           H  
ATOM    908  HB2 ALA A  62      -2.858 -30.986  54.162  1.00  0.00           H  
ATOM    909  HB3 ALA A  62      -2.014 -32.339  54.920  1.00  0.00           H  
ATOM    910  N   THR A  63      -5.158 -34.665  55.686  1.00 25.51           N  
ATOM    911  CA  THR A  63      -5.226 -36.079  56.043  1.00 27.65           C  
ATOM    912  C   THR A  63      -6.100 -36.911  55.077  1.00 24.57           C  
ATOM    913  O   THR A  63      -6.079 -38.139  55.174  1.00 23.94           O  
ATOM    914  CB  THR A  63      -5.766 -36.246  57.487  1.00 31.61           C  
ATOM    915  OG1 THR A  63      -7.123 -35.867  57.608  1.00 27.62           O  
ATOM    916  CG2 THR A  63      -4.916 -35.505  58.533  1.00 23.13           C  
ATOM    917  H   THR A  63      -5.863 -34.065  56.117  1.00  0.00           H  
ATOM    918  HA  THR A  63      -4.227 -36.516  56.013  1.00  0.00           H  
ATOM    919  HB  THR A  63      -5.738 -37.305  57.743  1.00  0.00           H  
ATOM    920 HG21 THR A  63      -5.357 -35.591  59.526  1.00  0.00           H  
ATOM    921 HG22 THR A  63      -3.909 -35.915  58.580  1.00  0.00           H  
ATOM    922 HG23 THR A  63      -4.822 -34.441  58.315  1.00  0.00           H  
ATOM    923  HG1 THR A  63      -7.181 -34.881  57.682  1.00  0.00           H  
ATOM    924  N   THR A  64      -6.817 -36.280  54.140  1.00 22.84           N  
ATOM    925  CA  THR A  64      -7.676 -36.976  53.190  1.00 25.28           C  
ATOM    926  C   THR A  64      -7.669 -36.218  51.856  1.00 20.71           C  
ATOM    927  O   THR A  64      -7.344 -35.031  51.823  1.00 21.66           O  
ATOM    928  CB  THR A  64      -9.129 -37.124  53.740  1.00 25.81           C  
ATOM    929  OG1 THR A  64      -9.967 -37.910  52.890  1.00 37.61           O  
ATOM    930  CG2 THR A  64      -9.858 -35.788  53.984  1.00 19.26           C  
ATOM    931  H   THR A  64      -6.771 -35.274  54.032  1.00  0.00           H  
ATOM    932  HA  THR A  64      -7.271 -37.970  52.993  1.00  0.00           H  
ATOM    933  HB  THR A  64      -9.068 -37.649  54.695  1.00  0.00           H  
ATOM    934 HG21 THR A  64     -10.832 -35.941  54.450  1.00  0.00           H  
ATOM    935 HG22 THR A  64      -9.285 -35.149  54.658  1.00  0.00           H  
ATOM    936 HG23 THR A  64     -10.018 -35.227  53.062  1.00  0.00           H  
ATOM    937  HG1 THR A  64     -10.871 -37.688  53.138  1.00  0.00           H  
ATOM    938  N   PHE A  65      -8.013 -36.924  50.774  1.00 23.19           N  
ATOM    939  CA  PHE A  65      -8.214 -36.330  49.460  1.00 20.39           C  
ATOM    940  C   PHE A  65      -9.381 -35.337  49.461  1.00 20.80           C  
ATOM    941  O   PHE A  65     -10.420 -35.606  50.070  1.00 22.98           O  
ATOM    942  CB  PHE A  65      -8.494 -37.420  48.416  1.00 22.91           C  
ATOM    943  CG  PHE A  65      -7.349 -38.378  48.161  1.00 15.54           C  
ATOM    944  CD1 PHE A  65      -6.133 -37.905  47.626  1.00 20.26           C  
ATOM    945  CD2 PHE A  65      -7.488 -39.752  48.444  1.00 23.15           C  
ATOM    946  CE1 PHE A  65      -5.098 -38.793  47.368  1.00 20.17           C  
ATOM    947  CE2 PHE A  65      -6.441 -40.621  48.182  1.00 23.28           C  
ATOM    948  CZ  PHE A  65      -5.255 -40.145  47.643  1.00 21.17           C  
ATOM    949  H   PHE A  65      -8.300 -37.880  50.889  1.00  0.00           H  
ATOM    950  HA  PHE A  65      -7.298 -35.798  49.191  1.00  0.00           H  
ATOM    951  HB2 PHE A  65      -9.385 -37.984  48.691  1.00  0.00           H  
ATOM    952  HB3 PHE A  65      -8.742 -36.935  47.472  1.00  0.00           H  
ATOM    953  HD1 PHE A  65      -6.009 -36.859  47.387  1.00  0.00           H  
ATOM    954  HD2 PHE A  65      -8.416 -40.148  48.821  1.00  0.00           H  
ATOM    955  HE1 PHE A  65      -4.177 -38.440  46.929  1.00  0.00           H  
ATOM    956  HE2 PHE A  65      -6.559 -41.682  48.357  1.00  0.00           H  
ATOM    957  HZ  PHE A  65      -4.468 -40.843  47.409  1.00  0.00           H  
ATOM    958  N   GLN A  66      -9.170 -34.243  48.733  1.00 16.89           N  
ATOM    959  CA  GLN A  66     -10.158 -33.214  48.459  1.00 21.98           C  
ATOM    960  C   GLN A  66     -11.064 -33.569  47.271  1.00 24.28           C  
ATOM    961  O   GLN A  66     -10.893 -34.623  46.655  1.00 20.92           O  
ATOM    962  CB  GLN A  66      -9.396 -31.886  48.268  1.00 18.62           C  
ATOM    963  CG  GLN A  66      -9.306 -31.086  49.578  1.00 29.56           C  
ATOM    964  CD  GLN A  66     -10.610 -30.352  49.891  1.00 31.63           C  
ATOM    965  OE1 GLN A  66     -11.644 -30.595  49.273  1.00 34.65           O  
ATOM    966  NE2 GLN A  66     -10.576 -29.448  50.858  1.00 30.37           N  
ATOM    967  H   GLN A  66      -8.313 -34.163  48.214  1.00  0.00           H  
ATOM    968  HA  GLN A  66     -10.823 -33.140  49.322  1.00  0.00           H  
ATOM    969  HB2 GLN A  66      -8.394 -32.071  47.884  1.00  0.00           H  
ATOM    970  HB3 GLN A  66      -9.864 -31.264  47.504  1.00  0.00           H  
ATOM    971  HG2 GLN A  66      -9.041 -31.739  50.411  1.00  0.00           H  
ATOM    972  HG3 GLN A  66      -8.510 -30.350  49.504  1.00  0.00           H  
ATOM    973 HE21 GLN A  66      -9.716 -29.220  51.327  1.00  0.00           H  
ATOM    974 HE22 GLN A  66     -11.408 -28.899  51.013  1.00  0.00           H  
ATOM    975  N   SER A  67     -12.019 -32.673  47.010  1.00 20.25           N  
ATOM    976  CA  SER A  67     -13.060 -32.789  45.992  1.00 25.19           C  
ATOM    977  C   SER A  67     -12.508 -33.029  44.575  1.00 25.85           C  
ATOM    978  O   SER A  67     -11.463 -32.484  44.201  1.00 20.56           O  
ATOM    979  CB  SER A  67     -13.898 -31.502  46.017  1.00 22.68           C  
ATOM    980  OG  SER A  67     -14.475 -31.312  47.296  1.00 28.17           O  
ATOM    981  H   SER A  67     -12.099 -31.862  47.611  1.00  0.00           H  
ATOM    982  HA  SER A  67     -13.698 -33.632  46.265  1.00  0.00           H  
ATOM    983  HB2 SER A  67     -13.289 -30.637  45.754  1.00  0.00           H  
ATOM    984  HB3 SER A  67     -14.702 -31.570  45.282  1.00  0.00           H  
ATOM    985  HG  SER A  67     -13.934 -30.705  47.812  1.00  0.00           H  
ATOM    986  N   VAL A  68     -13.246 -33.826  43.801  1.00 21.25           N  
ATOM    987  CA  VAL A  68     -12.963 -34.094  42.401  1.00 20.65           C  
ATOM    988  C   VAL A  68     -13.468 -32.907  41.554  1.00 17.83           C  
ATOM    989  O   VAL A  68     -14.492 -32.309  41.887  1.00 20.19           O  
ATOM    990  CB  VAL A  68     -13.666 -35.410  41.959  1.00 23.47           C  
ATOM    991  CG1 VAL A  68     -13.557 -35.719  40.461  1.00 21.11           C  
ATOM    992  CG2 VAL A  68     -13.162 -36.618  42.766  1.00 18.92           C  
ATOM    993  H   VAL A  68     -14.176 -34.096  44.120  1.00  0.00           H  
ATOM    994  HA  VAL A  68     -11.885 -34.200  42.262  1.00  0.00           H  
ATOM    995  HB  VAL A  68     -14.733 -35.321  42.177  1.00  0.00           H  
ATOM    996 HG11 VAL A  68     -13.819 -36.752  40.236  1.00  0.00           H  
ATOM    997 HG12 VAL A  68     -14.245 -35.100  39.890  1.00  0.00           H  
ATOM    998 HG13 VAL A  68     -12.549 -35.549  40.086  1.00  0.00           H  
ATOM    999 HG21 VAL A  68     -13.497 -37.565  42.347  1.00  0.00           H  
ATOM   1000 HG22 VAL A  68     -12.076 -36.644  42.834  1.00  0.00           H  
ATOM   1001 HG23 VAL A  68     -13.557 -36.576  43.772  1.00  0.00           H  
ATOM   1002  N   CYS A  69     -12.748 -32.563  40.479  1.00 18.24           N  
ATOM   1003  CA  CYS A  69     -13.201 -31.544  39.530  1.00 14.85           C  
ATOM   1004  C   CYS A  69     -14.420 -32.053  38.750  1.00 17.95           C  
ATOM   1005  O   CYS A  69     -14.363 -33.190  38.281  1.00 16.94           O  
ATOM   1006  CB  CYS A  69     -12.062 -31.171  38.563  1.00 19.30           C  
ATOM   1007  SG  CYS A  69     -10.602 -30.397  39.316  1.00 23.36           S  
ATOM   1008  H   CYS A  69     -11.929 -33.093  40.229  1.00  0.00           H  
ATOM   1009  HA  CYS A  69     -13.492 -30.656  40.082  1.00  0.00           H  
ATOM   1010  HB2 CYS A  69     -11.730 -32.050  38.007  1.00  0.00           H  
ATOM   1011  HB3 CYS A  69     -12.445 -30.474  37.817  1.00  0.00           H  
ATOM   1012  N   TYR A  70     -15.469 -31.221  38.616  1.00 18.22           N  
ATOM   1013  CA  TYR A  70     -16.700 -31.523  37.865  1.00 21.38           C  
ATOM   1014  C   TYR A  70     -16.436 -32.189  36.507  1.00 23.92           C  
ATOM   1015  O   TYR A  70     -15.688 -31.653  35.690  1.00 19.41           O  
ATOM   1016  CB  TYR A  70     -17.558 -30.254  37.660  1.00 21.06           C  
ATOM   1017  CG  TYR A  70     -18.662 -30.080  38.682  1.00 30.23           C  
ATOM   1018  CD1 TYR A  70     -19.844 -30.845  38.581  1.00 21.14           C  
ATOM   1019  CD2 TYR A  70     -18.511 -29.163  39.739  1.00 29.87           C  
ATOM   1020  CE1 TYR A  70     -20.859 -30.707  39.546  1.00 24.09           C  
ATOM   1021  CE2 TYR A  70     -19.523 -29.031  40.709  1.00 28.44           C  
ATOM   1022  CZ  TYR A  70     -20.691 -29.810  40.617  1.00 30.06           C  
ATOM   1023  OH  TYR A  70     -21.657 -29.701  41.569  1.00 45.37           O  
ATOM   1024  H   TYR A  70     -15.449 -30.349  39.125  1.00  0.00           H  
ATOM   1025  HA  TYR A  70     -17.256 -32.230  38.484  1.00  0.00           H  
ATOM   1026  HB2 TYR A  70     -16.934 -29.361  37.588  1.00  0.00           H  
ATOM   1027  HB3 TYR A  70     -18.076 -30.305  36.701  1.00  0.00           H  
ATOM   1028  HD1 TYR A  70     -19.974 -31.564  37.785  1.00  0.00           H  
ATOM   1029  HD2 TYR A  70     -17.615 -28.566  39.808  1.00  0.00           H  
ATOM   1030  HE1 TYR A  70     -21.747 -31.321  39.482  1.00  0.00           H  
ATOM   1031  HE2 TYR A  70     -19.398 -28.332  41.522  1.00  0.00           H  
ATOM   1032  HH  TYR A  70     -21.277 -29.798  42.453  1.00  0.00           H  
ATOM   1033  N   GLN A  71     -17.046 -33.357  36.318  1.00 22.19           N  
ATOM   1034  CA  GLN A  71     -16.783 -34.244  35.205  1.00 19.66           C  
ATOM   1035  C   GLN A  71     -17.988 -35.148  35.001  1.00 21.10           C  
ATOM   1036  O   GLN A  71     -18.830 -35.281  35.893  1.00 16.46           O  
ATOM   1037  CB  GLN A  71     -15.507 -35.060  35.472  1.00 12.45           C  
ATOM   1038  CG  GLN A  71     -15.510 -35.929  36.746  1.00 12.90           C  
ATOM   1039  CD  GLN A  71     -14.112 -36.470  36.993  1.00 16.17           C  
ATOM   1040  OE1 GLN A  71     -13.834 -37.643  36.780  1.00 15.27           O  
ATOM   1041  NE2 GLN A  71     -13.198 -35.590  37.369  1.00 13.89           N  
ATOM   1042  H   GLN A  71     -17.678 -33.754  37.002  1.00  0.00           H  
ATOM   1043  HA  GLN A  71     -16.646 -33.651  34.298  1.00  0.00           H  
ATOM   1044  HB2 GLN A  71     -15.330 -35.724  34.627  1.00  0.00           H  
ATOM   1045  HB3 GLN A  71     -14.665 -34.369  35.490  1.00  0.00           H  
ATOM   1046  HG2 GLN A  71     -15.812 -35.353  37.618  1.00  0.00           H  
ATOM   1047  HG3 GLN A  71     -16.210 -36.761  36.655  1.00  0.00           H  
ATOM   1048 HE21 GLN A  71     -13.495 -34.644  37.601  1.00  0.00           H  
ATOM   1049 HE22 GLN A  71     -12.225 -35.872  37.519  1.00  0.00           H  
ATOM   1050  N   TYR A  72     -18.010 -35.766  33.821  1.00 21.21           N  
ATOM   1051  CA  TYR A  72     -18.920 -36.852  33.502  1.00 19.03           C  
ATOM   1052  C   TYR A  72     -18.551 -38.087  34.342  1.00 18.75           C  
ATOM   1053  O   TYR A  72     -17.363 -38.333  34.554  1.00 26.62           O  
ATOM   1054  CB  TYR A  72     -18.842 -37.101  31.985  1.00 20.32           C  
ATOM   1055  CG  TYR A  72     -19.703 -38.236  31.481  1.00 17.52           C  
ATOM   1056  CD1 TYR A  72     -21.084 -38.046  31.271  1.00 23.78           C  
ATOM   1057  CD2 TYR A  72     -19.122 -39.499  31.252  1.00 21.39           C  
ATOM   1058  CE1 TYR A  72     -21.881 -39.120  30.832  1.00 26.90           C  
ATOM   1059  CE2 TYR A  72     -19.916 -40.566  30.804  1.00 24.27           C  
ATOM   1060  CZ  TYR A  72     -21.295 -40.378  30.594  1.00 27.64           C  
ATOM   1061  OH  TYR A  72     -22.053 -41.418  30.152  1.00 41.02           O  
ATOM   1062  H   TYR A  72     -17.168 -35.736  33.268  1.00  0.00           H  
ATOM   1063  HA  TYR A  72     -19.936 -36.545  33.758  1.00  0.00           H  
ATOM   1064  HB2 TYR A  72     -19.123 -36.198  31.444  1.00  0.00           H  
ATOM   1065  HB3 TYR A  72     -17.810 -37.315  31.703  1.00  0.00           H  
ATOM   1066  HD1 TYR A  72     -21.542 -37.084  31.452  1.00  0.00           H  
ATOM   1067  HD2 TYR A  72     -18.072 -39.680  31.433  1.00  0.00           H  
ATOM   1068  HE1 TYR A  72     -22.940 -38.975  30.676  1.00  0.00           H  
ATOM   1069  HE2 TYR A  72     -19.460 -41.533  30.637  1.00  0.00           H  
ATOM   1070  HH  TYR A  72     -22.983 -41.372  30.396  1.00  0.00           H  
ATOM   1071  N   VAL A  73     -19.579 -38.796  34.805  1.00 15.31           N  
ATOM   1072  CA  VAL A  73     -19.476 -40.033  35.560  1.00 16.09           C  
ATOM   1073  C   VAL A  73     -19.970 -41.124  34.604  1.00 21.87           C  
ATOM   1074  O   VAL A  73     -21.029 -40.939  33.995  1.00 21.57           O  
ATOM   1075  CB  VAL A  73     -20.420 -39.980  36.798  1.00 19.04           C  
ATOM   1076  CG1 VAL A  73     -20.560 -41.315  37.556  1.00 18.76           C  
ATOM   1077  CG2 VAL A  73     -19.987 -38.872  37.776  1.00 17.06           C  
ATOM   1078  H   VAL A  73     -20.506 -38.637  34.441  1.00  0.00           H  
ATOM   1079  HA  VAL A  73     -18.448 -40.236  35.871  1.00  0.00           H  
ATOM   1080  HB  VAL A  73     -21.422 -39.723  36.448  1.00  0.00           H  
ATOM   1081 HG11 VAL A  73     -21.200 -41.209  38.432  1.00  0.00           H  
ATOM   1082 HG12 VAL A  73     -21.002 -42.101  36.942  1.00  0.00           H  
ATOM   1083 HG13 VAL A  73     -19.591 -41.674  37.902  1.00  0.00           H  
ATOM   1084 HG21 VAL A  73     -20.646 -38.825  38.643  1.00  0.00           H  
ATOM   1085 HG22 VAL A  73     -18.976 -39.051  38.139  1.00  0.00           H  
ATOM   1086 HG23 VAL A  73     -19.997 -37.888  37.307  1.00  0.00           H  
ATOM   1087  N   ASP A  74     -19.192 -42.202  34.477  1.00 24.04           N  
ATOM   1088  CA  ASP A  74     -19.510 -43.333  33.611  1.00 23.98           C  
ATOM   1089  C   ASP A  74     -20.682 -44.120  34.205  1.00 26.01           C  
ATOM   1090  O   ASP A  74     -20.677 -44.393  35.407  1.00 24.80           O  
ATOM   1091  CB  ASP A  74     -18.305 -44.264  33.386  1.00 23.21           C  
ATOM   1092  CG  ASP A  74     -18.456 -45.100  32.117  1.00 28.44           C  
ATOM   1093  OD1 ASP A  74     -19.184 -46.112  32.147  1.00 33.37           O  
ATOM   1094  OD2 ASP A  74     -18.114 -44.550  31.048  1.00 32.17           O1-
ATOM   1095  H   ASP A  74     -18.369 -42.316  35.066  1.00  0.00           H  
ATOM   1096  HA  ASP A  74     -19.810 -42.914  32.650  1.00  0.00           H  
ATOM   1097  HB2 ASP A  74     -17.392 -43.676  33.327  1.00  0.00           H  
ATOM   1098  HB3 ASP A  74     -18.156 -44.930  34.237  1.00  0.00           H  
ATOM   1099  N   THR A  75     -21.659 -44.440  33.359  1.00 24.75           N  
ATOM   1100  CA  THR A  75     -22.887 -45.129  33.729  1.00 30.99           C  
ATOM   1101  C   THR A  75     -23.216 -46.245  32.715  1.00 33.87           C  
ATOM   1102  O   THR A  75     -24.331 -46.767  32.758  1.00 40.89           O  
ATOM   1103  CB  THR A  75     -24.061 -44.105  33.799  1.00 35.78           C  
ATOM   1104  OG1 THR A  75     -24.131 -43.326  32.613  1.00 40.12           O  
ATOM   1105  CG2 THR A  75     -23.938 -43.124  34.974  1.00 29.85           C  
ATOM   1106  H   THR A  75     -21.495 -44.309  32.357  1.00  0.00           H  
ATOM   1107  HA  THR A  75     -22.776 -45.622  34.697  1.00  0.00           H  
ATOM   1108  HB  THR A  75     -25.008 -44.636  33.908  1.00  0.00           H  
ATOM   1109 HG21 THR A  75     -24.803 -42.463  35.026  1.00  0.00           H  
ATOM   1110 HG22 THR A  75     -23.872 -43.662  35.921  1.00  0.00           H  
ATOM   1111 HG23 THR A  75     -23.048 -42.501  34.892  1.00  0.00           H  
ATOM   1112  HG1 THR A  75     -23.215 -43.180  32.344  1.00  0.00           H  
ATOM   1113  N   LEU A  76     -22.258 -46.631  31.850  1.00 37.22           N  
ATOM   1114  CA  LEU A  76     -22.453 -47.685  30.850  1.00 34.48           C  
ATOM   1115  C   LEU A  76     -22.694 -49.047  31.521  1.00 44.12           C  
ATOM   1116  O   LEU A  76     -23.543 -49.814  31.065  1.00 42.93           O  
ATOM   1117  CB  LEU A  76     -21.250 -47.722  29.873  1.00 33.80           C  
ATOM   1118  CG  LEU A  76     -21.438 -48.625  28.627  1.00 47.31           C  
ATOM   1119  CD1 LEU A  76     -22.609 -48.169  27.733  1.00 49.73           C  
ATOM   1120  CD2 LEU A  76     -20.132 -48.755  27.819  1.00 37.46           C  
ATOM   1121  H   LEU A  76     -21.317 -46.238  31.903  1.00  0.00           H  
ATOM   1122  HA  LEU A  76     -23.355 -47.432  30.291  1.00  0.00           H  
ATOM   1123  HB2 LEU A  76     -21.023 -46.708  29.539  1.00  0.00           H  
ATOM   1124  HB3 LEU A  76     -20.365 -48.048  30.424  1.00  0.00           H  
ATOM   1125  HG  LEU A  76     -21.668 -49.630  28.981  1.00  0.00           H  
ATOM   1126 HD11 LEU A  76     -22.352 -48.193  26.673  1.00  0.00           H  
ATOM   1127 HD12 LEU A  76     -23.469 -48.826  27.867  1.00  0.00           H  
ATOM   1128 HD13 LEU A  76     -22.931 -47.154  27.965  1.00  0.00           H  
ATOM   1129 HD21 LEU A  76     -20.036 -49.753  27.390  1.00  0.00           H  
ATOM   1130 HD22 LEU A  76     -20.082 -48.045  26.993  1.00  0.00           H  
ATOM   1131 HD23 LEU A  76     -19.252 -48.589  28.440  1.00  0.00           H  
ATOM   1132  N   TYR A  77     -21.982 -49.288  32.629  1.00 42.73           N  
ATOM   1133  CA  TYR A  77     -22.065 -50.514  33.412  1.00 29.40           C  
ATOM   1134  C   TYR A  77     -22.132 -50.184  34.920  1.00 29.76           C  
ATOM   1135  O   TYR A  77     -21.102 -50.251  35.588  1.00 31.72           O  
ATOM   1136  CB  TYR A  77     -20.866 -51.417  33.042  1.00 24.70           C  
ATOM   1137  CG  TYR A  77     -20.762 -51.786  31.568  1.00 32.25           C  
ATOM   1138  CD1 TYR A  77     -21.797 -52.512  30.940  1.00 26.68           C  
ATOM   1139  CD2 TYR A  77     -19.639 -51.390  30.812  1.00 30.53           C  
ATOM   1140  CE1 TYR A  77     -21.694 -52.871  29.583  1.00 33.28           C  
ATOM   1141  CE2 TYR A  77     -19.537 -51.746  29.452  1.00 37.70           C  
ATOM   1142  CZ  TYR A  77     -20.559 -52.497  28.839  1.00 43.56           C  
ATOM   1143  OH  TYR A  77     -20.449 -52.869  27.531  1.00 42.65           O  
ATOM   1144  H   TYR A  77     -21.305 -48.597  32.929  1.00  0.00           H  
ATOM   1145  HA  TYR A  77     -22.973 -51.066  33.165  1.00  0.00           H  
ATOM   1146  HB2 TYR A  77     -19.936 -50.930  33.344  1.00  0.00           H  
ATOM   1147  HB3 TYR A  77     -20.922 -52.341  33.616  1.00  0.00           H  
ATOM   1148  HD1 TYR A  77     -22.677 -52.805  31.495  1.00  0.00           H  
ATOM   1149  HD2 TYR A  77     -18.850 -50.807  31.266  1.00  0.00           H  
ATOM   1150  HE1 TYR A  77     -22.488 -53.451  29.133  1.00  0.00           H  
ATOM   1151  HE2 TYR A  77     -18.676 -51.435  28.879  1.00  0.00           H  
ATOM   1152  HH  TYR A  77     -21.314 -53.023  27.140  1.00  0.00           H  
ATOM   1153  N   PRO A  78     -23.328 -49.821  35.446  1.00 36.68           N  
ATOM   1154  CA  PRO A  78     -23.508 -49.540  36.886  1.00 27.38           C  
ATOM   1155  C   PRO A  78     -23.147 -50.729  37.798  1.00 28.72           C  
ATOM   1156  O   PRO A  78     -23.640 -51.838  37.577  1.00 35.43           O  
ATOM   1157  CB  PRO A  78     -24.999 -49.162  37.006  1.00 32.43           C  
ATOM   1158  CG  PRO A  78     -25.413 -48.731  35.608  1.00 32.94           C  
ATOM   1159  CD  PRO A  78     -24.586 -49.647  34.718  1.00 36.16           C  
ATOM   1160  HA  PRO A  78     -22.887 -48.675  37.129  1.00  0.00           H  
ATOM   1161  HB2 PRO A  78     -25.593 -50.028  37.305  1.00  0.00           H  
ATOM   1162  HB3 PRO A  78     -25.165 -48.381  37.747  1.00  0.00           H  
ATOM   1163  HG2 PRO A  78     -26.485 -48.800  35.424  1.00  0.00           H  
ATOM   1164  HG3 PRO A  78     -25.107 -47.697  35.438  1.00  0.00           H  
ATOM   1165  HD2 PRO A  78     -25.063 -50.622  34.609  1.00  0.00           H  
ATOM   1166  HD3 PRO A  78     -24.472 -49.214  33.726  1.00  0.00           H  
ATOM   1167  N   GLY A  79     -22.305 -50.478  38.803  1.00 31.75           N  
ATOM   1168  CA  GLY A  79     -21.834 -51.455  39.780  1.00 31.10           C  
ATOM   1169  C   GLY A  79     -20.618 -52.243  39.271  1.00 31.50           C  
ATOM   1170  O   GLY A  79     -20.163 -53.155  39.962  1.00 31.65           O  
ATOM   1171  H   GLY A  79     -21.890 -49.538  38.911  1.00  0.00           H  
ATOM   1172  HA2 GLY A  79     -21.553 -50.934  40.695  1.00  0.00           H  
ATOM   1173  HA3 GLY A  79     -22.630 -52.152  40.042  1.00  0.00           H  
ATOM   1174  N   PHE A  80     -20.110 -51.956  38.064  1.00 25.09           N  
ATOM   1175  CA  PHE A  80     -19.004 -52.694  37.472  1.00 27.94           C  
ATOM   1176  C   PHE A  80     -17.666 -52.040  37.830  1.00 25.07           C  
ATOM   1177  O   PHE A  80     -17.422 -50.890  37.454  1.00 20.09           O  
ATOM   1178  CB  PHE A  80     -19.204 -52.809  35.952  1.00 19.03           C  
ATOM   1179  CG  PHE A  80     -18.151 -53.608  35.202  1.00 19.19           C  
ATOM   1180  CD1 PHE A  80     -17.931 -54.973  35.491  1.00 20.59           C  
ATOM   1181  CD2 PHE A  80     -17.375 -52.979  34.207  1.00 15.33           C  
ATOM   1182  CE1 PHE A  80     -16.961 -55.679  34.790  1.00 21.84           C  
ATOM   1183  CE2 PHE A  80     -16.421 -53.708  33.517  1.00 17.44           C  
ATOM   1184  CZ  PHE A  80     -16.215 -55.048  33.804  1.00 20.45           C  
ATOM   1185  H   PHE A  80     -20.445 -51.137  37.570  1.00  0.00           H  
ATOM   1186  HA  PHE A  80     -19.009 -53.713  37.862  1.00  0.00           H  
ATOM   1187  HB2 PHE A  80     -20.178 -53.252  35.749  1.00  0.00           H  
ATOM   1188  HB3 PHE A  80     -19.225 -51.808  35.528  1.00  0.00           H  
ATOM   1189  HD1 PHE A  80     -18.501 -55.468  36.265  1.00  0.00           H  
ATOM   1190  HD2 PHE A  80     -17.517 -51.932  33.975  1.00  0.00           H  
ATOM   1191  HE1 PHE A  80     -16.778 -56.721  35.016  1.00  0.00           H  
ATOM   1192  HE2 PHE A  80     -15.832 -53.223  32.756  1.00  0.00           H  
ATOM   1193  HZ  PHE A  80     -15.465 -55.594  33.254  1.00  0.00           H  
ATOM   1194  N   GLU A  81     -16.816 -52.835  38.494  1.00 22.08           N  
ATOM   1195  CA  GLU A  81     -15.444 -52.532  38.904  1.00 24.98           C  
ATOM   1196  C   GLU A  81     -14.607 -51.837  37.818  1.00 26.51           C  
ATOM   1197  O   GLU A  81     -14.027 -50.785  38.078  1.00 20.02           O  
ATOM   1198  CB  GLU A  81     -14.817 -53.849  39.418  1.00 22.59           C  
ATOM   1199  CG  GLU A  81     -13.280 -53.882  39.599  1.00 38.68           C  
ATOM   1200  CD  GLU A  81     -12.737 -55.239  40.061  1.00 41.27           C  
ATOM   1201  OE1 GLU A  81     -13.501 -56.011  40.685  1.00 48.06           O  
ATOM   1202  OE2 GLU A  81     -11.553 -55.494  39.766  1.00 39.03           O1-
ATOM   1203  H   GLU A  81     -17.155 -53.728  38.811  1.00  0.00           H  
ATOM   1204  HA  GLU A  81     -15.504 -51.834  39.742  1.00  0.00           H  
ATOM   1205  HB2 GLU A  81     -15.272 -54.078  40.383  1.00  0.00           H  
ATOM   1206  HB3 GLU A  81     -15.092 -54.673  38.758  1.00  0.00           H  
ATOM   1207  HG2 GLU A  81     -12.780 -53.640  38.660  1.00  0.00           H  
ATOM   1208  HG3 GLU A  81     -12.969 -53.129  40.321  1.00  0.00           H  
ATOM   1209  N   GLY A  82     -14.618 -52.421  36.612  1.00 22.32           N  
ATOM   1210  CA  GLY A  82     -13.800 -51.988  35.482  1.00 22.49           C  
ATOM   1211  C   GLY A  82     -14.070 -50.535  35.072  1.00 21.02           C  
ATOM   1212  O   GLY A  82     -13.128 -49.846  34.704  1.00 21.58           O  
ATOM   1213  H   GLY A  82     -15.070 -53.317  36.534  1.00  0.00           H  
ATOM   1214  HA2 GLY A  82     -12.746 -52.101  35.743  1.00  0.00           H  
ATOM   1215  HA3 GLY A  82     -13.983 -52.638  34.628  1.00  0.00           H  
ATOM   1216  N   THR A  83     -15.312 -50.045  35.165  1.00 18.99           N  
ATOM   1217  CA  THR A  83     -15.650 -48.654  34.863  1.00 17.06           C  
ATOM   1218  C   THR A  83     -15.615 -47.773  36.131  1.00 19.20           C  
ATOM   1219  O   THR A  83     -15.131 -46.639  36.062  1.00 15.32           O  
ATOM   1220  CB  THR A  83     -17.057 -48.569  34.210  1.00 22.40           C  
ATOM   1221  OG1 THR A  83     -17.968 -49.481  34.817  1.00 19.65           O  
ATOM   1222  CG2 THR A  83     -17.012 -48.972  32.732  1.00 20.19           C  
ATOM   1223  H   THR A  83     -16.076 -50.612  35.506  1.00  0.00           H  
ATOM   1224  HA  THR A  83     -14.929 -48.232  34.160  1.00  0.00           H  
ATOM   1225  HB  THR A  83     -17.458 -47.554  34.284  1.00  0.00           H  
ATOM   1226 HG21 THR A  83     -17.984 -48.826  32.260  1.00  0.00           H  
ATOM   1227 HG22 THR A  83     -16.297 -48.359  32.182  1.00  0.00           H  
ATOM   1228 HG23 THR A  83     -16.727 -50.016  32.610  1.00  0.00           H  
ATOM   1229  HG1 THR A  83     -18.219 -49.160  35.692  1.00  0.00           H  
ATOM   1230  N   GLU A  84     -16.098 -48.277  37.276  1.00 15.94           N  
ATOM   1231  CA  GLU A  84     -16.223 -47.471  38.492  1.00 22.68           C  
ATOM   1232  C   GLU A  84     -14.905 -47.161  39.212  1.00 19.60           C  
ATOM   1233  O   GLU A  84     -14.850 -46.144  39.903  1.00 18.43           O  
ATOM   1234  CB  GLU A  84     -17.319 -48.022  39.413  1.00 28.50           C  
ATOM   1235  CG  GLU A  84     -18.713 -47.675  38.849  1.00 35.40           C  
ATOM   1236  CD  GLU A  84     -19.904 -48.253  39.603  1.00 39.98           C  
ATOM   1237  OE1 GLU A  84     -21.031 -47.978  39.137  1.00 38.72           O  
ATOM   1238  OE2 GLU A  84     -19.714 -48.977  40.601  1.00 45.05           O1-
ATOM   1239  H   GLU A  84     -16.441 -49.235  37.325  1.00  0.00           H  
ATOM   1240  HA  GLU A  84     -16.570 -46.488  38.172  1.00  0.00           H  
ATOM   1241  HB2 GLU A  84     -17.217 -49.104  39.509  1.00  0.00           H  
ATOM   1242  HB3 GLU A  84     -17.220 -47.621  40.423  1.00  0.00           H  
ATOM   1243  HG2 GLU A  84     -18.841 -46.595  38.836  1.00  0.00           H  
ATOM   1244  HG3 GLU A  84     -18.790 -48.016  37.817  1.00  0.00           H  
ATOM   1245  N   MET A  85     -13.840 -47.938  38.969  1.00 20.57           N  
ATOM   1246  CA  MET A  85     -12.483 -47.627  39.439  1.00 21.15           C  
ATOM   1247  C   MET A  85     -11.941 -46.274  38.923  1.00 17.92           C  
ATOM   1248  O   MET A  85     -11.082 -45.679  39.576  1.00 21.10           O  
ATOM   1249  CB  MET A  85     -11.532 -48.783  39.067  1.00 20.66           C  
ATOM   1250  CG  MET A  85     -11.277 -48.951  37.558  1.00 18.77           C  
ATOM   1251  SD  MET A  85     -10.310 -50.414  37.134  1.00 20.12           S  
ATOM   1252  CE  MET A  85      -8.643 -49.860  37.594  1.00 18.49           C  
ATOM   1253  H   MET A  85     -13.957 -48.797  38.435  1.00  0.00           H  
ATOM   1254  HA  MET A  85     -12.527 -47.561  40.528  1.00  0.00           H  
ATOM   1255  HB2 MET A  85     -10.576 -48.619  39.565  1.00  0.00           H  
ATOM   1256  HB3 MET A  85     -11.916 -49.719  39.474  1.00  0.00           H  
ATOM   1257  HG2 MET A  85     -12.225 -49.020  37.027  1.00  0.00           H  
ATOM   1258  HG3 MET A  85     -10.761 -48.084  37.147  1.00  0.00           H  
ATOM   1259  HE1 MET A  85      -7.907 -50.623  37.333  1.00  0.00           H  
ATOM   1260  HE2 MET A  85      -8.385 -48.940  37.071  1.00  0.00           H  
ATOM   1261  HE3 MET A  85      -8.578 -49.681  38.666  1.00  0.00           H  
ATOM   1262  N   TRP A  86     -12.449 -45.823  37.767  1.00 19.53           N  
ATOM   1263  CA  TRP A  86     -12.058 -44.571  37.128  1.00 17.22           C  
ATOM   1264  C   TRP A  86     -12.992 -43.402  37.491  1.00 19.22           C  
ATOM   1265  O   TRP A  86     -12.644 -42.258  37.186  1.00 15.84           O  
ATOM   1266  CB  TRP A  86     -12.027 -44.753  35.601  1.00 17.11           C  
ATOM   1267  CG  TRP A  86     -11.214 -45.896  35.084  1.00 21.41           C  
ATOM   1268  CD1 TRP A  86     -11.728 -46.988  34.484  1.00 22.10           C  
ATOM   1269  CD2 TRP A  86      -9.770 -46.112  35.138  1.00 22.69           C  
ATOM   1270  NE1 TRP A  86     -10.712 -47.853  34.147  1.00 21.43           N  
ATOM   1271  CE2 TRP A  86      -9.479 -47.373  34.529  1.00 21.77           C  
ATOM   1272  CE3 TRP A  86      -8.673 -45.376  35.646  1.00 22.60           C  
ATOM   1273  CZ2 TRP A  86      -8.171 -47.876  34.427  1.00 19.84           C  
ATOM   1274  CZ3 TRP A  86      -7.356 -45.874  35.558  1.00 24.87           C  
ATOM   1275  CH2 TRP A  86      -7.105 -47.123  34.953  1.00 21.63           C  
ATOM   1276  H   TRP A  86     -13.141 -46.382  37.283  1.00  0.00           H  
ATOM   1277  HA  TRP A  86     -11.046 -44.317  37.444  1.00  0.00           H  
ATOM   1278  HB2 TRP A  86     -13.044 -44.880  35.233  1.00  0.00           H  
ATOM   1279  HB3 TRP A  86     -11.656 -43.854  35.115  1.00  0.00           H  
ATOM   1280  HD1 TRP A  86     -12.780 -47.145  34.295  1.00  0.00           H  
ATOM   1281  HE1 TRP A  86     -10.926 -48.726  33.659  1.00  0.00           H  
ATOM   1282  HE3 TRP A  86      -8.853 -44.423  36.118  1.00  0.00           H  
ATOM   1283  HZ2 TRP A  86      -7.994 -48.841  33.972  1.00  0.00           H  
ATOM   1284  HZ3 TRP A  86      -6.541 -45.299  35.972  1.00  0.00           H  
ATOM   1285  HH2 TRP A  86      -6.101 -47.518  34.903  1.00  0.00           H  
ATOM   1286  N   ASN A  87     -14.159 -43.688  38.089  1.00 16.32           N  
ATOM   1287  CA  ASN A  87     -15.174 -42.687  38.444  1.00 20.19           C  
ATOM   1288  C   ASN A  87     -14.783 -41.925  39.728  1.00 16.94           C  
ATOM   1289  O   ASN A  87     -14.016 -42.451  40.536  1.00 18.04           O  
ATOM   1290  CB  ASN A  87     -16.565 -43.369  38.593  1.00 17.74           C  
ATOM   1291  CG  ASN A  87     -17.375 -43.466  37.296  1.00 20.25           C  
ATOM   1292  OD1 ASN A  87     -17.191 -42.672  36.376  1.00 21.64           O  
ATOM   1293  ND2 ASN A  87     -18.351 -44.367  37.237  1.00 18.19           N  
ATOM   1294  H   ASN A  87     -14.297 -44.625  38.450  1.00  0.00           H  
ATOM   1295  HA  ASN A  87     -15.172 -42.021  37.583  1.00  0.00           H  
ATOM   1296  HB2 ASN A  87     -16.479 -44.335  39.087  1.00  0.00           H  
ATOM   1297  HB3 ASN A  87     -17.193 -42.773  39.256  1.00  0.00           H  
ATOM   1298 HD21 ASN A  87     -18.525 -45.015  37.991  1.00  0.00           H  
ATOM   1299 HD22 ASN A  87     -18.982 -44.412  36.437  1.00  0.00           H  
ATOM   1300  N   PRO A  88     -15.331 -40.697  39.910  1.00 18.56           N  
ATOM   1301  CA  PRO A  88     -15.132 -39.892  41.133  1.00 21.23           C  
ATOM   1302  C   PRO A  88     -15.401 -40.638  42.454  1.00 21.11           C  
ATOM   1303  O   PRO A  88     -16.502 -41.144  42.651  1.00 18.13           O  
ATOM   1304  CB  PRO A  88     -16.108 -38.713  40.955  1.00 16.76           C  
ATOM   1305  CG  PRO A  88     -16.229 -38.545  39.453  1.00 19.47           C  
ATOM   1306  CD  PRO A  88     -16.169 -39.977  38.941  1.00 16.80           C  
ATOM   1307  HA  PRO A  88     -14.103 -39.532  41.104  1.00  0.00           H  
ATOM   1308  HB2 PRO A  88     -17.091 -38.956  41.365  1.00  0.00           H  
ATOM   1309  HB3 PRO A  88     -15.768 -37.807  41.455  1.00  0.00           H  
ATOM   1310  HG2 PRO A  88     -17.124 -38.008  39.141  1.00  0.00           H  
ATOM   1311  HG3 PRO A  88     -15.365 -37.999  39.080  1.00  0.00           H  
ATOM   1312  HD2 PRO A  88     -17.163 -40.425  38.931  1.00  0.00           H  
ATOM   1313  HD3 PRO A  88     -15.777 -39.987  37.923  1.00  0.00           H  
ATOM   1314  N   ASN A  89     -14.397 -40.665  43.339  1.00 20.12           N  
ATOM   1315  CA  ASN A  89     -14.472 -41.289  44.666  1.00 19.80           C  
ATOM   1316  C   ASN A  89     -14.473 -40.233  45.798  1.00 20.39           C  
ATOM   1317  O   ASN A  89     -14.316 -40.579  46.971  1.00 25.21           O  
ATOM   1318  CB  ASN A  89     -13.362 -42.363  44.822  1.00 23.56           C  
ATOM   1319  CG  ASN A  89     -11.933 -41.830  44.969  1.00 21.18           C  
ATOM   1320  OD1 ASN A  89     -11.640 -40.688  44.610  1.00 18.07           O  
ATOM   1321  ND2 ASN A  89     -11.022 -42.642  45.498  1.00 23.77           N  
ATOM   1322  H   ASN A  89     -13.487 -40.313  43.077  1.00  0.00           H  
ATOM   1323  HA  ASN A  89     -15.425 -41.806  44.798  1.00  0.00           H  
ATOM   1324  HB2 ASN A  89     -13.587 -42.972  45.698  1.00  0.00           H  
ATOM   1325  HB3 ASN A  89     -13.390 -43.044  43.969  1.00  0.00           H  
ATOM   1326 HD21 ASN A  89     -11.195 -43.623  45.715  1.00  0.00           H  
ATOM   1327 HD22 ASN A  89     -10.044 -42.346  45.536  1.00  0.00           H  
ATOM   1328  N   ARG A  90     -14.647 -38.956  45.445  1.00 20.03           N  
ATOM   1329  CA  ARG A  90     -15.025 -37.849  46.320  1.00 17.77           C  
ATOM   1330  C   ARG A  90     -16.072 -37.032  45.544  1.00 24.60           C  
ATOM   1331  O   ARG A  90     -16.238 -37.257  44.342  1.00 22.14           O  
ATOM   1332  CB  ARG A  90     -13.805 -36.972  46.712  1.00 25.34           C  
ATOM   1333  CG  ARG A  90     -12.679 -37.662  47.500  1.00 30.89           C  
ATOM   1334  CD  ARG A  90     -13.115 -38.111  48.905  1.00 28.69           C  
ATOM   1335  NE  ARG A  90     -12.020 -38.739  49.670  1.00 25.28           N  
ATOM   1336  CZ  ARG A  90     -11.589 -40.010  49.603  1.00 26.17           C  
ATOM   1337  NH1 ARG A  90     -12.094 -40.890  48.734  1.00 27.21           N  
ATOM   1338  NH2 ARG A  90     -10.627 -40.405  50.437  1.00 31.94           N1+
ATOM   1339  H   ARG A  90     -14.866 -38.774  44.471  1.00  0.00           H  
ATOM   1340  HA  ARG A  90     -15.521 -38.238  47.211  1.00  0.00           H  
ATOM   1341  HB2 ARG A  90     -13.357 -36.520  45.833  1.00  0.00           H  
ATOM   1342  HB3 ARG A  90     -14.157 -36.123  47.301  1.00  0.00           H  
ATOM   1343  HG2 ARG A  90     -12.224 -38.473  46.929  1.00  0.00           H  
ATOM   1344  HG3 ARG A  90     -11.894 -36.912  47.612  1.00  0.00           H  
ATOM   1345  HD2 ARG A  90     -13.384 -37.218  49.473  1.00  0.00           H  
ATOM   1346  HD3 ARG A  90     -14.011 -38.731  48.890  1.00  0.00           H  
ATOM   1347  HE  ARG A  90     -11.530 -38.049  50.233  1.00  0.00           H  
ATOM   1348 HH11 ARG A  90     -12.884 -40.644  48.121  1.00  0.00           H  
ATOM   1349 HH12 ARG A  90     -11.723 -41.816  48.561  1.00  0.00           H  
ATOM   1350 HH21 ARG A  90     -10.298 -39.800  51.183  1.00  0.00           H  
ATOM   1351 HH22 ARG A  90     -10.272 -41.352  50.413  1.00  0.00           H  
ATOM   1352  N   GLU A  91     -16.762 -36.109  46.228  1.00 24.81           N  
ATOM   1353  CA  GLU A  91     -17.779 -35.256  45.615  1.00 22.93           C  
ATOM   1354  C   GLU A  91     -17.193 -34.312  44.548  1.00 26.35           C  
ATOM   1355  O   GLU A  91     -15.993 -34.014  44.560  1.00 27.13           O  
ATOM   1356  CB  GLU A  91     -18.561 -34.500  46.708  1.00 30.69           C  
ATOM   1357  CG  GLU A  91     -17.738 -33.537  47.592  1.00 38.38           C  
ATOM   1358  CD  GLU A  91     -18.619 -32.846  48.636  1.00 59.46           C  
ATOM   1359  OE1 GLU A  91     -18.382 -33.100  49.836  1.00 62.86           O  
ATOM   1360  OE2 GLU A  91     -19.545 -32.116  48.219  1.00 59.24           O1-
ATOM   1361  H   GLU A  91     -16.563 -35.904  47.194  1.00  0.00           H  
ATOM   1362  HA  GLU A  91     -18.483 -35.918  45.106  1.00  0.00           H  
ATOM   1363  HB2 GLU A  91     -19.359 -33.929  46.230  1.00  0.00           H  
ATOM   1364  HB3 GLU A  91     -19.076 -35.216  47.349  1.00  0.00           H  
ATOM   1365  HG2 GLU A  91     -16.923 -34.062  48.091  1.00  0.00           H  
ATOM   1366  HG3 GLU A  91     -17.272 -32.758  46.988  1.00  0.00           H  
ATOM   1367  N   LEU A  92     -18.068 -33.885  43.633  1.00 21.22           N  
ATOM   1368  CA  LEU A  92     -17.726 -32.978  42.551  1.00 22.02           C  
ATOM   1369  C   LEU A  92     -17.807 -31.535  43.059  1.00 25.95           C  
ATOM   1370  O   LEU A  92     -18.841 -31.139  43.597  1.00 25.44           O  
ATOM   1371  CB  LEU A  92     -18.686 -33.180  41.356  1.00 27.32           C  
ATOM   1372  CG  LEU A  92     -18.663 -34.590  40.723  1.00 25.58           C  
ATOM   1373  CD1 LEU A  92     -19.680 -34.695  39.566  1.00 20.58           C  
ATOM   1374  CD2 LEU A  92     -17.250 -35.027  40.288  1.00 21.72           C  
ATOM   1375  H   LEU A  92     -19.047 -34.085  43.753  1.00  0.00           H  
ATOM   1376  HA  LEU A  92     -16.713 -33.193  42.222  1.00  0.00           H  
ATOM   1377  HB2 LEU A  92     -19.705 -32.942  41.668  1.00  0.00           H  
ATOM   1378  HB3 LEU A  92     -18.437 -32.446  40.589  1.00  0.00           H  
ATOM   1379  HG  LEU A  92     -18.991 -35.297  41.486  1.00  0.00           H  
ATOM   1380 HD11 LEU A  92     -20.341 -35.551  39.709  1.00  0.00           H  
ATOM   1381 HD12 LEU A  92     -20.318 -33.813  39.493  1.00  0.00           H  
ATOM   1382 HD13 LEU A  92     -19.204 -34.821  38.594  1.00  0.00           H  
ATOM   1383 HD21 LEU A  92     -17.266 -35.616  39.372  1.00  0.00           H  
ATOM   1384 HD22 LEU A  92     -16.584 -34.180  40.119  1.00  0.00           H  
ATOM   1385 HD23 LEU A  92     -16.796 -35.656  41.054  1.00  0.00           H  
ATOM   1386  N   SER A  93     -16.751 -30.756  42.825  1.00 22.05           N  
ATOM   1387  CA  SER A  93     -16.738 -29.326  43.082  1.00 23.18           C  
ATOM   1388  C   SER A  93     -15.903 -28.643  41.993  1.00 21.86           C  
ATOM   1389  O   SER A  93     -15.076 -29.281  41.342  1.00 22.29           O  
ATOM   1390  CB  SER A  93     -16.224 -29.041  44.509  1.00 18.88           C  
ATOM   1391  OG  SER A  93     -16.291 -27.655  44.821  1.00 18.65           O  
ATOM   1392  H   SER A  93     -15.913 -31.144  42.392  1.00  0.00           H  
ATOM   1393  HA  SER A  93     -17.755 -28.939  43.006  1.00  0.00           H  
ATOM   1394  HB2 SER A  93     -16.809 -29.597  45.245  1.00  0.00           H  
ATOM   1395  HB3 SER A  93     -15.191 -29.371  44.610  1.00  0.00           H  
ATOM   1396  HG  SER A  93     -16.032 -27.569  45.749  1.00  0.00           H  
ATOM   1397  N   GLU A  94     -16.137 -27.340  41.804  1.00 19.81           N  
ATOM   1398  CA  GLU A  94     -15.217 -26.477  41.066  1.00 18.32           C  
ATOM   1399  C   GLU A  94     -14.037 -26.048  41.951  1.00 26.23           C  
ATOM   1400  O   GLU A  94     -12.986 -25.701  41.418  1.00 23.51           O  
ATOM   1401  CB  GLU A  94     -15.962 -25.256  40.512  1.00 18.63           C  
ATOM   1402  CG  GLU A  94     -17.001 -25.610  39.438  1.00 23.15           C  
ATOM   1403  CD  GLU A  94     -17.560 -24.351  38.799  1.00 24.07           C  
ATOM   1404  OE1 GLU A  94     -16.958 -23.845  37.830  1.00 26.08           O  
ATOM   1405  OE2 GLU A  94     -18.637 -23.889  39.230  1.00 29.01           O1-
ATOM   1406  H   GLU A  94     -16.785 -26.886  42.431  1.00  0.00           H  
ATOM   1407  HA  GLU A  94     -14.791 -27.024  40.223  1.00  0.00           H  
ATOM   1408  HB2 GLU A  94     -16.478 -24.746  41.326  1.00  0.00           H  
ATOM   1409  HB3 GLU A  94     -15.243 -24.540  40.106  1.00  0.00           H  
ATOM   1410  HG2 GLU A  94     -16.550 -26.231  38.662  1.00  0.00           H  
ATOM   1411  HG3 GLU A  94     -17.815 -26.193  39.869  1.00  0.00           H  
ATOM   1412  N   ASP A  95     -14.207 -26.111  43.279  1.00 22.20           N  
ATOM   1413  CA  ASP A  95     -13.126 -25.979  44.248  1.00 23.25           C  
ATOM   1414  C   ASP A  95     -12.443 -27.354  44.334  1.00 22.17           C  
ATOM   1415  O   ASP A  95     -12.854 -28.202  45.124  1.00 20.41           O  
ATOM   1416  CB  ASP A  95     -13.641 -25.464  45.614  1.00 25.33           C  
ATOM   1417  CG  ASP A  95     -12.563 -25.178  46.665  1.00 29.38           C  
ATOM   1418  OD1 ASP A  95     -11.358 -25.336  46.372  1.00 22.38           O  
ATOM   1419  OD2 ASP A  95     -12.940 -24.741  47.768  1.00 30.17           O1-
ATOM   1420  H   ASP A  95     -15.057 -26.514  43.658  1.00  0.00           H  
ATOM   1421  HA  ASP A  95     -12.399 -25.251  43.881  1.00  0.00           H  
ATOM   1422  HB2 ASP A  95     -14.206 -24.546  45.461  1.00  0.00           H  
ATOM   1423  HB3 ASP A  95     -14.351 -26.169  46.043  1.00  0.00           H  
ATOM   1424  N   CYS A  96     -11.489 -27.589  43.428  1.00 19.21           N  
ATOM   1425  CA  CYS A  96     -10.890 -28.905  43.228  1.00 19.42           C  
ATOM   1426  C   CYS A  96      -9.372 -28.851  43.005  1.00 15.54           C  
ATOM   1427  O   CYS A  96      -8.774 -29.915  42.849  1.00 16.24           O  
ATOM   1428  CB  CYS A  96     -11.610 -29.595  42.055  1.00 18.72           C  
ATOM   1429  SG  CYS A  96     -11.345 -28.847  40.411  1.00 23.37           S  
ATOM   1430  H   CYS A  96     -11.324 -26.893  42.716  1.00  0.00           H  
ATOM   1431  HA  CYS A  96     -11.031 -29.524  44.117  1.00  0.00           H  
ATOM   1432  HB2 CYS A  96     -11.278 -30.632  42.014  1.00  0.00           H  
ATOM   1433  HB3 CYS A  96     -12.680 -29.648  42.256  1.00  0.00           H  
ATOM   1434  N   LEU A  97      -8.756 -27.659  43.005  1.00 17.86           N  
ATOM   1435  CA  LEU A  97      -7.334 -27.473  42.689  1.00 19.73           C  
ATOM   1436  C   LEU A  97      -6.442 -27.712  43.912  1.00 18.75           C  
ATOM   1437  O   LEU A  97      -5.853 -26.789  44.487  1.00 20.12           O  
ATOM   1438  CB  LEU A  97      -7.095 -26.106  42.022  1.00 17.46           C  
ATOM   1439  CG  LEU A  97      -7.808 -25.938  40.665  1.00 24.10           C  
ATOM   1440  CD1 LEU A  97      -7.340 -24.651  39.961  1.00 19.89           C  
ATOM   1441  CD2 LEU A  97      -7.627 -27.153  39.738  1.00 15.97           C  
ATOM   1442  H   LEU A  97      -9.268 -26.843  43.304  1.00  0.00           H  
ATOM   1443  HA  LEU A  97      -7.029 -28.243  41.979  1.00  0.00           H  
ATOM   1444  HB2 LEU A  97      -7.394 -25.307  42.703  1.00  0.00           H  
ATOM   1445  HB3 LEU A  97      -6.021 -25.989  41.868  1.00  0.00           H  
ATOM   1446  HG  LEU A  97      -8.875 -25.843  40.862  1.00  0.00           H  
ATOM   1447 HD11 LEU A  97      -7.823 -24.523  38.993  1.00  0.00           H  
ATOM   1448 HD12 LEU A  97      -7.556 -23.763  40.554  1.00  0.00           H  
ATOM   1449 HD13 LEU A  97      -6.265 -24.673  39.777  1.00  0.00           H  
ATOM   1450 HD21 LEU A  97      -7.768 -26.873  38.701  1.00  0.00           H  
ATOM   1451 HD22 LEU A  97      -6.633 -27.592  39.819  1.00  0.00           H  
ATOM   1452 HD23 LEU A  97      -8.360 -27.932  39.952  1.00  0.00           H  
ATOM   1453  N   TYR A  98      -6.362 -28.994  44.258  1.00 20.64           N  
ATOM   1454  CA  TYR A  98      -5.562 -29.525  45.339  1.00 21.69           C  
ATOM   1455  C   TYR A  98      -4.557 -30.527  44.766  1.00 27.56           C  
ATOM   1456  O   TYR A  98      -4.827 -31.169  43.745  1.00 24.40           O  
ATOM   1457  CB  TYR A  98      -6.492 -30.190  46.368  1.00 17.42           C  
ATOM   1458  CG  TYR A  98      -7.484 -29.232  47.006  1.00 25.35           C  
ATOM   1459  CD1 TYR A  98      -8.750 -29.022  46.426  1.00 19.92           C  
ATOM   1460  CD2 TYR A  98      -7.137 -28.522  48.169  1.00 24.86           C  
ATOM   1461  CE1 TYR A  98      -9.620 -28.051  46.954  1.00 23.80           C  
ATOM   1462  CE2 TYR A  98      -8.023 -27.587  48.728  1.00 23.15           C  
ATOM   1463  CZ  TYR A  98      -9.245 -27.315  48.095  1.00 25.16           C  
ATOM   1464  OH  TYR A  98     -10.039 -26.327  48.591  1.00 21.77           O  
ATOM   1465  H   TYR A  98      -6.885 -29.671  43.714  1.00  0.00           H  
ATOM   1466  HA  TYR A  98      -5.015 -28.717  45.820  1.00  0.00           H  
ATOM   1467  HB2 TYR A  98      -7.033 -31.022  45.915  1.00  0.00           H  
ATOM   1468  HB3 TYR A  98      -5.874 -30.614  47.155  1.00  0.00           H  
ATOM   1469  HD1 TYR A  98      -9.050 -29.595  45.565  1.00  0.00           H  
ATOM   1470  HD2 TYR A  98      -6.189 -28.692  48.640  1.00  0.00           H  
ATOM   1471  HE1 TYR A  98     -10.578 -27.875  46.488  1.00  0.00           H  
ATOM   1472  HE2 TYR A  98      -7.753 -27.050  49.624  1.00  0.00           H  
ATOM   1473  HH  TYR A  98     -10.668 -25.979  47.913  1.00  0.00           H  
ATOM   1474  N   LEU A  99      -3.410 -30.640  45.436  1.00 18.34           N  
ATOM   1475  CA  LEU A  99      -2.378 -31.620  45.144  1.00 19.27           C  
ATOM   1476  C   LEU A  99      -2.024 -32.391  46.414  1.00 20.38           C  
ATOM   1477  O   LEU A  99      -2.363 -31.986  47.526  1.00 22.41           O  
ATOM   1478  CB  LEU A  99      -1.184 -30.955  44.406  1.00 18.11           C  
ATOM   1479  CG  LEU A  99      -0.274 -29.985  45.199  1.00 20.40           C  
ATOM   1480  CD1 LEU A  99       0.672 -30.693  46.191  1.00 19.23           C  
ATOM   1481  CD2 LEU A  99       0.546 -29.113  44.228  1.00 16.59           C  
ATOM   1482  H   LEU A  99      -3.260 -30.089  46.282  1.00  0.00           H  
ATOM   1483  HA  LEU A  99      -2.808 -32.378  44.493  1.00  0.00           H  
ATOM   1484  HB2 LEU A  99      -0.550 -31.728  43.972  1.00  0.00           H  
ATOM   1485  HB3 LEU A  99      -1.604 -30.433  43.547  1.00  0.00           H  
ATOM   1486  HG  LEU A  99      -0.919 -29.310  45.764  1.00  0.00           H  
ATOM   1487 HD11 LEU A  99       1.692 -30.323  46.120  1.00  0.00           H  
ATOM   1488 HD12 LEU A  99       0.350 -30.541  47.218  1.00  0.00           H  
ATOM   1489 HD13 LEU A  99       0.728 -31.767  46.019  1.00  0.00           H  
ATOM   1490 HD21 LEU A  99       0.841 -28.181  44.707  1.00  0.00           H  
ATOM   1491 HD22 LEU A  99       1.458 -29.613  43.900  1.00  0.00           H  
ATOM   1492 HD23 LEU A  99      -0.019 -28.847  43.335  1.00  0.00           H  
ATOM   1493  N   ASN A 100      -1.382 -33.531  46.201  1.00 16.52           N  
ATOM   1494  CA  ASN A 100      -1.081 -34.525  47.218  1.00 17.28           C  
ATOM   1495  C   ASN A 100       0.421 -34.771  47.171  1.00 22.57           C  
ATOM   1496  O   ASN A 100       0.972 -34.776  46.070  1.00 24.67           O  
ATOM   1497  CB  ASN A 100      -1.790 -35.860  46.904  1.00 20.26           C  
ATOM   1498  CG  ASN A 100      -3.268 -35.692  46.568  1.00 26.04           C  
ATOM   1499  OD1 ASN A 100      -4.058 -35.250  47.401  1.00 21.77           O  
ATOM   1500  ND2 ASN A 100      -3.623 -36.000  45.328  1.00 17.14           N  
ATOM   1501  H   ASN A 100      -1.124 -33.784  45.247  1.00  0.00           H  
ATOM   1502  HA  ASN A 100      -1.343 -34.187  48.220  1.00  0.00           H  
ATOM   1503  HB2 ASN A 100      -1.305 -36.343  46.054  1.00  0.00           H  
ATOM   1504  HB3 ASN A 100      -1.678 -36.549  47.739  1.00  0.00           H  
ATOM   1505 HD21 ASN A 100      -2.926 -36.340  44.668  1.00  0.00           H  
ATOM   1506 HD22 ASN A 100      -4.562 -35.851  44.964  1.00  0.00           H  
ATOM   1507  N   VAL A 101       1.052 -35.005  48.323  1.00 23.11           N  
ATOM   1508  CA  VAL A 101       2.453 -35.393  48.416  1.00 17.95           C  
ATOM   1509  C   VAL A 101       2.555 -36.598  49.369  1.00 19.74           C  
ATOM   1510  O   VAL A 101       2.133 -36.497  50.522  1.00 30.26           O  
ATOM   1511  CB  VAL A 101       3.353 -34.243  48.965  1.00 26.84           C  
ATOM   1512  CG1 VAL A 101       4.848 -34.628  49.020  1.00 22.82           C  
ATOM   1513  CG2 VAL A 101       3.191 -32.935  48.164  1.00 18.52           C  
ATOM   1514  H   VAL A 101       0.527 -34.973  49.197  1.00  0.00           H  
ATOM   1515  HA  VAL A 101       2.827 -35.688  47.437  1.00  0.00           H  
ATOM   1516  HB  VAL A 101       3.044 -34.017  49.987  1.00  0.00           H  
ATOM   1517 HG11 VAL A 101       5.465 -33.773  49.294  1.00  0.00           H  
ATOM   1518 HG12 VAL A 101       5.043 -35.409  49.755  1.00  0.00           H  
ATOM   1519 HG13 VAL A 101       5.197 -34.989  48.052  1.00  0.00           H  
ATOM   1520 HG21 VAL A 101       3.852 -32.156  48.542  1.00  0.00           H  
ATOM   1521 HG22 VAL A 101       3.409 -33.083  47.107  1.00  0.00           H  
ATOM   1522 HG23 VAL A 101       2.175 -32.548  48.233  1.00  0.00           H  
ATOM   1523  N   TRP A 102       3.148 -37.695  48.890  1.00 18.12           N  
ATOM   1524  CA  TRP A 102       3.576 -38.834  49.697  1.00 19.75           C  
ATOM   1525  C   TRP A 102       5.102 -38.739  49.829  1.00 29.62           C  
ATOM   1526  O   TRP A 102       5.782 -38.556  48.816  1.00 26.47           O  
ATOM   1527  CB  TRP A 102       3.221 -40.169  49.013  1.00 20.00           C  
ATOM   1528  CG  TRP A 102       1.786 -40.549  48.817  1.00 24.41           C  
ATOM   1529  CD1 TRP A 102       1.100 -41.472  49.533  1.00 21.84           C  
ATOM   1530  CD2 TRP A 102       0.865 -40.072  47.795  1.00 24.41           C  
ATOM   1531  NE1 TRP A 102      -0.162 -41.631  48.992  1.00 20.63           N  
ATOM   1532  CE2 TRP A 102      -0.366 -40.780  47.928  1.00 24.74           C  
ATOM   1533  CE3 TRP A 102       0.958 -39.136  46.740  1.00 20.17           C  
ATOM   1534  CZ2 TRP A 102      -1.447 -40.569  47.058  1.00 21.90           C  
ATOM   1535  CZ3 TRP A 102      -0.118 -38.918  45.861  1.00 24.79           C  
ATOM   1536  CH2 TRP A 102      -1.323 -39.630  46.019  1.00 20.76           C  
ATOM   1537  H   TRP A 102       3.522 -37.664  47.941  1.00  0.00           H  
ATOM   1538  HA  TRP A 102       3.122 -38.815  50.686  1.00  0.00           H  
ATOM   1539  HB2 TRP A 102       3.649 -40.167  48.014  1.00  0.00           H  
ATOM   1540  HB3 TRP A 102       3.700 -40.991  49.547  1.00  0.00           H  
ATOM   1541  HD1 TRP A 102       1.511 -42.040  50.354  1.00  0.00           H  
ATOM   1542  HE1 TRP A 102      -0.822 -42.353  49.282  1.00  0.00           H  
ATOM   1543  HE3 TRP A 102       1.875 -38.589  46.592  1.00  0.00           H  
ATOM   1544  HZ2 TRP A 102      -2.353 -41.144  47.167  1.00  0.00           H  
ATOM   1545  HZ3 TRP A 102      -0.002 -38.204  45.060  1.00  0.00           H  
ATOM   1546  HH2 TRP A 102      -2.149 -39.477  45.339  1.00  0.00           H  
ATOM   1547  N   THR A 103       5.619 -38.905  51.049  1.00 30.90           N  
ATOM   1548  CA  THR A 103       7.052 -38.931  51.328  1.00 28.01           C  
ATOM   1549  C   THR A 103       7.363 -40.132  52.262  1.00 27.38           C  
ATOM   1550  O   THR A 103       6.502 -40.482  53.082  1.00 29.40           O  
ATOM   1551  CB  THR A 103       7.503 -37.582  51.959  1.00 31.69           C  
ATOM   1552  OG1 THR A 103       8.911 -37.538  52.071  1.00 36.02           O  
ATOM   1553  CG2 THR A 103       6.943 -37.302  53.366  1.00 26.49           C  
ATOM   1554  H   THR A 103       5.013 -39.075  51.852  1.00  0.00           H  
ATOM   1555  HA  THR A 103       7.577 -39.051  50.384  1.00  0.00           H  
ATOM   1556  HB  THR A 103       7.201 -36.773  51.291  1.00  0.00           H  
ATOM   1557 HG21 THR A 103       7.221 -36.303  53.702  1.00  0.00           H  
ATOM   1558 HG22 THR A 103       5.855 -37.354  53.374  1.00  0.00           H  
ATOM   1559 HG23 THR A 103       7.325 -38.009  54.104  1.00  0.00           H  
ATOM   1560  HG1 THR A 103       9.231 -36.617  52.064  1.00  0.00           H  
ATOM   1561  N   PRO A 104       8.541 -40.789  52.106  1.00 29.40           N  
ATOM   1562  CA  PRO A 104       8.919 -41.942  52.954  1.00 32.86           C  
ATOM   1563  C   PRO A 104       8.920 -41.637  54.464  1.00 33.63           C  
ATOM   1564  O   PRO A 104       9.169 -40.494  54.839  1.00 24.20           O  
ATOM   1565  CB  PRO A 104      10.342 -42.292  52.476  1.00 30.86           C  
ATOM   1566  CG  PRO A 104      10.441 -41.740  51.067  1.00 31.63           C  
ATOM   1567  CD  PRO A 104       9.599 -40.480  51.134  1.00 29.33           C  
ATOM   1568  HA  PRO A 104       8.230 -42.758  52.731  1.00  0.00           H  
ATOM   1569  HB2 PRO A 104      11.086 -41.793  53.100  1.00  0.00           H  
ATOM   1570  HB3 PRO A 104      10.542 -43.363  52.509  1.00  0.00           H  
ATOM   1571  HG2 PRO A 104      11.462 -41.563  50.728  1.00  0.00           H  
ATOM   1572  HG3 PRO A 104       9.970 -42.435  50.373  1.00  0.00           H  
ATOM   1573  HD2 PRO A 104      10.193 -39.643  51.492  1.00  0.00           H  
ATOM   1574  HD3 PRO A 104       9.248 -40.241  50.131  1.00  0.00           H  
ATOM   1575  N   TYR A 105       8.694 -42.658  55.302  1.00 33.77           N  
ATOM   1576  CA  TYR A 105       8.996 -42.571  56.733  1.00 37.79           C  
ATOM   1577  C   TYR A 105      10.246 -43.438  57.024  1.00 42.33           C  
ATOM   1578  O   TYR A 105      10.336 -44.541  56.469  1.00 39.01           O  
ATOM   1579  CB  TYR A 105       7.801 -43.057  57.570  1.00 40.86           C  
ATOM   1580  CG  TYR A 105       8.051 -42.886  59.061  1.00 45.63           C  
ATOM   1581  CD1 TYR A 105       7.942 -41.606  59.646  1.00 48.67           C  
ATOM   1582  CD2 TYR A 105       8.512 -43.966  59.845  1.00 49.11           C  
ATOM   1583  CE1 TYR A 105       8.267 -41.409  61.001  1.00 54.13           C  
ATOM   1584  CE2 TYR A 105       8.830 -43.772  61.201  1.00 52.08           C  
ATOM   1585  CZ  TYR A 105       8.697 -42.498  61.782  1.00 58.98           C  
ATOM   1586  OH  TYR A 105       8.977 -42.332  63.103  1.00 69.81           O  
ATOM   1587  H   TYR A 105       8.512 -43.589  54.952  1.00  0.00           H  
ATOM   1588  HA  TYR A 105       9.147 -41.531  57.015  1.00  0.00           H  
ATOM   1589  HB2 TYR A 105       6.906 -42.492  57.305  1.00  0.00           H  
ATOM   1590  HB3 TYR A 105       7.583 -44.102  57.350  1.00  0.00           H  
ATOM   1591  HD1 TYR A 105       7.651 -40.748  59.056  1.00  0.00           H  
ATOM   1592  HD2 TYR A 105       8.673 -44.939  59.408  1.00  0.00           H  
ATOM   1593  HE1 TYR A 105       8.195 -40.417  61.429  1.00  0.00           H  
ATOM   1594  HE2 TYR A 105       9.188 -44.595  61.802  1.00  0.00           H  
ATOM   1595  HH  TYR A 105       8.697 -41.470  63.447  1.00  0.00           H  
ATOM   1596  N   PRO A 106      11.192 -42.958  57.867  1.00 45.54           N  
ATOM   1597  CA  PRO A 106      11.382 -41.539  58.231  1.00 39.21           C  
ATOM   1598  C   PRO A 106      11.709 -40.694  56.992  1.00 35.54           C  
ATOM   1599  O   PRO A 106      12.140 -41.250  55.976  1.00 38.59           O  
ATOM   1600  CB  PRO A 106      12.552 -41.568  59.220  1.00 41.19           C  
ATOM   1601  CG  PRO A 106      13.357 -42.798  58.834  1.00 46.07           C  
ATOM   1602  CD  PRO A 106      12.283 -43.785  58.386  1.00 46.43           C  
ATOM   1603  HA  PRO A 106      10.506 -41.131  58.734  1.00  0.00           H  
ATOM   1604  HB2 PRO A 106      13.146 -40.651  59.217  1.00  0.00           H  
ATOM   1605  HB3 PRO A 106      12.156 -41.681  60.231  1.00  0.00           H  
ATOM   1606  HG2 PRO A 106      14.008 -42.551  57.994  1.00  0.00           H  
ATOM   1607  HG3 PRO A 106      13.984 -43.174  59.644  1.00  0.00           H  
ATOM   1608  HD2 PRO A 106      12.673 -44.498  57.658  1.00  0.00           H  
ATOM   1609  HD3 PRO A 106      11.903 -44.348  59.240  1.00  0.00           H  
ATOM   1610  N   ARG A 107      11.446 -39.393  57.070  1.00 25.58           N  
ATOM   1611  CA  ARG A 107      11.649 -38.445  55.981  1.00 34.14           C  
ATOM   1612  C   ARG A 107      13.109 -38.452  55.478  1.00 40.61           C  
ATOM   1613  O   ARG A 107      14.022 -38.504  56.306  1.00 45.49           O  
ATOM   1614  CB  ARG A 107      11.247 -37.057  56.488  1.00 33.00           C  
ATOM   1615  CG  ARG A 107      11.150 -35.994  55.373  1.00 35.77           C  
ATOM   1616  CD  ARG A 107      10.745 -34.609  55.882  1.00 35.40           C  
ATOM   1617  NE  ARG A 107       9.486 -34.664  56.648  1.00 43.52           N  
ATOM   1618  CZ  ARG A 107       8.878 -33.657  57.279  1.00 41.49           C  
ATOM   1619  NH1 ARG A 107       9.347 -32.413  57.203  1.00 42.63           N  
ATOM   1620  NH2 ARG A 107       7.782 -33.891  57.990  1.00 48.28           N1+
ATOM   1621  H   ARG A 107      11.051 -39.019  57.943  1.00  0.00           H  
ATOM   1622  HA  ARG A 107      10.946 -38.731  55.206  1.00  0.00           H  
ATOM   1623  HB2 ARG A 107      10.277 -37.167  56.969  1.00  0.00           H  
ATOM   1624  HB3 ARG A 107      11.937 -36.729  57.270  1.00  0.00           H  
ATOM   1625  HG2 ARG A 107      12.148 -35.880  54.946  1.00  0.00           H  
ATOM   1626  HG3 ARG A 107      10.513 -36.311  54.546  1.00  0.00           H  
ATOM   1627  HD2 ARG A 107      11.560 -34.134  56.431  1.00  0.00           H  
ATOM   1628  HD3 ARG A 107      10.538 -33.977  55.018  1.00  0.00           H  
ATOM   1629  HE  ARG A 107       9.197 -35.614  56.857  1.00  0.00           H  
ATOM   1630 HH11 ARG A 107      10.004 -32.161  56.472  1.00  0.00           H  
ATOM   1631 HH12 ARG A 107       8.961 -31.657  57.748  1.00  0.00           H  
ATOM   1632 HH21 ARG A 107       7.307 -34.792  58.034  1.00  0.00           H  
ATOM   1633 HH22 ARG A 107       7.309 -33.164  58.522  1.00  0.00           H  
ATOM   1634  N   PRO A 108      13.322 -38.410  54.142  1.00 46.96           N  
ATOM   1635  CA  PRO A 108      14.670 -38.197  53.594  1.00 45.43           C  
ATOM   1636  C   PRO A 108      15.345 -36.926  54.131  1.00 47.02           C  
ATOM   1637  O   PRO A 108      14.728 -35.861  54.131  1.00 39.27           O  
ATOM   1638  CB  PRO A 108      14.446 -38.122  52.081  1.00 44.17           C  
ATOM   1639  CG  PRO A 108      13.130 -38.839  51.826  1.00 38.49           C  
ATOM   1640  CD  PRO A 108      12.322 -38.519  53.076  1.00 36.55           C  
ATOM   1641  HA  PRO A 108      15.265 -39.079  53.837  1.00  0.00           H  
ATOM   1642  HB2 PRO A 108      14.369 -37.087  51.740  1.00  0.00           H  
ATOM   1643  HB3 PRO A 108      15.282 -38.578  51.553  1.00  0.00           H  
ATOM   1644  HG2 PRO A 108      12.643 -38.532  50.900  1.00  0.00           H  
ATOM   1645  HG3 PRO A 108      13.309 -39.914  51.768  1.00  0.00           H  
ATOM   1646  HD2 PRO A 108      11.804 -37.566  52.962  1.00  0.00           H  
ATOM   1647  HD3 PRO A 108      11.585 -39.301  53.258  1.00  0.00           H  
ATOM   1648  N   THR A 109      16.575 -37.085  54.616  1.00 49.00           N  
ATOM   1649  CA  THR A 109      17.396 -36.011  55.155  1.00 49.65           C  
ATOM   1650  C   THR A 109      18.255 -35.364  54.047  1.00 49.67           C  
ATOM   1651  O   THR A 109      18.551 -34.174  54.127  1.00 48.54           O  
ATOM   1652  CB  THR A 109      18.327 -36.619  56.234  1.00 43.38           C  
ATOM   1653  OG1 THR A 109      18.887 -37.845  55.769  1.00 49.21           O  
ATOM   1654  CG2 THR A 109      17.561 -36.958  57.522  1.00 44.55           C  
ATOM   1655  H   THR A 109      17.016 -37.990  54.694  1.00  0.00           H  
ATOM   1656  HA  THR A 109      16.769 -35.236  55.602  1.00  0.00           H  
ATOM   1657  HB  THR A 109      19.136 -35.923  56.470  1.00  0.00           H  
ATOM   1658 HG21 THR A 109      18.217 -37.380  58.284  1.00  0.00           H  
ATOM   1659 HG22 THR A 109      17.104 -36.064  57.948  1.00  0.00           H  
ATOM   1660 HG23 THR A 109      16.756 -37.673  57.341  1.00  0.00           H  
ATOM   1661  HG1 THR A 109      19.493 -38.177  56.439  1.00  0.00           H  
ATOM   1662  N   SER A 110      18.598 -36.137  53.011  1.00 47.75           N  
ATOM   1663  CA  SER A 110      19.179 -35.666  51.762  1.00 53.71           C  
ATOM   1664  C   SER A 110      18.051 -35.530  50.709  1.00 49.11           C  
ATOM   1665  O   SER A 110      17.154 -36.384  50.712  1.00 46.29           O  
ATOM   1666  CB  SER A 110      20.243 -36.702  51.344  1.00 49.56           C  
ATOM   1667  OG  SER A 110      19.725 -38.024  51.304  1.00 62.10           O  
ATOM   1668  H   SER A 110      18.339 -37.112  53.011  1.00  0.00           H  
ATOM   1669  HA  SER A 110      19.684 -34.719  51.943  1.00  0.00           H  
ATOM   1670  HB2 SER A 110      20.654 -36.448  50.365  1.00  0.00           H  
ATOM   1671  HB3 SER A 110      21.078 -36.680  52.046  1.00  0.00           H  
ATOM   1672  HG  SER A 110      19.011 -38.047  50.655  1.00  0.00           H  
ATOM   1673  N   PRO A 111      18.125 -34.507  49.819  1.00 45.10           N  
ATOM   1674  CA  PRO A 111      17.221 -34.373  48.655  1.00 39.29           C  
ATOM   1675  C   PRO A 111      17.025 -35.672  47.850  1.00 45.87           C  
ATOM   1676  O   PRO A 111      18.004 -36.319  47.478  1.00 42.23           O  
ATOM   1677  CB  PRO A 111      17.880 -33.270  47.809  1.00 47.32           C  
ATOM   1678  CG  PRO A 111      18.625 -32.411  48.812  1.00 46.38           C  
ATOM   1679  CD  PRO A 111      19.120 -33.429  49.830  1.00 40.83           C  
ATOM   1680  HA  PRO A 111      16.262 -34.016  49.035  1.00  0.00           H  
ATOM   1681  HB2 PRO A 111      18.586 -33.695  47.092  1.00  0.00           H  
ATOM   1682  HB3 PRO A 111      17.157 -32.686  47.241  1.00  0.00           H  
ATOM   1683  HG2 PRO A 111      19.422 -31.816  48.364  1.00  0.00           H  
ATOM   1684  HG3 PRO A 111      17.923 -31.727  49.290  1.00  0.00           H  
ATOM   1685  HD2 PRO A 111      20.087 -33.834  49.525  1.00  0.00           H  
ATOM   1686  HD3 PRO A 111      19.229 -32.950  50.804  1.00  0.00           H  
ATOM   1687  N   THR A 112      15.763 -36.058  47.659  1.00 40.44           N  
ATOM   1688  CA  THR A 112      15.369 -37.298  46.998  1.00 43.21           C  
ATOM   1689  C   THR A 112      14.596 -36.989  45.693  1.00 41.34           C  
ATOM   1690  O   THR A 112      13.740 -36.104  45.718  1.00 32.11           O  
ATOM   1691  CB  THR A 112      14.416 -38.044  47.956  1.00 44.26           C  
ATOM   1692  OG1 THR A 112      15.173 -38.375  49.100  1.00 46.83           O  
ATOM   1693  CG2 THR A 112      13.810 -39.349  47.430  1.00 38.95           C  
ATOM   1694  H   THR A 112      15.006 -35.514  48.062  1.00  0.00           H  
ATOM   1695  HA  THR A 112      16.240 -37.928  46.829  1.00  0.00           H  
ATOM   1696  HB  THR A 112      13.601 -37.385  48.264  1.00  0.00           H  
ATOM   1697 HG21 THR A 112      13.193 -39.811  48.201  1.00  0.00           H  
ATOM   1698 HG22 THR A 112      13.164 -39.181  46.570  1.00  0.00           H  
ATOM   1699 HG23 THR A 112      14.579 -40.067  47.145  1.00  0.00           H  
ATOM   1700  HG1 THR A 112      15.552 -37.556  49.454  1.00  0.00           H  
ATOM   1701  N   PRO A 113      14.882 -37.701  44.577  1.00 39.44           N  
ATOM   1702  CA  PRO A 113      14.129 -37.554  43.311  1.00 39.72           C  
ATOM   1703  C   PRO A 113      12.601 -37.630  43.451  1.00 31.76           C  
ATOM   1704  O   PRO A 113      12.095 -38.393  44.281  1.00 28.79           O  
ATOM   1705  CB  PRO A 113      14.682 -38.678  42.421  1.00 37.52           C  
ATOM   1706  CG  PRO A 113      16.102 -38.837  42.927  1.00 39.66           C  
ATOM   1707  CD  PRO A 113      15.951 -38.688  44.430  1.00 43.54           C  
ATOM   1708  HA  PRO A 113      14.408 -36.582  42.898  1.00  0.00           H  
ATOM   1709  HB2 PRO A 113      14.122 -39.604  42.567  1.00  0.00           H  
ATOM   1710  HB3 PRO A 113      14.639 -38.426  41.359  1.00  0.00           H  
ATOM   1711  HG2 PRO A 113      16.616 -39.738  42.622  1.00  0.00           H  
ATOM   1712  HG3 PRO A 113      16.700 -38.003  42.556  1.00  0.00           H  
ATOM   1713  HD2 PRO A 113      15.648 -39.626  44.897  1.00  0.00           H  
ATOM   1714  HD3 PRO A 113      16.901 -38.364  44.858  1.00  0.00           H  
ATOM   1715  N   VAL A 114      11.912 -36.801  42.665  1.00 31.65           N  
ATOM   1716  CA  VAL A 114      10.473 -36.618  42.751  1.00 29.96           C  
ATOM   1717  C   VAL A 114       9.818 -37.209  41.489  1.00 33.28           C  
ATOM   1718  O   VAL A 114      10.239 -36.899  40.369  1.00 29.76           O  
ATOM   1719  CB  VAL A 114      10.103 -35.111  42.862  1.00 32.36           C  
ATOM   1720  CG1 VAL A 114       8.589 -34.862  43.026  1.00 29.14           C  
ATOM   1721  CG2 VAL A 114      10.856 -34.421  44.017  1.00 27.71           C  
ATOM   1722  H   VAL A 114      12.394 -36.245  41.960  1.00  0.00           H  
ATOM   1723  HA  VAL A 114      10.088 -37.120  43.636  1.00  0.00           H  
ATOM   1724  HB  VAL A 114      10.413 -34.619  41.942  1.00  0.00           H  
ATOM   1725 HG11 VAL A 114       8.369 -33.800  43.126  1.00  0.00           H  
ATOM   1726 HG12 VAL A 114       8.015 -35.223  42.174  1.00  0.00           H  
ATOM   1727 HG13 VAL A 114       8.204 -35.367  43.913  1.00  0.00           H  
ATOM   1728 HG21 VAL A 114      10.608 -33.362  44.073  1.00  0.00           H  
ATOM   1729 HG22 VAL A 114      10.615 -34.875  44.978  1.00  0.00           H  
ATOM   1730 HG23 VAL A 114      11.936 -34.479  43.887  1.00  0.00           H  
ATOM   1731  N   LEU A 115       8.783 -38.024  41.698  1.00 30.89           N  
ATOM   1732  CA  LEU A 115       7.853 -38.469  40.666  1.00 27.83           C  
ATOM   1733  C   LEU A 115       6.589 -37.605  40.790  1.00 27.96           C  
ATOM   1734  O   LEU A 115       6.089 -37.445  41.903  1.00 26.46           O  
ATOM   1735  CB  LEU A 115       7.531 -39.967  40.881  1.00 27.83           C  
ATOM   1736  CG  LEU A 115       8.516 -40.939  40.194  1.00 27.27           C  
ATOM   1737  CD1 LEU A 115       8.343 -42.382  40.717  1.00 28.49           C  
ATOM   1738  CD2 LEU A 115       8.412 -40.875  38.653  1.00 29.23           C  
ATOM   1739  H   LEU A 115       8.471 -38.172  42.656  1.00  0.00           H  
ATOM   1740  HA  LEU A 115       8.285 -38.333  39.677  1.00  0.00           H  
ATOM   1741  HB2 LEU A 115       7.477 -40.166  41.953  1.00  0.00           H  
ATOM   1742  HB3 LEU A 115       6.537 -40.191  40.499  1.00  0.00           H  
ATOM   1743  HG  LEU A 115       9.521 -40.620  40.477  1.00  0.00           H  
ATOM   1744 HD11 LEU A 115       9.310 -42.864  40.859  1.00  0.00           H  
ATOM   1745 HD12 LEU A 115       7.827 -42.413  41.677  1.00  0.00           H  
ATOM   1746 HD13 LEU A 115       7.766 -43.009  40.036  1.00  0.00           H  
ATOM   1747 HD21 LEU A 115       9.345 -40.527  38.216  1.00  0.00           H  
ATOM   1748 HD22 LEU A 115       8.196 -41.844  38.202  1.00  0.00           H  
ATOM   1749 HD23 LEU A 115       7.629 -40.196  38.317  1.00  0.00           H  
ATOM   1750  N   VAL A 116       6.093 -37.053  39.680  1.00 25.61           N  
ATOM   1751  CA  VAL A 116       4.870 -36.253  39.663  1.00 19.95           C  
ATOM   1752  C   VAL A 116       3.877 -36.913  38.691  1.00 28.63           C  
ATOM   1753  O   VAL A 116       4.173 -36.986  37.496  1.00 23.52           O  
ATOM   1754  CB  VAL A 116       5.130 -34.790  39.216  1.00 20.60           C  
ATOM   1755  CG1 VAL A 116       3.845 -33.940  39.172  1.00 15.47           C  
ATOM   1756  CG2 VAL A 116       6.175 -34.094  40.105  1.00 23.72           C  
ATOM   1757  H   VAL A 116       6.559 -37.187  38.787  1.00  0.00           H  
ATOM   1758  HA  VAL A 116       4.421 -36.209  40.652  1.00  0.00           H  
ATOM   1759  HB  VAL A 116       5.544 -34.815  38.209  1.00  0.00           H  
ATOM   1760 HG11 VAL A 116       4.071 -32.893  38.982  1.00  0.00           H  
ATOM   1761 HG12 VAL A 116       3.168 -34.269  38.384  1.00  0.00           H  
ATOM   1762 HG13 VAL A 116       3.303 -33.989  40.118  1.00  0.00           H  
ATOM   1763 HG21 VAL A 116       6.371 -33.076  39.767  1.00  0.00           H  
ATOM   1764 HG22 VAL A 116       5.851 -34.041  41.144  1.00  0.00           H  
ATOM   1765 HG23 VAL A 116       7.120 -34.633  40.085  1.00  0.00           H  
ATOM   1766  N   TRP A 117       2.757 -37.409  39.226  1.00 20.42           N  
ATOM   1767  CA  TRP A 117       1.705 -38.079  38.466  1.00 19.33           C  
ATOM   1768  C   TRP A 117       0.696 -37.066  37.906  1.00 24.41           C  
ATOM   1769  O   TRP A 117       0.200 -36.231  38.667  1.00 23.03           O  
ATOM   1770  CB  TRP A 117       0.993 -39.113  39.359  1.00 18.69           C  
ATOM   1771  CG  TRP A 117      -0.117 -39.897  38.715  1.00 26.34           C  
ATOM   1772  CD1 TRP A 117      -1.426 -39.857  39.057  1.00 19.97           C  
ATOM   1773  CD2 TRP A 117      -0.021 -40.862  37.624  1.00 25.80           C  
ATOM   1774  NE1 TRP A 117      -2.133 -40.754  38.280  1.00 22.59           N  
ATOM   1775  CE2 TRP A 117      -1.319 -41.397  37.372  1.00 21.92           C  
ATOM   1776  CE3 TRP A 117       1.041 -41.368  36.840  1.00 23.95           C  
ATOM   1777  CZ2 TRP A 117      -1.547 -42.383  36.397  1.00 20.73           C  
ATOM   1778  CZ3 TRP A 117       0.834 -42.379  35.880  1.00 23.61           C  
ATOM   1779  CH2 TRP A 117      -0.460 -42.889  35.663  1.00 22.64           C  
ATOM   1780  H   TRP A 117       2.572 -37.259  40.216  1.00  0.00           H  
ATOM   1781  HA  TRP A 117       2.163 -38.631  37.651  1.00  0.00           H  
ATOM   1782  HB2 TRP A 117       1.719 -39.837  39.728  1.00  0.00           H  
ATOM   1783  HB3 TRP A 117       0.592 -38.616  40.240  1.00  0.00           H  
ATOM   1784  HD1 TRP A 117      -1.833 -39.252  39.853  1.00  0.00           H  
ATOM   1785  HE1 TRP A 117      -3.105 -40.997  38.444  1.00  0.00           H  
ATOM   1786  HE3 TRP A 117       2.035 -40.986  37.005  1.00  0.00           H  
ATOM   1787  HZ2 TRP A 117      -2.539 -42.769  36.222  1.00  0.00           H  
ATOM   1788  HZ3 TRP A 117       1.672 -42.766  35.317  1.00  0.00           H  
ATOM   1789  HH2 TRP A 117      -0.621 -43.677  34.947  1.00  0.00           H  
ATOM   1790  N   ILE A 118       0.367 -37.208  36.619  1.00 16.66           N  
ATOM   1791  CA  ILE A 118      -0.762 -36.550  35.971  1.00 18.53           C  
ATOM   1792  C   ILE A 118      -1.654 -37.684  35.424  1.00 23.92           C  
ATOM   1793  O   ILE A 118      -1.173 -38.504  34.641  1.00 18.67           O  
ATOM   1794  CB  ILE A 118      -0.323 -35.653  34.770  1.00 22.55           C  
ATOM   1795  CG1 ILE A 118       0.828 -34.686  35.143  1.00 27.67           C  
ATOM   1796  CG2 ILE A 118      -1.521 -34.857  34.208  1.00 18.33           C  
ATOM   1797  CD1 ILE A 118       1.343 -33.827  33.975  1.00 26.90           C  
ATOM   1798  H   ILE A 118       0.840 -37.914  36.062  1.00  0.00           H  
ATOM   1799  HA  ILE A 118      -1.331 -35.951  36.686  1.00  0.00           H  
ATOM   1800  HB  ILE A 118       0.048 -36.297  33.969  1.00  0.00           H  
ATOM   1801 HG12 ILE A 118       0.494 -34.032  35.949  1.00  0.00           H  
ATOM   1802 HG13 ILE A 118       1.673 -35.244  35.547  1.00  0.00           H  
ATOM   1803 HG21 ILE A 118      -1.239 -34.264  33.341  1.00  0.00           H  
ATOM   1804 HG22 ILE A 118      -2.340 -35.500  33.889  1.00  0.00           H  
ATOM   1805 HG23 ILE A 118      -1.918 -34.169  34.955  1.00  0.00           H  
ATOM   1806 HD11 ILE A 118       2.402 -33.598  34.099  1.00  0.00           H  
ATOM   1807 HD12 ILE A 118       1.224 -34.332  33.016  1.00  0.00           H  
ATOM   1808 HD13 ILE A 118       0.807 -32.879  33.921  1.00  0.00           H  
ATOM   1809  N   TYR A 119      -2.921 -37.738  35.844  1.00 17.81           N  
ATOM   1810  CA  TYR A 119      -3.861 -38.785  35.433  1.00 19.93           C  
ATOM   1811  C   TYR A 119      -4.416 -38.566  34.014  1.00 16.28           C  
ATOM   1812  O   TYR A 119      -4.464 -37.429  33.536  1.00 16.68           O  
ATOM   1813  CB  TYR A 119      -5.004 -38.868  36.465  1.00 18.03           C  
ATOM   1814  CG  TYR A 119      -5.750 -37.574  36.779  1.00 15.47           C  
ATOM   1815  CD1 TYR A 119      -6.705 -37.035  35.888  1.00 14.07           C  
ATOM   1816  CD2 TYR A 119      -5.491 -36.904  37.988  1.00 17.24           C  
ATOM   1817  CE1 TYR A 119      -7.383 -35.838  36.195  1.00 15.61           C  
ATOM   1818  CE2 TYR A 119      -6.179 -35.718  38.299  1.00 13.62           C  
ATOM   1819  CZ  TYR A 119      -7.117 -35.170  37.405  1.00 19.99           C  
ATOM   1820  OH  TYR A 119      -7.751 -34.000  37.714  1.00 17.17           O  
ATOM   1821  H   TYR A 119      -3.295 -37.021  36.447  1.00  0.00           H  
ATOM   1822  HA  TYR A 119      -3.334 -39.742  35.443  1.00  0.00           H  
ATOM   1823  HB2 TYR A 119      -5.721 -39.617  36.137  1.00  0.00           H  
ATOM   1824  HB3 TYR A 119      -4.597 -39.261  37.397  1.00  0.00           H  
ATOM   1825  HD1 TYR A 119      -6.924 -37.514  34.947  1.00  0.00           H  
ATOM   1826  HD2 TYR A 119      -4.776 -37.298  38.695  1.00  0.00           H  
ATOM   1827  HE1 TYR A 119      -8.100 -35.443  35.489  1.00  0.00           H  
ATOM   1828  HE2 TYR A 119      -5.975 -35.250  39.245  1.00  0.00           H  
ATOM   1829  HH  TYR A 119      -8.327 -33.666  37.014  1.00  0.00           H  
ATOM   1830  N   GLY A 120      -4.878 -39.657  33.394  1.00 15.34           N  
ATOM   1831  CA  GLY A 120      -5.659 -39.659  32.163  1.00 18.36           C  
ATOM   1832  C   GLY A 120      -7.163 -39.602  32.471  1.00 28.19           C  
ATOM   1833  O   GLY A 120      -7.568 -39.444  33.622  1.00 20.57           O  
ATOM   1834  H   GLY A 120      -4.754 -40.577  33.825  1.00  0.00           H  
ATOM   1835  HA2 GLY A 120      -5.378 -38.821  31.532  1.00  0.00           H  
ATOM   1836  HA3 GLY A 120      -5.447 -40.578  31.618  1.00  0.00           H  
ATOM   1837  N   GLY A 121      -7.992 -39.751  31.433  1.00 21.79           N  
ATOM   1838  CA  GLY A 121      -9.448 -39.590  31.509  1.00 15.02           C  
ATOM   1839  C   GLY A 121      -9.920 -38.699  30.349  1.00 21.63           C  
ATOM   1840  O   GLY A 121     -10.844 -37.905  30.513  1.00 18.80           O  
ATOM   1841  H   GLY A 121      -7.621 -40.018  30.526  1.00  0.00           H  
ATOM   1842  HA2 GLY A 121      -9.932 -40.564  31.435  1.00  0.00           H  
ATOM   1843  HA3 GLY A 121      -9.772 -39.155  32.455  1.00  0.00           H  
ATOM   1844  N   GLY A 122      -9.259 -38.767  29.179  1.00 17.40           N  
ATOM   1845  CA  GLY A 122      -9.629 -38.118  27.914  1.00 14.73           C  
ATOM   1846  C   GLY A 122      -9.679 -36.583  27.984  1.00 15.94           C  
ATOM   1847  O   GLY A 122     -10.300 -35.951  27.131  1.00 18.32           O  
ATOM   1848  H   GLY A 122      -8.534 -39.481  29.088  1.00  0.00           H  
ATOM   1849  HA2 GLY A 122      -8.910 -38.406  27.147  1.00  0.00           H  
ATOM   1850  HA3 GLY A 122     -10.595 -38.501  27.585  1.00  0.00           H  
ATOM   1851  N   PHE A 123      -9.087 -35.983  29.025  1.00 18.02           N  
ATOM   1852  CA  PHE A 123      -9.218 -34.579  29.431  1.00 19.33           C  
ATOM   1853  C   PHE A 123     -10.654 -34.217  29.884  1.00 16.13           C  
ATOM   1854  O   PHE A 123     -10.943 -33.028  30.002  1.00 16.70           O  
ATOM   1855  CB  PHE A 123      -8.726 -33.593  28.334  1.00 15.84           C  
ATOM   1856  CG  PHE A 123      -7.287 -33.732  27.868  1.00 21.57           C  
ATOM   1857  CD1 PHE A 123      -6.243 -33.172  28.632  1.00 15.66           C  
ATOM   1858  CD2 PHE A 123      -6.969 -34.475  26.710  1.00 19.83           C  
ATOM   1859  CE1 PHE A 123      -4.932 -33.272  28.190  1.00 20.72           C  
ATOM   1860  CE2 PHE A 123      -5.648 -34.569  26.290  1.00 19.28           C  
ATOM   1861  CZ  PHE A 123      -4.636 -33.961  27.022  1.00 20.50           C  
ATOM   1862  H   PHE A 123      -8.637 -36.582  29.702  1.00  0.00           H  
ATOM   1863  HA  PHE A 123      -8.582 -34.450  30.309  1.00  0.00           H  
ATOM   1864  HB2 PHE A 123      -9.374 -33.633  27.462  1.00  0.00           H  
ATOM   1865  HB3 PHE A 123      -8.831 -32.571  28.699  1.00  0.00           H  
ATOM   1866  HD1 PHE A 123      -6.457 -32.625  29.539  1.00  0.00           H  
ATOM   1867  HD2 PHE A 123      -7.750 -34.940  26.127  1.00  0.00           H  
ATOM   1868  HE1 PHE A 123      -4.143 -32.789  28.746  1.00  0.00           H  
ATOM   1869  HE2 PHE A 123      -5.405 -35.091  25.377  1.00  0.00           H  
ATOM   1870  HZ  PHE A 123      -3.613 -34.009  26.677  1.00  0.00           H  
ATOM   1871  N   TYR A 124     -11.540 -35.200  30.117  1.00 13.61           N  
ATOM   1872  CA  TYR A 124     -12.939 -34.983  30.507  1.00 17.17           C  
ATOM   1873  C   TYR A 124     -13.260 -35.498  31.914  1.00 15.61           C  
ATOM   1874  O   TYR A 124     -14.299 -35.102  32.448  1.00 19.40           O  
ATOM   1875  CB  TYR A 124     -13.910 -35.610  29.486  1.00 18.88           C  
ATOM   1876  CG  TYR A 124     -14.067 -37.118  29.476  1.00 17.74           C  
ATOM   1877  CD1 TYR A 124     -14.991 -37.744  30.343  1.00 21.98           C  
ATOM   1878  CD2 TYR A 124     -13.301 -37.898  28.591  1.00 18.32           C  
ATOM   1879  CE1 TYR A 124     -15.115 -39.144  30.357  1.00 18.79           C  
ATOM   1880  CE2 TYR A 124     -13.428 -39.298  28.605  1.00 20.06           C  
ATOM   1881  CZ  TYR A 124     -14.331 -39.919  29.486  1.00 25.91           C  
ATOM   1882  OH  TYR A 124     -14.437 -41.273  29.477  1.00 24.76           O  
ATOM   1883  H   TYR A 124     -11.248 -36.175  30.057  1.00  0.00           H  
ATOM   1884  HA  TYR A 124     -13.161 -33.919  30.528  1.00  0.00           H  
ATOM   1885  HB2 TYR A 124     -14.895 -35.233  29.741  1.00  0.00           H  
ATOM   1886  HB3 TYR A 124     -13.708 -35.259  28.478  1.00  0.00           H  
ATOM   1887  HD1 TYR A 124     -15.589 -37.159  31.024  1.00  0.00           H  
ATOM   1888  HD2 TYR A 124     -12.607 -37.429  27.912  1.00  0.00           H  
ATOM   1889  HE1 TYR A 124     -15.801 -39.627  31.039  1.00  0.00           H  
ATOM   1890  HE2 TYR A 124     -12.832 -39.908  27.944  1.00  0.00           H  
ATOM   1891  HH  TYR A 124     -15.064 -41.658  30.132  1.00  0.00           H  
ATOM   1892  N   SER A 125     -12.410 -36.369  32.459  1.00 18.01           N  
ATOM   1893  CA  SER A 125     -12.603 -37.068  33.718  1.00 18.78           C  
ATOM   1894  C   SER A 125     -11.249 -37.302  34.401  1.00 19.19           C  
ATOM   1895  O   SER A 125     -10.200 -36.994  33.828  1.00 18.33           O  
ATOM   1896  CB  SER A 125     -13.376 -38.380  33.443  1.00 19.54           C  
ATOM   1897  OG  SER A 125     -12.684 -39.197  32.508  1.00 14.60           O  
ATOM   1898  H   SER A 125     -11.579 -36.678  31.967  1.00  0.00           H  
ATOM   1899  HA  SER A 125     -13.184 -36.437  34.385  1.00  0.00           H  
ATOM   1900  HB2 SER A 125     -13.517 -38.947  34.366  1.00  0.00           H  
ATOM   1901  HB3 SER A 125     -14.380 -38.166  33.077  1.00  0.00           H  
ATOM   1902  HG  SER A 125     -12.878 -38.876  31.617  1.00  0.00           H  
ATOM   1903  N   GLY A 126     -11.315 -37.855  35.612  1.00 14.27           N  
ATOM   1904  CA  GLY A 126     -10.176 -38.285  36.395  1.00 19.58           C  
ATOM   1905  C   GLY A 126     -10.064 -37.434  37.655  1.00 19.01           C  
ATOM   1906  O   GLY A 126     -10.569 -36.312  37.734  1.00 19.94           O  
ATOM   1907  H   GLY A 126     -12.230 -37.995  36.040  1.00  0.00           H  
ATOM   1908  HA2 GLY A 126     -10.340 -39.319  36.689  1.00  0.00           H  
ATOM   1909  HA3 GLY A 126      -9.248 -38.237  35.825  1.00  0.00           H  
ATOM   1910  N   ALA A 127      -9.370 -37.990  38.647  1.00 19.07           N  
ATOM   1911  CA  ALA A 127      -9.047 -37.356  39.910  1.00 20.80           C  
ATOM   1912  C   ALA A 127      -7.741 -37.981  40.395  1.00 15.98           C  
ATOM   1913  O   ALA A 127      -7.440 -39.124  40.050  1.00 18.01           O  
ATOM   1914  CB  ALA A 127     -10.173 -37.629  40.917  1.00 17.70           C  
ATOM   1915  H   ALA A 127      -8.962 -38.910  38.552  1.00  0.00           H  
ATOM   1916  HA  ALA A 127      -8.910 -36.282  39.768  1.00  0.00           H  
ATOM   1917  HB1 ALA A 127      -9.999 -37.083  41.844  1.00  0.00           H  
ATOM   1918  HB2 ALA A 127     -11.139 -37.317  40.526  1.00  0.00           H  
ATOM   1919  HB3 ALA A 127     -10.249 -38.689  41.165  1.00  0.00           H  
ATOM   1920  N   SER A 128      -6.996 -37.247  41.219  1.00 20.40           N  
ATOM   1921  CA  SER A 128      -5.769 -37.737  41.845  1.00 21.42           C  
ATOM   1922  C   SER A 128      -6.023 -38.688  43.033  1.00 18.65           C  
ATOM   1923  O   SER A 128      -5.069 -39.259  43.558  1.00 18.97           O  
ATOM   1924  CB  SER A 128      -4.916 -36.515  42.227  1.00 22.95           C  
ATOM   1925  OG  SER A 128      -5.529 -35.685  43.204  1.00 20.80           O  
ATOM   1926  H   SER A 128      -7.277 -36.295  41.443  1.00  0.00           H  
ATOM   1927  HA  SER A 128      -5.206 -38.311  41.105  1.00  0.00           H  
ATOM   1928  HB2 SER A 128      -3.958 -36.848  42.608  1.00  0.00           H  
ATOM   1929  HB3 SER A 128      -4.700 -35.924  41.339  1.00  0.00           H  
ATOM   1930  HG  SER A 128      -6.225 -35.169  42.755  1.00  0.00           H  
ATOM   1931  N   SER A 129      -7.292 -38.813  43.437  1.00 22.34           N  
ATOM   1932  CA  SER A 129      -7.756 -39.514  44.621  1.00 19.28           C  
ATOM   1933  C   SER A 129      -8.132 -40.981  44.385  1.00 23.20           C  
ATOM   1934  O   SER A 129      -8.457 -41.651  45.366  1.00 18.26           O  
ATOM   1935  CB  SER A 129      -8.956 -38.703  45.145  1.00 19.95           C  
ATOM   1936  OG  SER A 129      -9.975 -38.560  44.166  1.00 18.79           O  
ATOM   1937  H   SER A 129      -8.031 -38.325  42.952  1.00  0.00           H  
ATOM   1938  HA  SER A 129      -6.969 -39.510  45.375  1.00  0.00           H  
ATOM   1939  HB2 SER A 129      -9.378 -39.168  46.038  1.00  0.00           H  
ATOM   1940  HB3 SER A 129      -8.624 -37.705  45.426  1.00  0.00           H  
ATOM   1941  HG  SER A 129     -10.570 -39.333  44.242  1.00  0.00           H  
ATOM   1942  N   LEU A 130      -8.147 -41.438  43.123  1.00 16.56           N  
ATOM   1943  CA  LEU A 130      -8.533 -42.803  42.756  1.00 19.21           C  
ATOM   1944  C   LEU A 130      -7.561 -43.820  43.363  1.00 17.41           C  
ATOM   1945  O   LEU A 130      -6.348 -43.612  43.285  1.00 17.24           O  
ATOM   1946  CB  LEU A 130      -8.565 -42.982  41.222  1.00 14.78           C  
ATOM   1947  CG  LEU A 130      -9.443 -41.983  40.443  1.00 19.31           C  
ATOM   1948  CD1 LEU A 130      -9.384 -42.283  38.931  1.00 15.51           C  
ATOM   1949  CD2 LEU A 130     -10.893 -41.938  40.956  1.00 19.09           C  
ATOM   1950  H   LEU A 130      -7.825 -40.844  42.376  1.00  0.00           H  
ATOM   1951  HA  LEU A 130      -9.533 -42.990  43.151  1.00  0.00           H  
ATOM   1952  HB2 LEU A 130      -7.547 -42.941  40.832  1.00  0.00           H  
ATOM   1953  HB3 LEU A 130      -8.918 -43.993  41.002  1.00  0.00           H  
ATOM   1954  HG  LEU A 130      -9.029 -40.988  40.587  1.00  0.00           H  
ATOM   1955 HD11 LEU A 130     -10.364 -42.522  38.531  1.00  0.00           H  
ATOM   1956 HD12 LEU A 130      -9.023 -41.417  38.381  1.00  0.00           H  
ATOM   1957 HD13 LEU A 130      -8.730 -43.123  38.693  1.00  0.00           H  
ATOM   1958 HD21 LEU A 130     -11.585 -41.610  40.180  1.00  0.00           H  
ATOM   1959 HD22 LEU A 130     -11.236 -42.917  41.294  1.00  0.00           H  
ATOM   1960 HD23 LEU A 130     -10.999 -41.242  41.788  1.00  0.00           H  
ATOM   1961  N   ASP A 131      -8.113 -44.900  43.924  1.00 19.29           N  
ATOM   1962  CA  ASP A 131      -7.405 -45.960  44.653  1.00 23.29           C  
ATOM   1963  C   ASP A 131      -6.238 -46.571  43.866  1.00 27.51           C  
ATOM   1964  O   ASP A 131      -5.200 -46.883  44.445  1.00 22.88           O  
ATOM   1965  CB  ASP A 131      -8.337 -47.108  45.114  1.00 19.03           C  
ATOM   1966  CG  ASP A 131      -9.537 -46.748  45.996  1.00 23.41           C  
ATOM   1967  OD1 ASP A 131      -9.712 -45.563  46.372  1.00 24.27           O  
ATOM   1968  OD2 ASP A 131     -10.270 -47.709  46.309  1.00 30.54           O1-
ATOM   1969  H   ASP A 131      -9.117 -44.940  44.038  1.00  0.00           H  
ATOM   1970  HA  ASP A 131      -6.980 -45.495  45.545  1.00  0.00           H  
ATOM   1971  HB2 ASP A 131      -8.734 -47.622  44.237  1.00  0.00           H  
ATOM   1972  HB3 ASP A 131      -7.746 -47.839  45.668  1.00  0.00           H  
ATOM   1973  N   VAL A 132      -6.406 -46.681  42.543  1.00 23.18           N  
ATOM   1974  CA  VAL A 132      -5.398 -47.192  41.616  1.00 24.59           C  
ATOM   1975  C   VAL A 132      -4.151 -46.273  41.473  1.00 20.18           C  
ATOM   1976  O   VAL A 132      -3.120 -46.729  40.979  1.00 20.37           O  
ATOM   1977  CB  VAL A 132      -6.068 -47.489  40.240  1.00 24.61           C  
ATOM   1978  CG1 VAL A 132      -6.594 -46.241  39.503  1.00 19.12           C  
ATOM   1979  CG2 VAL A 132      -5.195 -48.340  39.304  1.00 24.01           C  
ATOM   1980  H   VAL A 132      -7.281 -46.383  42.141  1.00  0.00           H  
ATOM   1981  HA  VAL A 132      -5.037 -48.138  42.026  1.00  0.00           H  
ATOM   1982  HB  VAL A 132      -6.941 -48.107  40.455  1.00  0.00           H  
ATOM   1983 HG11 VAL A 132      -7.124 -46.522  38.592  1.00  0.00           H  
ATOM   1984 HG12 VAL A 132      -7.293 -45.672  40.115  1.00  0.00           H  
ATOM   1985 HG13 VAL A 132      -5.785 -45.574  39.215  1.00  0.00           H  
ATOM   1986 HG21 VAL A 132      -5.764 -48.694  38.443  1.00  0.00           H  
ATOM   1987 HG22 VAL A 132      -4.338 -47.788  38.923  1.00  0.00           H  
ATOM   1988 HG23 VAL A 132      -4.819 -49.218  39.827  1.00  0.00           H  
ATOM   1989  N   TYR A 133      -4.239 -45.019  41.944  1.00 20.83           N  
ATOM   1990  CA  TYR A 133      -3.140 -44.049  41.975  1.00 20.50           C  
ATOM   1991  C   TYR A 133      -2.564 -43.872  43.397  1.00 23.53           C  
ATOM   1992  O   TYR A 133      -1.881 -42.871  43.641  1.00 27.53           O  
ATOM   1993  CB  TYR A 133      -3.616 -42.678  41.427  1.00 18.01           C  
ATOM   1994  CG  TYR A 133      -4.292 -42.644  40.062  1.00 23.44           C  
ATOM   1995  CD1 TYR A 133      -3.914 -43.533  39.032  1.00 17.44           C  
ATOM   1996  CD2 TYR A 133      -5.306 -41.695  39.814  1.00 16.47           C  
ATOM   1997  CE1 TYR A 133      -4.577 -43.494  37.791  1.00 19.58           C  
ATOM   1998  CE2 TYR A 133      -5.955 -41.653  38.566  1.00 22.45           C  
ATOM   1999  CZ  TYR A 133      -5.596 -42.562  37.555  1.00 22.42           C  
ATOM   2000  OH  TYR A 133      -6.210 -42.557  36.339  1.00 17.40           O  
ATOM   2001  H   TYR A 133      -5.099 -44.711  42.389  1.00  0.00           H  
ATOM   2002  HA  TYR A 133      -2.310 -44.394  41.356  1.00  0.00           H  
ATOM   2003  HB2 TYR A 133      -4.303 -42.236  42.151  1.00  0.00           H  
ATOM   2004  HB3 TYR A 133      -2.765 -41.999  41.374  1.00  0.00           H  
ATOM   2005  HD1 TYR A 133      -3.135 -44.265  39.196  1.00  0.00           H  
ATOM   2006  HD2 TYR A 133      -5.609 -41.009  40.592  1.00  0.00           H  
ATOM   2007  HE1 TYR A 133      -4.321 -44.183  37.005  1.00  0.00           H  
ATOM   2008  HE2 TYR A 133      -6.739 -40.931  38.402  1.00  0.00           H  
ATOM   2009  HH  TYR A 133      -6.989 -41.962  36.286  1.00  0.00           H  
ATOM   2010  N   ASP A 134      -2.847 -44.797  44.331  1.00 25.24           N  
ATOM   2011  CA  ASP A 134      -2.343 -44.742  45.709  1.00 25.60           C  
ATOM   2012  C   ASP A 134      -0.812 -44.895  45.738  1.00 24.66           C  
ATOM   2013  O   ASP A 134      -0.266 -45.950  45.416  1.00 24.05           O  
ATOM   2014  CB  ASP A 134      -3.048 -45.730  46.660  1.00 27.83           C  
ATOM   2015  CG  ASP A 134      -2.701 -45.645  48.154  1.00 32.72           C  
ATOM   2016  OD1 ASP A 134      -1.846 -44.851  48.623  1.00 31.88           O  
ATOM   2017  OD2 ASP A 134      -3.322 -46.411  48.913  1.00 28.32           O1-
ATOM   2018  H   ASP A 134      -3.426 -45.595  44.091  1.00  0.00           H  
ATOM   2019  HA  ASP A 134      -2.593 -43.746  46.080  1.00  0.00           H  
ATOM   2020  HB2 ASP A 134      -4.126 -45.598  46.563  1.00  0.00           H  
ATOM   2021  HB3 ASP A 134      -2.863 -46.751  46.320  1.00  0.00           H  
ATOM   2022  N   GLY A 135      -0.147 -43.804  46.118  1.00 27.42           N  
ATOM   2023  CA  GLY A 135       1.290 -43.642  46.017  1.00 25.71           C  
ATOM   2024  C   GLY A 135       2.084 -44.355  47.110  1.00 30.24           C  
ATOM   2025  O   GLY A 135       3.315 -44.322  47.061  1.00 29.97           O  
ATOM   2026  H   GLY A 135      -0.690 -42.994  46.371  1.00  0.00           H  
ATOM   2027  HA2 GLY A 135       1.639 -43.966  45.035  1.00  0.00           H  
ATOM   2028  HA3 GLY A 135       1.487 -42.578  46.124  1.00  0.00           H  
ATOM   2029  N   ARG A 136       1.430 -44.953  48.118  1.00 29.13           N  
ATOM   2030  CA  ARG A 136       2.116 -45.468  49.302  1.00 33.03           C  
ATOM   2031  C   ARG A 136       3.122 -46.597  49.014  1.00 30.89           C  
ATOM   2032  O   ARG A 136       4.184 -46.618  49.633  1.00 32.42           O  
ATOM   2033  CB  ARG A 136       1.102 -45.852  50.393  1.00 21.42           C  
ATOM   2034  CG  ARG A 136       0.372 -47.199  50.189  1.00 30.87           C  
ATOM   2035  CD  ARG A 136      -0.568 -47.535  51.349  1.00 26.09           C  
ATOM   2036  NE  ARG A 136      -1.758 -46.689  51.335  1.00 24.22           N  
ATOM   2037  CZ  ARG A 136      -2.778 -46.628  52.184  1.00 34.26           C  
ATOM   2038  NH1 ARG A 136      -2.753 -47.302  53.337  1.00 30.18           N  
ATOM   2039  NH2 ARG A 136      -3.823 -45.885  51.834  1.00 32.92           N1+
ATOM   2040  H   ARG A 136       0.411 -44.968  48.101  1.00  0.00           H  
ATOM   2041  HA  ARG A 136       2.695 -44.629  49.692  1.00  0.00           H  
ATOM   2042  HB2 ARG A 136       1.641 -45.902  51.340  1.00  0.00           H  
ATOM   2043  HB3 ARG A 136       0.377 -45.045  50.508  1.00  0.00           H  
ATOM   2044  HG2 ARG A 136      -0.210 -47.104  49.269  1.00  0.00           H  
ATOM   2045  HG3 ARG A 136       1.031 -48.048  50.016  1.00  0.00           H  
ATOM   2046  HD2 ARG A 136      -0.794 -48.601  51.400  1.00  0.00           H  
ATOM   2047  HD3 ARG A 136      -0.065 -47.258  52.272  1.00  0.00           H  
ATOM   2048  HE  ARG A 136      -1.979 -46.348  50.375  1.00  0.00           H  
ATOM   2049 HH11 ARG A 136      -1.966 -47.932  53.484  1.00  0.00           H  
ATOM   2050 HH12 ARG A 136      -3.614 -47.479  53.827  1.00  0.00           H  
ATOM   2051 HH21 ARG A 136      -3.863 -45.695  50.817  1.00  0.00           H  
ATOM   2052 HH22 ARG A 136      -4.707 -45.831  52.311  1.00  0.00           H  
ATOM   2053  N   PHE A 137       2.781 -47.514  48.102  1.00 30.11           N  
ATOM   2054  CA  PHE A 137       3.597 -48.699  47.831  1.00 28.51           C  
ATOM   2055  C   PHE A 137       4.869 -48.314  47.061  1.00 29.08           C  
ATOM   2056  O   PHE A 137       5.957 -48.738  47.449  1.00 24.25           O  
ATOM   2057  CB  PHE A 137       2.765 -49.769  47.102  1.00 26.69           C  
ATOM   2058  CG  PHE A 137       1.459 -50.130  47.793  1.00 31.34           C  
ATOM   2059  CD1 PHE A 137       1.455 -50.959  48.935  1.00 32.18           C  
ATOM   2060  CD2 PHE A 137       0.252 -49.528  47.376  1.00 31.11           C  
ATOM   2061  CE1 PHE A 137       0.260 -51.230  49.591  1.00 35.25           C  
ATOM   2062  CE2 PHE A 137      -0.929 -49.803  48.052  1.00 30.36           C  
ATOM   2063  CZ  PHE A 137      -0.926 -50.654  49.149  1.00 31.42           C  
ATOM   2064  H   PHE A 137       1.903 -47.436  47.602  1.00  0.00           H  
ATOM   2065  HA  PHE A 137       3.909 -49.124  48.788  1.00  0.00           H  
ATOM   2066  HB2 PHE A 137       2.545 -49.448  46.088  1.00  0.00           H  
ATOM   2067  HB3 PHE A 137       3.360 -50.676  46.993  1.00  0.00           H  
ATOM   2068  HD1 PHE A 137       2.374 -51.412  49.278  1.00  0.00           H  
ATOM   2069  HD2 PHE A 137       0.228 -48.870  46.515  1.00  0.00           H  
ATOM   2070  HE1 PHE A 137       0.242 -51.908  50.430  1.00  0.00           H  
ATOM   2071  HE2 PHE A 137      -1.859 -49.363  47.712  1.00  0.00           H  
ATOM   2072  HZ  PHE A 137      -1.863 -50.879  49.641  1.00  0.00           H  
ATOM   2073  N   LEU A 138       4.713 -47.432  46.061  1.00 33.66           N  
ATOM   2074  CA  LEU A 138       5.795 -46.834  45.275  1.00 31.50           C  
ATOM   2075  C   LEU A 138       6.785 -46.058  46.161  1.00 32.50           C  
ATOM   2076  O   LEU A 138       7.996 -46.286  46.094  1.00 30.88           O  
ATOM   2077  CB  LEU A 138       5.165 -45.969  44.153  1.00 24.57           C  
ATOM   2078  CG  LEU A 138       6.142 -45.212  43.219  1.00 34.43           C  
ATOM   2079  CD1 LEU A 138       7.090 -46.172  42.465  1.00 32.13           C  
ATOM   2080  CD2 LEU A 138       5.364 -44.280  42.261  1.00 33.63           C  
ATOM   2081  H   LEU A 138       3.774 -47.160  45.804  1.00  0.00           H  
ATOM   2082  HA  LEU A 138       6.368 -47.638  44.821  1.00  0.00           H  
ATOM   2083  HB2 LEU A 138       4.524 -46.607  43.540  1.00  0.00           H  
ATOM   2084  HB3 LEU A 138       4.498 -45.239  44.614  1.00  0.00           H  
ATOM   2085  HG  LEU A 138       6.766 -44.560  43.832  1.00  0.00           H  
ATOM   2086 HD11 LEU A 138       7.151 -45.967  41.397  1.00  0.00           H  
ATOM   2087 HD12 LEU A 138       8.105 -46.107  42.860  1.00  0.00           H  
ATOM   2088 HD13 LEU A 138       6.776 -47.210  42.561  1.00  0.00           H  
ATOM   2089 HD21 LEU A 138       5.574 -44.473  41.209  1.00  0.00           H  
ATOM   2090 HD22 LEU A 138       4.284 -44.383  42.377  1.00  0.00           H  
ATOM   2091 HD23 LEU A 138       5.604 -43.234  42.450  1.00  0.00           H  
ATOM   2092  N   VAL A 139       6.244 -45.182  47.016  1.00 32.68           N  
ATOM   2093  CA  VAL A 139       7.034 -44.380  47.938  1.00 29.32           C  
ATOM   2094  C   VAL A 139       7.732 -45.215  49.029  1.00 31.72           C  
ATOM   2095  O   VAL A 139       8.883 -44.919  49.348  1.00 33.40           O  
ATOM   2096  CB  VAL A 139       6.185 -43.233  48.548  1.00 30.91           C  
ATOM   2097  CG1 VAL A 139       6.790 -42.521  49.772  1.00 28.36           C  
ATOM   2098  CG2 VAL A 139       5.875 -42.198  47.451  1.00 24.75           C  
ATOM   2099  H   VAL A 139       5.238 -45.041  47.019  1.00  0.00           H  
ATOM   2100  HA  VAL A 139       7.837 -43.923  47.354  1.00  0.00           H  
ATOM   2101  HB  VAL A 139       5.233 -43.649  48.882  1.00  0.00           H  
ATOM   2102 HG11 VAL A 139       6.172 -41.676  50.069  1.00  0.00           H  
ATOM   2103 HG12 VAL A 139       6.865 -43.178  50.637  1.00  0.00           H  
ATOM   2104 HG13 VAL A 139       7.784 -42.142  49.551  1.00  0.00           H  
ATOM   2105 HG21 VAL A 139       5.474 -41.282  47.868  1.00  0.00           H  
ATOM   2106 HG22 VAL A 139       6.766 -41.916  46.893  1.00  0.00           H  
ATOM   2107 HG23 VAL A 139       5.158 -42.582  46.727  1.00  0.00           H  
ATOM   2108  N   GLN A 140       7.080 -46.259  49.562  1.00 31.01           N  
ATOM   2109  CA  GLN A 140       7.711 -47.142  50.543  1.00 34.74           C  
ATOM   2110  C   GLN A 140       8.865 -47.940  49.915  1.00 36.70           C  
ATOM   2111  O   GLN A 140       9.977 -47.890  50.446  1.00 39.27           O  
ATOM   2112  CB  GLN A 140       6.669 -48.055  51.228  1.00 30.59           C  
ATOM   2113  CG  GLN A 140       7.202 -48.801  52.476  1.00 35.87           C  
ATOM   2114  CD  GLN A 140       7.996 -50.069  52.157  1.00 41.49           C  
ATOM   2115  OE1 GLN A 140       7.722 -50.766  51.192  1.00 42.68           O  
ATOM   2116  NE2 GLN A 140       8.993 -50.399  52.964  1.00 44.29           N  
ATOM   2117  H   GLN A 140       6.130 -46.477  49.273  1.00  0.00           H  
ATOM   2118  HA  GLN A 140       8.141 -46.503  51.317  1.00  0.00           H  
ATOM   2119  HB2 GLN A 140       5.830 -47.445  51.549  1.00  0.00           H  
ATOM   2120  HB3 GLN A 140       6.239 -48.757  50.510  1.00  0.00           H  
ATOM   2121  HG2 GLN A 140       7.795 -48.124  53.092  1.00  0.00           H  
ATOM   2122  HG3 GLN A 140       6.364 -49.102  53.095  1.00  0.00           H  
ATOM   2123 HE21 GLN A 140       9.155 -49.929  53.838  1.00  0.00           H  
ATOM   2124 HE22 GLN A 140       9.511 -51.235  52.744  1.00  0.00           H  
ATOM   2125  N   ALA A 141       8.561 -48.664  48.829  1.00 35.81           N  
ATOM   2126  CA  ALA A 141       9.457 -49.648  48.225  1.00 34.49           C  
ATOM   2127  C   ALA A 141      10.728 -49.015  47.653  1.00 35.00           C  
ATOM   2128  O   ALA A 141      11.820 -49.539  47.867  1.00 34.31           O  
ATOM   2129  CB  ALA A 141       8.706 -50.428  47.136  1.00 30.83           C  
ATOM   2130  H   ALA A 141       7.618 -48.635  48.449  1.00  0.00           H  
ATOM   2131  HA  ALA A 141       9.756 -50.351  49.006  1.00  0.00           H  
ATOM   2132  HB1 ALA A 141       9.356 -51.165  46.661  1.00  0.00           H  
ATOM   2133  HB2 ALA A 141       7.853 -50.964  47.554  1.00  0.00           H  
ATOM   2134  HB3 ALA A 141       8.333 -49.768  46.350  1.00  0.00           H  
ATOM   2135  N   GLU A 142      10.556 -47.885  46.958  1.00 29.81           N  
ATOM   2136  CA  GLU A 142      11.629 -47.236  46.218  1.00 31.76           C  
ATOM   2137  C   GLU A 142      12.142 -45.948  46.866  1.00 35.87           C  
ATOM   2138  O   GLU A 142      13.083 -45.364  46.329  1.00 33.57           O  
ATOM   2139  CB  GLU A 142      11.161 -47.015  44.765  1.00 35.28           C  
ATOM   2140  CG  GLU A 142      10.992 -48.340  43.989  1.00 34.81           C  
ATOM   2141  CD  GLU A 142      12.289 -49.138  43.849  1.00 38.65           C  
ATOM   2142  OE1 GLU A 142      13.374 -48.526  43.703  1.00 36.29           O  
ATOM   2143  OE2 GLU A 142      12.246 -50.377  43.919  1.00 38.30           O1-
ATOM   2144  H   GLU A 142       9.616 -47.536  46.803  1.00  0.00           H  
ATOM   2145  HA  GLU A 142      12.512 -47.875  46.208  1.00  0.00           H  
ATOM   2146  HB2 GLU A 142      10.210 -46.482  44.756  1.00  0.00           H  
ATOM   2147  HB3 GLU A 142      11.853 -46.362  44.238  1.00  0.00           H  
ATOM   2148  HG2 GLU A 142      10.231 -48.962  44.461  1.00  0.00           H  
ATOM   2149  HG3 GLU A 142      10.622 -48.126  42.989  1.00  0.00           H  
ATOM   2150  N   ARG A 143      11.547 -45.517  47.989  1.00 36.84           N  
ATOM   2151  CA  ARG A 143      11.946 -44.343  48.778  1.00 32.54           C  
ATOM   2152  C   ARG A 143      12.135 -43.075  47.928  1.00 30.80           C  
ATOM   2153  O   ARG A 143      13.152 -42.395  48.031  1.00 42.44           O  
ATOM   2154  CB  ARG A 143      13.152 -44.668  49.677  1.00 37.06           C  
ATOM   2155  CG  ARG A 143      12.828 -45.770  50.707  1.00 38.31           C  
ATOM   2156  CD  ARG A 143      13.864 -45.877  51.838  1.00 38.58           C  
ATOM   2157  NE  ARG A 143      13.895 -44.666  52.688  1.00 39.35           N  
ATOM   2158  CZ  ARG A 143      13.130 -44.356  53.745  1.00 42.10           C  
ATOM   2159  NH1 ARG A 143      12.191 -45.188  54.205  1.00 39.25           N  
ATOM   2160  NH2 ARG A 143      13.326 -43.177  54.330  1.00 41.15           N1+
ATOM   2161  H   ARG A 143      10.755 -46.043  48.341  1.00  0.00           H  
ATOM   2162  HA  ARG A 143      11.126 -44.103  49.445  1.00  0.00           H  
ATOM   2163  HB2 ARG A 143      14.013 -44.950  49.069  1.00  0.00           H  
ATOM   2164  HB3 ARG A 143      13.436 -43.752  50.196  1.00  0.00           H  
ATOM   2165  HG2 ARG A 143      11.863 -45.514  51.151  1.00  0.00           H  
ATOM   2166  HG3 ARG A 143      12.666 -46.742  50.237  1.00  0.00           H  
ATOM   2167  HD2 ARG A 143      13.756 -46.804  52.403  1.00  0.00           H  
ATOM   2168  HD3 ARG A 143      14.854 -45.929  51.383  1.00  0.00           H  
ATOM   2169  HE  ARG A 143      14.567 -43.987  52.351  1.00  0.00           H  
ATOM   2170 HH11 ARG A 143      12.019 -46.077  53.758  1.00  0.00           H  
ATOM   2171 HH12 ARG A 143      11.608 -44.973  55.019  1.00  0.00           H  
ATOM   2172 HH21 ARG A 143      14.052 -42.537  54.044  1.00  0.00           H  
ATOM   2173 HH22 ARG A 143      12.731 -42.778  55.067  1.00  0.00           H  
ATOM   2174  N   THR A 144      11.140 -42.831  47.080  1.00 32.13           N  
ATOM   2175  CA  THR A 144      11.016 -41.672  46.209  1.00 32.18           C  
ATOM   2176  C   THR A 144       9.928 -40.757  46.811  1.00 26.52           C  
ATOM   2177  O   THR A 144       9.109 -41.251  47.588  1.00 30.37           O  
ATOM   2178  CB  THR A 144      10.563 -42.181  44.814  1.00 33.49           C  
ATOM   2179  OG1 THR A 144      11.498 -43.161  44.387  1.00 45.97           O  
ATOM   2180  CG2 THR A 144      10.495 -41.126  43.702  1.00 34.98           C  
ATOM   2181  H   THR A 144      10.301 -43.388  47.162  1.00  0.00           H  
ATOM   2182  HA  THR A 144      11.957 -41.127  46.126  1.00  0.00           H  
ATOM   2183  HB  THR A 144       9.584 -42.659  44.895  1.00  0.00           H  
ATOM   2184 HG21 THR A 144      10.174 -41.578  42.765  1.00  0.00           H  
ATOM   2185 HG22 THR A 144       9.793 -40.326  43.920  1.00  0.00           H  
ATOM   2186 HG23 THR A 144      11.474 -40.685  43.519  1.00  0.00           H  
ATOM   2187  HG1 THR A 144      11.690 -43.726  45.146  1.00  0.00           H  
ATOM   2188  N   VAL A 145       9.919 -39.460  46.485  1.00 25.63           N  
ATOM   2189  CA  VAL A 145       8.797 -38.587  46.833  1.00 32.69           C  
ATOM   2190  C   VAL A 145       7.815 -38.603  45.647  1.00 33.66           C  
ATOM   2191  O   VAL A 145       8.252 -38.415  44.510  1.00 31.67           O  
ATOM   2192  CB  VAL A 145       9.278 -37.137  47.123  1.00 28.71           C  
ATOM   2193  CG1 VAL A 145       8.137 -36.111  47.305  1.00 28.16           C  
ATOM   2194  CG2 VAL A 145      10.187 -37.118  48.369  1.00 29.31           C  
ATOM   2195  H   VAL A 145      10.570 -39.095  45.797  1.00  0.00           H  
ATOM   2196  HA  VAL A 145       8.277 -38.951  47.722  1.00  0.00           H  
ATOM   2197  HB  VAL A 145       9.879 -36.799  46.277  1.00  0.00           H  
ATOM   2198 HG11 VAL A 145       8.525 -35.140  47.608  1.00  0.00           H  
ATOM   2199 HG12 VAL A 145       7.573 -35.953  46.385  1.00  0.00           H  
ATOM   2200 HG13 VAL A 145       7.433 -36.437  48.072  1.00  0.00           H  
ATOM   2201 HG21 VAL A 145      10.494 -36.107  48.629  1.00  0.00           H  
ATOM   2202 HG22 VAL A 145       9.676 -37.534  49.239  1.00  0.00           H  
ATOM   2203 HG23 VAL A 145      11.094 -37.701  48.211  1.00  0.00           H  
ATOM   2204  N   LEU A 146       6.529 -38.851  45.912  1.00 28.47           N  
ATOM   2205  CA  LEU A 146       5.495 -38.852  44.881  1.00 26.36           C  
ATOM   2206  C   LEU A 146       4.561 -37.670  45.127  1.00 26.25           C  
ATOM   2207  O   LEU A 146       4.151 -37.456  46.268  1.00 27.98           O  
ATOM   2208  CB  LEU A 146       4.729 -40.189  44.878  1.00 27.47           C  
ATOM   2209  CG  LEU A 146       3.562 -40.276  43.863  1.00 29.42           C  
ATOM   2210  CD1 LEU A 146       4.001 -40.038  42.412  1.00 23.37           C  
ATOM   2211  CD2 LEU A 146       2.850 -41.624  43.985  1.00 32.37           C  
ATOM   2212  H   LEU A 146       6.202 -38.875  46.874  1.00  0.00           H  
ATOM   2213  HA  LEU A 146       5.945 -38.750  43.899  1.00  0.00           H  
ATOM   2214  HB2 LEU A 146       5.434 -40.999  44.685  1.00  0.00           H  
ATOM   2215  HB3 LEU A 146       4.326 -40.364  45.874  1.00  0.00           H  
ATOM   2216  HG  LEU A 146       2.816 -39.519  44.110  1.00  0.00           H  
ATOM   2217 HD11 LEU A 146       3.349 -40.556  41.710  1.00  0.00           H  
ATOM   2218 HD12 LEU A 146       3.949 -38.985  42.146  1.00  0.00           H  
ATOM   2219 HD13 LEU A 146       5.019 -40.382  42.240  1.00  0.00           H  
ATOM   2220 HD21 LEU A 146       2.943 -42.237  43.088  1.00  0.00           H  
ATOM   2221 HD22 LEU A 146       3.269 -42.220  44.795  1.00  0.00           H  
ATOM   2222 HD23 LEU A 146       1.785 -41.481  44.170  1.00  0.00           H  
ATOM   2223  N   VAL A 147       4.217 -36.966  44.049  1.00 17.50           N  
ATOM   2224  CA  VAL A 147       3.223 -35.906  44.035  1.00 21.96           C  
ATOM   2225  C   VAL A 147       2.155 -36.256  42.977  1.00 28.38           C  
ATOM   2226  O   VAL A 147       2.492 -36.845  41.949  1.00 24.22           O  
ATOM   2227  CB  VAL A 147       3.880 -34.543  43.659  1.00 19.90           C  
ATOM   2228  CG1 VAL A 147       2.904 -33.345  43.668  1.00 18.04           C  
ATOM   2229  CG2 VAL A 147       5.089 -34.228  44.564  1.00 21.84           C  
ATOM   2230  H   VAL A 147       4.609 -37.214  43.145  1.00  0.00           H  
ATOM   2231  HA  VAL A 147       2.755 -35.841  45.010  1.00  0.00           H  
ATOM   2232  HB  VAL A 147       4.258 -34.628  42.640  1.00  0.00           H  
ATOM   2233 HG11 VAL A 147       3.415 -32.413  43.435  1.00  0.00           H  
ATOM   2234 HG12 VAL A 147       2.107 -33.447  42.932  1.00  0.00           H  
ATOM   2235 HG13 VAL A 147       2.439 -33.217  44.646  1.00  0.00           H  
ATOM   2236 HG21 VAL A 147       5.531 -33.263  44.327  1.00  0.00           H  
ATOM   2237 HG22 VAL A 147       4.802 -34.221  45.615  1.00  0.00           H  
ATOM   2238 HG23 VAL A 147       5.880 -34.969  44.447  1.00  0.00           H  
ATOM   2239  N   SER A 148       0.904 -35.858  43.202  1.00 22.72           N  
ATOM   2240  CA  SER A 148      -0.153 -35.877  42.192  1.00 20.83           C  
ATOM   2241  C   SER A 148      -1.007 -34.617  42.386  1.00 25.12           C  
ATOM   2242  O   SER A 148      -1.097 -34.142  43.519  1.00 24.86           O  
ATOM   2243  CB  SER A 148      -0.939 -37.207  42.286  1.00 19.19           C  
ATOM   2244  OG  SER A 148      -1.712 -37.344  43.471  1.00 19.52           O  
ATOM   2245  H   SER A 148       0.662 -35.370  44.060  1.00  0.00           H  
ATOM   2246  HA  SER A 148       0.299 -35.807  41.201  1.00  0.00           H  
ATOM   2247  HB2 SER A 148      -1.606 -37.292  41.427  1.00  0.00           H  
ATOM   2248  HB3 SER A 148      -0.254 -38.054  42.229  1.00  0.00           H  
ATOM   2249  HG  SER A 148      -2.113 -38.224  43.462  1.00  0.00           H  
ATOM   2250  N   MET A 149      -1.593 -34.075  41.311  1.00 17.62           N  
ATOM   2251  CA  MET A 149      -2.477 -32.910  41.373  1.00 17.28           C  
ATOM   2252  C   MET A 149      -3.806 -33.240  40.696  1.00 26.50           C  
ATOM   2253  O   MET A 149      -3.822 -34.019  39.742  1.00 21.55           O  
ATOM   2254  CB  MET A 149      -1.784 -31.663  40.759  1.00 14.99           C  
ATOM   2255  CG  MET A 149      -1.872 -31.452  39.228  1.00 21.22           C  
ATOM   2256  SD  MET A 149      -1.032 -32.672  38.176  1.00 21.71           S  
ATOM   2257  CE  MET A 149       0.700 -32.223  38.461  1.00 23.30           C  
ATOM   2258  H   MET A 149      -1.531 -34.504  40.395  1.00  0.00           H  
ATOM   2259  HA  MET A 149      -2.711 -32.680  42.408  1.00  0.00           H  
ATOM   2260  HB2 MET A 149      -2.244 -30.784  41.214  1.00  0.00           H  
ATOM   2261  HB3 MET A 149      -0.744 -31.627  41.081  1.00  0.00           H  
ATOM   2262  HG2 MET A 149      -2.912 -31.396  38.909  1.00  0.00           H  
ATOM   2263  HG3 MET A 149      -1.465 -30.472  38.987  1.00  0.00           H  
ATOM   2264  HE1 MET A 149       1.349 -32.880  37.885  1.00  0.00           H  
ATOM   2265  HE2 MET A 149       0.889 -31.198  38.144  1.00  0.00           H  
ATOM   2266  HE3 MET A 149       0.958 -32.322  39.515  1.00  0.00           H  
ATOM   2267  N   ASN A 150      -4.876 -32.594  41.167  1.00 22.04           N  
ATOM   2268  CA  ASN A 150      -6.106 -32.413  40.398  1.00 22.17           C  
ATOM   2269  C   ASN A 150      -5.909 -31.225  39.458  1.00 20.80           C  
ATOM   2270  O   ASN A 150      -5.316 -30.219  39.849  1.00 20.38           O  
ATOM   2271  CB  ASN A 150      -7.297 -32.158  41.342  1.00 17.40           C  
ATOM   2272  CG  ASN A 150      -7.930 -33.410  41.949  1.00 21.63           C  
ATOM   2273  OD1 ASN A 150      -7.475 -34.535  41.752  1.00 20.85           O  
ATOM   2274  ND2 ASN A 150      -8.998 -33.234  42.714  1.00 20.57           N  
ATOM   2275  H   ASN A 150      -4.776 -31.979  41.971  1.00  0.00           H  
ATOM   2276  HA  ASN A 150      -6.288 -33.319  39.833  1.00  0.00           H  
ATOM   2277  HB2 ASN A 150      -6.998 -31.469  42.131  1.00  0.00           H  
ATOM   2278  HB3 ASN A 150      -8.096 -31.665  40.785  1.00  0.00           H  
ATOM   2279 HD21 ASN A 150      -9.354 -32.304  42.907  1.00  0.00           H  
ATOM   2280 HD22 ASN A 150      -9.452 -34.007  43.176  1.00  0.00           H  
ATOM   2281  N   TYR A 151      -6.436 -31.364  38.246  1.00 18.52           N  
ATOM   2282  CA  TYR A 151      -6.531 -30.307  37.253  1.00 15.96           C  
ATOM   2283  C   TYR A 151      -7.956 -30.338  36.696  1.00 18.64           C  
ATOM   2284  O   TYR A 151      -8.582 -31.404  36.670  1.00 18.55           O  
ATOM   2285  CB  TYR A 151      -5.445 -30.500  36.170  1.00 17.00           C  
ATOM   2286  CG  TYR A 151      -5.511 -31.749  35.296  1.00 17.14           C  
ATOM   2287  CD1 TYR A 151      -4.891 -32.948  35.707  1.00 20.67           C  
ATOM   2288  CD2 TYR A 151      -6.171 -31.704  34.049  1.00 17.11           C  
ATOM   2289  CE1 TYR A 151      -4.941 -34.091  34.882  1.00 16.76           C  
ATOM   2290  CE2 TYR A 151      -6.228 -32.848  33.231  1.00 17.75           C  
ATOM   2291  CZ  TYR A 151      -5.616 -34.045  33.646  1.00 16.24           C  
ATOM   2292  OH  TYR A 151      -5.680 -35.144  32.840  1.00 15.97           O  
ATOM   2293  H   TYR A 151      -6.938 -32.216  38.006  1.00  0.00           H  
ATOM   2294  HA  TYR A 151      -6.385 -29.333  37.727  1.00  0.00           H  
ATOM   2295  HB2 TYR A 151      -5.498 -29.644  35.500  1.00  0.00           H  
ATOM   2296  HB3 TYR A 151      -4.461 -30.446  36.635  1.00  0.00           H  
ATOM   2297  HD1 TYR A 151      -4.386 -33.003  36.663  1.00  0.00           H  
ATOM   2298  HD2 TYR A 151      -6.644 -30.790  33.719  1.00  0.00           H  
ATOM   2299  HE1 TYR A 151      -4.478 -35.008  35.217  1.00  0.00           H  
ATOM   2300  HE2 TYR A 151      -6.744 -32.808  32.283  1.00  0.00           H  
ATOM   2301  HH  TYR A 151      -5.239 -35.938  33.197  1.00  0.00           H  
ATOM   2302  N   ARG A 152      -8.464 -29.175  36.271  1.00 14.01           N  
ATOM   2303  CA  ARG A 152      -9.783 -29.070  35.663  1.00 18.51           C  
ATOM   2304  C   ARG A 152      -9.820 -29.794  34.316  1.00 22.92           C  
ATOM   2305  O   ARG A 152      -8.911 -29.654  33.498  1.00 17.06           O  
ATOM   2306  CB  ARG A 152     -10.186 -27.604  35.467  1.00 19.62           C  
ATOM   2307  CG  ARG A 152     -10.499 -26.874  36.781  1.00 19.84           C  
ATOM   2308  CD  ARG A 152     -10.686 -25.366  36.578  1.00 18.74           C  
ATOM   2309  NE  ARG A 152      -9.410 -24.681  36.316  1.00 19.41           N  
ATOM   2310  CZ  ARG A 152      -9.202 -23.418  35.936  1.00 21.97           C  
ATOM   2311  NH1 ARG A 152     -10.206 -22.594  35.642  1.00 17.74           N  
ATOM   2312  NH2 ARG A 152      -7.964 -22.961  35.854  1.00 24.93           N1+
ATOM   2313  H   ARG A 152      -7.896 -28.321  36.290  1.00  0.00           H  
ATOM   2314  HA  ARG A 152     -10.501 -29.543  36.335  1.00  0.00           H  
ATOM   2315  HB2 ARG A 152      -9.409 -27.089  34.900  1.00  0.00           H  
ATOM   2316  HB3 ARG A 152     -11.082 -27.562  34.850  1.00  0.00           H  
ATOM   2317  HG2 ARG A 152     -11.350 -27.307  37.309  1.00  0.00           H  
ATOM   2318  HG3 ARG A 152      -9.650 -27.033  37.446  1.00  0.00           H  
ATOM   2319  HD2 ARG A 152     -11.269 -25.225  35.668  1.00  0.00           H  
ATOM   2320  HD3 ARG A 152     -11.267 -24.916  37.382  1.00  0.00           H  
ATOM   2321  HE  ARG A 152      -8.570 -25.284  36.424  1.00  0.00           H  
ATOM   2322 HH11 ARG A 152     -11.155 -22.892  35.773  1.00  0.00           H  
ATOM   2323 HH12 ARG A 152      -9.998 -21.636  35.360  1.00  0.00           H  
ATOM   2324 HH21 ARG A 152      -7.175 -23.589  36.142  1.00  0.00           H  
ATOM   2325 HH22 ARG A 152      -7.744 -22.014  35.589  1.00  0.00           H  
ATOM   2326  N   VAL A 153     -10.913 -30.520  34.120  1.00 17.72           N  
ATOM   2327  CA  VAL A 153     -11.180 -31.337  32.958  1.00 13.28           C  
ATOM   2328  C   VAL A 153     -12.497 -30.865  32.316  1.00 20.41           C  
ATOM   2329  O   VAL A 153     -13.232 -30.052  32.890  1.00 19.32           O  
ATOM   2330  CB  VAL A 153     -11.297 -32.821  33.400  1.00 19.12           C  
ATOM   2331  CG1 VAL A 153      -9.933 -33.384  33.836  1.00 15.48           C  
ATOM   2332  CG2 VAL A 153     -12.372 -33.099  34.472  1.00 12.58           C  
ATOM   2333  H   VAL A 153     -11.635 -30.551  34.821  1.00  0.00           H  
ATOM   2334  HA  VAL A 153     -10.386 -31.237  32.214  1.00  0.00           H  
ATOM   2335  HB  VAL A 153     -11.580 -33.398  32.526  1.00  0.00           H  
ATOM   2336 HG11 VAL A 153     -10.003 -34.439  34.094  1.00  0.00           H  
ATOM   2337 HG12 VAL A 153      -9.195 -33.294  33.040  1.00  0.00           H  
ATOM   2338 HG13 VAL A 153      -9.538 -32.864  34.709  1.00  0.00           H  
ATOM   2339 HG21 VAL A 153     -12.396 -34.159  34.723  1.00  0.00           H  
ATOM   2340 HG22 VAL A 153     -12.175 -32.561  35.399  1.00  0.00           H  
ATOM   2341 HG23 VAL A 153     -13.372 -32.828  34.133  1.00  0.00           H  
ATOM   2342  N   GLY A 154     -12.757 -31.359  31.104  1.00 17.74           N  
ATOM   2343  CA  GLY A 154     -13.929 -31.060  30.297  1.00 14.54           C  
ATOM   2344  C   GLY A 154     -13.969 -29.565  29.970  1.00 16.90           C  
ATOM   2345  O   GLY A 154     -12.934 -28.932  29.749  1.00 17.51           O  
ATOM   2346  H   GLY A 154     -12.050 -31.961  30.674  1.00  0.00           H  
ATOM   2347  HA2 GLY A 154     -13.872 -31.629  29.370  1.00  0.00           H  
ATOM   2348  HA3 GLY A 154     -14.829 -31.374  30.828  1.00  0.00           H  
ATOM   2349  N   ALA A 155     -15.179 -28.995  29.943  1.00 11.67           N  
ATOM   2350  CA  ALA A 155     -15.396 -27.580  29.649  1.00 17.65           C  
ATOM   2351  C   ALA A 155     -14.689 -26.630  30.635  1.00 22.47           C  
ATOM   2352  O   ALA A 155     -14.251 -25.562  30.223  1.00 19.12           O  
ATOM   2353  CB  ALA A 155     -16.904 -27.294  29.604  1.00 16.10           C  
ATOM   2354  H   ALA A 155     -15.996 -29.552  30.136  1.00  0.00           H  
ATOM   2355  HA  ALA A 155     -14.978 -27.396  28.658  1.00  0.00           H  
ATOM   2356  HB1 ALA A 155     -17.095 -26.247  29.366  1.00  0.00           H  
ATOM   2357  HB2 ALA A 155     -17.393 -27.893  28.835  1.00  0.00           H  
ATOM   2358  HB3 ALA A 155     -17.385 -27.508  30.559  1.00  0.00           H  
ATOM   2359  N   PHE A 156     -14.556 -27.037  31.902  1.00 20.10           N  
ATOM   2360  CA  PHE A 156     -13.951 -26.227  32.963  1.00 20.77           C  
ATOM   2361  C   PHE A 156     -12.451 -25.978  32.741  1.00 18.66           C  
ATOM   2362  O   PHE A 156     -11.966 -24.912  33.121  1.00 20.52           O  
ATOM   2363  CB  PHE A 156     -14.183 -26.898  34.332  1.00 18.49           C  
ATOM   2364  CG  PHE A 156     -15.640 -27.213  34.610  1.00 19.43           C  
ATOM   2365  CD1 PHE A 156     -16.522 -26.200  35.041  1.00 20.55           C  
ATOM   2366  CD2 PHE A 156     -16.158 -28.478  34.261  1.00 18.14           C  
ATOM   2367  CE1 PHE A 156     -17.879 -26.467  35.152  1.00 21.98           C  
ATOM   2368  CE2 PHE A 156     -17.517 -28.720  34.365  1.00 18.36           C  
ATOM   2369  CZ  PHE A 156     -18.371 -27.719  34.806  1.00 20.74           C  
ATOM   2370  H   PHE A 156     -14.887 -27.950  32.178  1.00  0.00           H  
ATOM   2371  HA  PHE A 156     -14.449 -25.255  32.965  1.00  0.00           H  
ATOM   2372  HB2 PHE A 156     -13.606 -27.822  34.406  1.00  0.00           H  
ATOM   2373  HB3 PHE A 156     -13.808 -26.250  35.125  1.00  0.00           H  
ATOM   2374  HD1 PHE A 156     -16.147 -25.222  35.309  1.00  0.00           H  
ATOM   2375  HD2 PHE A 156     -15.502 -29.271  33.924  1.00  0.00           H  
ATOM   2376  HE1 PHE A 156     -18.546 -25.699  35.515  1.00  0.00           H  
ATOM   2377  HE2 PHE A 156     -17.903 -29.696  34.114  1.00  0.00           H  
ATOM   2378  HZ  PHE A 156     -19.421 -27.927  34.890  1.00  0.00           H  
ATOM   2379  N   GLY A 157     -11.763 -26.962  32.147  1.00 20.87           N  
ATOM   2380  CA  GLY A 157     -10.326 -26.901  31.900  1.00 21.32           C  
ATOM   2381  C   GLY A 157     -10.013 -26.539  30.447  1.00 24.70           C  
ATOM   2382  O   GLY A 157      -8.935 -26.003  30.185  1.00 21.45           O  
ATOM   2383  H   GLY A 157     -12.247 -27.806  31.870  1.00  0.00           H  
ATOM   2384  HA2 GLY A 157      -9.814 -26.223  32.583  1.00  0.00           H  
ATOM   2385  HA3 GLY A 157      -9.904 -27.887  32.072  1.00  0.00           H  
ATOM   2386  N   PHE A 158     -10.906 -26.865  29.500  1.00 20.75           N  
ATOM   2387  CA  PHE A 158     -10.550 -26.928  28.082  1.00 20.86           C  
ATOM   2388  C   PHE A 158     -11.600 -26.335  27.132  1.00 25.24           C  
ATOM   2389  O   PHE A 158     -11.429 -26.468  25.920  1.00 24.25           O  
ATOM   2390  CB  PHE A 158     -10.174 -28.380  27.702  1.00 15.87           C  
ATOM   2391  CG  PHE A 158      -8.947 -28.926  28.405  1.00 20.01           C  
ATOM   2392  CD1 PHE A 158      -7.671 -28.455  28.043  1.00 18.54           C  
ATOM   2393  CD2 PHE A 158      -9.080 -29.769  29.530  1.00 15.48           C  
ATOM   2394  CE1 PHE A 158      -6.560 -28.845  28.772  1.00 18.86           C  
ATOM   2395  CE2 PHE A 158      -7.952 -30.153  30.242  1.00 14.50           C  
ATOM   2396  CZ  PHE A 158      -6.695 -29.697  29.861  1.00 17.38           C  
ATOM   2397  H   PHE A 158     -11.741 -27.377  29.763  1.00  0.00           H  
ATOM   2398  HA  PHE A 158      -9.671 -26.309  27.891  1.00  0.00           H  
ATOM   2399  HB2 PHE A 158     -11.005 -29.048  27.916  1.00  0.00           H  
ATOM   2400  HB3 PHE A 158      -9.992 -28.447  26.629  1.00  0.00           H  
ATOM   2401  HD1 PHE A 158      -7.554 -27.777  27.209  1.00  0.00           H  
ATOM   2402  HD2 PHE A 158     -10.055 -30.111  29.847  1.00  0.00           H  
ATOM   2403  HE1 PHE A 158      -5.592 -28.470  28.483  1.00  0.00           H  
ATOM   2404  HE2 PHE A 158      -8.052 -30.794  31.107  1.00  0.00           H  
ATOM   2405  HZ  PHE A 158      -5.821 -29.995  30.423  1.00  0.00           H  
ATOM   2406  N   LEU A 159     -12.652 -25.667  27.636  1.00 16.26           N  
ATOM   2407  CA  LEU A 159     -13.483 -24.817  26.775  1.00 21.24           C  
ATOM   2408  C   LEU A 159     -12.658 -23.596  26.352  1.00 27.76           C  
ATOM   2409  O   LEU A 159     -12.089 -22.929  27.214  1.00 25.90           O  
ATOM   2410  CB  LEU A 159     -14.822 -24.436  27.446  1.00 20.68           C  
ATOM   2411  CG  LEU A 159     -15.812 -23.670  26.532  1.00 19.95           C  
ATOM   2412  CD1 LEU A 159     -17.268 -24.042  26.856  1.00 19.73           C  
ATOM   2413  CD2 LEU A 159     -15.604 -22.140  26.571  1.00 22.66           C  
ATOM   2414  H   LEU A 159     -12.731 -25.520  28.635  1.00  0.00           H  
ATOM   2415  HA  LEU A 159     -13.730 -25.387  25.880  1.00  0.00           H  
ATOM   2416  HB2 LEU A 159     -15.298 -25.368  27.739  1.00  0.00           H  
ATOM   2417  HB3 LEU A 159     -14.652 -23.880  28.368  1.00  0.00           H  
ATOM   2418  HG  LEU A 159     -15.643 -24.001  25.508  1.00  0.00           H  
ATOM   2419 HD11 LEU A 159     -17.974 -23.302  26.480  1.00  0.00           H  
ATOM   2420 HD12 LEU A 159     -17.528 -24.989  26.383  1.00  0.00           H  
ATOM   2421 HD13 LEU A 159     -17.432 -24.147  27.929  1.00  0.00           H  
ATOM   2422 HD21 LEU A 159     -16.519 -21.594  26.800  1.00  0.00           H  
ATOM   2423 HD22 LEU A 159     -14.875 -21.849  27.326  1.00  0.00           H  
ATOM   2424 HD23 LEU A 159     -15.237 -21.768  25.613  1.00  0.00           H  
ATOM   2425  N   ALA A 160     -12.587 -23.362  25.041  1.00 25.83           N  
ATOM   2426  CA  ALA A 160     -11.812 -22.290  24.454  1.00 26.67           C  
ATOM   2427  C   ALA A 160     -12.723 -21.540  23.486  1.00 32.68           C  
ATOM   2428  O   ALA A 160     -13.309 -22.162  22.596  1.00 31.81           O  
ATOM   2429  CB  ALA A 160     -10.612 -22.891  23.704  1.00 27.42           C  
ATOM   2430  H   ALA A 160     -13.092 -23.932  24.381  1.00  0.00           H  
ATOM   2431  HA  ALA A 160     -11.439 -21.610  25.221  1.00  0.00           H  
ATOM   2432  HB1 ALA A 160      -9.883 -22.113  23.469  1.00  0.00           H  
ATOM   2433  HB2 ALA A 160     -10.107 -23.651  24.299  1.00  0.00           H  
ATOM   2434  HB3 ALA A 160     -10.904 -23.358  22.765  1.00  0.00           H  
ATOM   2435  N   LEU A 161     -12.763 -20.219  23.638  1.00 29.20           N  
ATOM   2436  CA  LEU A 161     -13.127 -19.278  22.590  1.00 28.72           C  
ATOM   2437  C   LEU A 161     -11.802 -18.575  22.244  1.00 34.97           C  
ATOM   2438  O   LEU A 161     -11.445 -17.615  22.930  1.00 36.24           O  
ATOM   2439  CB  LEU A 161     -14.215 -18.309  23.105  1.00 35.63           C  
ATOM   2440  CG  LEU A 161     -15.625 -18.938  23.186  1.00 32.10           C  
ATOM   2441  CD1 LEU A 161     -16.633 -17.953  23.802  1.00 35.97           C  
ATOM   2442  CD2 LEU A 161     -16.127 -19.440  21.820  1.00 30.44           C  
ATOM   2443  H   LEU A 161     -12.242 -19.804  24.414  1.00  0.00           H  
ATOM   2444  HA  LEU A 161     -13.521 -19.776  21.707  1.00  0.00           H  
ATOM   2445  HB2 LEU A 161     -13.923 -17.914  24.081  1.00  0.00           H  
ATOM   2446  HB3 LEU A 161     -14.262 -17.443  22.443  1.00  0.00           H  
ATOM   2447  HG  LEU A 161     -15.566 -19.796  23.858  1.00  0.00           H  
ATOM   2448 HD11 LEU A 161     -17.228 -18.431  24.580  1.00  0.00           H  
ATOM   2449 HD12 LEU A 161     -16.133 -17.094  24.246  1.00  0.00           H  
ATOM   2450 HD13 LEU A 161     -17.324 -17.549  23.061  1.00  0.00           H  
ATOM   2451 HD21 LEU A 161     -17.216 -19.419  21.744  1.00  0.00           H  
ATOM   2452 HD22 LEU A 161     -15.733 -18.832  21.008  1.00  0.00           H  
ATOM   2453 HD23 LEU A 161     -15.811 -20.465  21.645  1.00  0.00           H  
ATOM   2454  N   PRO A 162     -11.034 -19.123  21.269  1.00 34.90           N  
ATOM   2455  CA  PRO A 162      -9.653 -18.680  21.004  1.00 40.60           C  
ATOM   2456  C   PRO A 162      -9.546 -17.187  20.677  1.00 37.33           C  
ATOM   2457  O   PRO A 162     -10.315 -16.692  19.847  1.00 33.46           O  
ATOM   2458  CB  PRO A 162      -9.192 -19.551  19.825  1.00 38.56           C  
ATOM   2459  CG  PRO A 162     -10.058 -20.787  19.918  1.00 32.82           C  
ATOM   2460  CD  PRO A 162     -11.388 -20.233  20.384  1.00 28.91           C  
ATOM   2461  HA  PRO A 162      -9.062 -18.925  21.891  1.00  0.00           H  
ATOM   2462  HB2 PRO A 162      -9.367 -19.051  18.871  1.00  0.00           H  
ATOM   2463  HB3 PRO A 162      -8.130 -19.791  19.888  1.00  0.00           H  
ATOM   2464  HG2 PRO A 162     -10.139 -21.323  18.983  1.00  0.00           H  
ATOM   2465  HG3 PRO A 162      -9.654 -21.463  20.674  1.00  0.00           H  
ATOM   2466  HD2 PRO A 162     -11.952 -19.827  19.547  1.00  0.00           H  
ATOM   2467  HD3 PRO A 162     -11.971 -21.030  20.835  1.00  0.00           H  
ATOM   2468  N   GLY A 163      -8.616 -16.522  21.363  1.00 45.97           N  
ATOM   2469  CA  GLY A 163      -8.351 -15.096  21.238  1.00 42.38           C  
ATOM   2470  C   GLY A 163      -8.979 -14.325  22.406  1.00 48.05           C  
ATOM   2471  O   GLY A 163      -8.429 -13.288  22.778  1.00 48.87           O  
ATOM   2472  H   GLY A 163      -8.063 -17.022  22.048  1.00  0.00           H  
ATOM   2473  HA2 GLY A 163      -7.273 -14.938  21.240  1.00  0.00           H  
ATOM   2474  HA3 GLY A 163      -8.731 -14.691  20.298  1.00  0.00           H  
ATOM   2475  N   SER A 164     -10.073 -14.824  23.007  1.00 38.74           N  
ATOM   2476  CA  SER A 164     -10.752 -14.184  24.137  1.00 39.03           C  
ATOM   2477  C   SER A 164      -9.857 -14.149  25.392  1.00 38.54           C  
ATOM   2478  O   SER A 164      -8.917 -14.941  25.514  1.00 40.40           O  
ATOM   2479  CB  SER A 164     -12.117 -14.878  24.384  1.00 43.58           C  
ATOM   2480  OG  SER A 164     -12.021 -16.096  25.107  1.00 41.39           O  
ATOM   2481  H   SER A 164     -10.446 -15.719  22.723  1.00  0.00           H  
ATOM   2482  HA  SER A 164     -10.957 -13.153  23.841  1.00  0.00           H  
ATOM   2483  HB2 SER A 164     -12.784 -14.216  24.930  1.00  0.00           H  
ATOM   2484  HB3 SER A 164     -12.619 -15.069  23.436  1.00  0.00           H  
ATOM   2485  HG  SER A 164     -11.738 -16.775  24.468  1.00  0.00           H  
ATOM   2486  N   ARG A 165     -10.166 -13.239  26.320  1.00 40.38           N  
ATOM   2487  CA  ARG A 165      -9.576 -13.267  27.658  1.00 44.66           C  
ATOM   2488  C   ARG A 165     -10.461 -14.068  28.628  1.00 36.50           C  
ATOM   2489  O   ARG A 165      -9.966 -14.532  29.652  1.00 35.53           O  
ATOM   2490  CB  ARG A 165      -9.391 -11.826  28.165  1.00 50.90           C  
ATOM   2491  CG  ARG A 165      -8.345 -10.967  27.422  1.00 69.15           C  
ATOM   2492  CD  ARG A 165      -6.887 -11.474  27.520  1.00 64.20           C  
ATOM   2493  NE  ARG A 165      -6.443 -12.277  26.359  1.00 76.09           N  
ATOM   2494  CZ  ARG A 165      -5.768 -11.840  25.281  1.00 79.78           C  
ATOM   2495  NH1 ARG A 165      -5.515 -10.538  25.103  1.00 79.96           N  
ATOM   2496  NH2 ARG A 165      -5.329 -12.714  24.377  1.00 76.50           N1+
ATOM   2497  H   ARG A 165     -11.023 -12.698  26.210  1.00  0.00           H  
ATOM   2498  HA  ARG A 165      -8.607 -13.768  27.656  1.00  0.00           H  
ATOM   2499  HB2 ARG A 165     -10.356 -11.314  28.139  1.00  0.00           H  
ATOM   2500  HB3 ARG A 165      -9.111 -11.855  29.220  1.00  0.00           H  
ATOM   2501  HG2 ARG A 165      -8.654 -10.896  26.377  1.00  0.00           H  
ATOM   2502  HG3 ARG A 165      -8.393  -9.946  27.804  1.00  0.00           H  
ATOM   2503  HD2 ARG A 165      -6.195 -10.668  27.767  1.00  0.00           H  
ATOM   2504  HD3 ARG A 165      -6.819 -12.165  28.361  1.00  0.00           H  
ATOM   2505  HE  ARG A 165      -6.761 -13.246  26.377  1.00  0.00           H  
ATOM   2506 HH11 ARG A 165      -5.880  -9.862  25.755  1.00  0.00           H  
ATOM   2507 HH12 ARG A 165      -5.018 -10.191  24.296  1.00  0.00           H  
ATOM   2508 HH21 ARG A 165      -4.830 -12.459  23.538  1.00  0.00           H  
ATOM   2509 HH22 ARG A 165      -5.524 -13.706  24.475  1.00  0.00           H  
ATOM   2510  N   GLU A 166     -11.752 -14.189  28.310  1.00 36.06           N  
ATOM   2511  CA  GLU A 166     -12.776 -14.806  29.127  1.00 39.44           C  
ATOM   2512  C   GLU A 166     -12.689 -16.336  29.169  1.00 36.69           C  
ATOM   2513  O   GLU A 166     -13.034 -16.905  30.207  1.00 36.64           O  
ATOM   2514  CB  GLU A 166     -14.162 -14.351  28.626  1.00 38.39           C  
ATOM   2515  CG  GLU A 166     -14.430 -12.832  28.743  1.00 43.74           C  
ATOM   2516  CD  GLU A 166     -13.954 -11.948  27.582  1.00 53.07           C  
ATOM   2517  OE1 GLU A 166     -14.327 -10.762  27.621  1.00 45.79           O  
ATOM   2518  OE2 GLU A 166     -13.214 -12.429  26.696  1.00 50.32           O1-
ATOM   2519  H   GLU A 166     -12.123 -13.675  27.505  1.00  0.00           H  
ATOM   2520  HA  GLU A 166     -12.639 -14.450  30.150  1.00  0.00           H  
ATOM   2521  HB2 GLU A 166     -14.307 -14.673  27.591  1.00  0.00           H  
ATOM   2522  HB3 GLU A 166     -14.933 -14.874  29.183  1.00  0.00           H  
ATOM   2523  HG2 GLU A 166     -15.504 -12.680  28.838  1.00  0.00           H  
ATOM   2524  HG3 GLU A 166     -13.989 -12.440  29.659  1.00  0.00           H  
ATOM   2525  N   ALA A 167     -12.268 -16.960  28.065  1.00 33.41           N  
ATOM   2526  CA  ALA A 167     -12.097 -18.403  27.943  1.00 31.12           C  
ATOM   2527  C   ALA A 167     -11.013 -18.707  26.892  1.00 32.37           C  
ATOM   2528  O   ALA A 167     -11.369 -19.100  25.777  1.00 35.04           O  
ATOM   2529  CB  ALA A 167     -13.446 -19.072  27.610  1.00 27.29           C  
ATOM   2530  H   ALA A 167     -12.047 -16.419  27.229  1.00  0.00           H  
ATOM   2531  HA  ALA A 167     -11.766 -18.816  28.896  1.00  0.00           H  
ATOM   2532  HB1 ALA A 167     -13.314 -20.147  27.482  1.00  0.00           H  
ATOM   2533  HB2 ALA A 167     -14.173 -18.924  28.408  1.00  0.00           H  
ATOM   2534  HB3 ALA A 167     -13.872 -18.679  26.687  1.00  0.00           H  
ATOM   2535  N   PRO A 168      -9.719 -18.492  27.231  1.00 31.20           N  
ATOM   2536  CA  PRO A 168      -8.619 -18.728  26.278  1.00 37.23           C  
ATOM   2537  C   PRO A 168      -8.400 -20.210  25.915  1.00 38.64           C  
ATOM   2538  O   PRO A 168      -7.873 -20.487  24.846  1.00 43.49           O  
ATOM   2539  CB  PRO A 168      -7.393 -18.118  26.977  1.00 32.56           C  
ATOM   2540  CG  PRO A 168      -7.701 -18.230  28.463  1.00 31.11           C  
ATOM   2541  CD  PRO A 168      -9.209 -18.008  28.519  1.00 32.45           C  
ATOM   2542  HA  PRO A 168      -8.809 -18.189  25.348  1.00  0.00           H  
ATOM   2543  HB2 PRO A 168      -6.452 -18.605  26.707  1.00  0.00           H  
ATOM   2544  HB3 PRO A 168      -7.305 -17.069  26.692  1.00  0.00           H  
ATOM   2545  HG2 PRO A 168      -7.461 -19.240  28.803  1.00  0.00           H  
ATOM   2546  HG3 PRO A 168      -7.133 -17.529  29.076  1.00  0.00           H  
ATOM   2547  HD2 PRO A 168      -9.638 -18.511  29.383  1.00  0.00           H  
ATOM   2548  HD3 PRO A 168      -9.430 -16.944  28.601  1.00  0.00           H  
ATOM   2549  N   GLY A 169      -8.833 -21.132  26.784  1.00 37.38           N  
ATOM   2550  CA  GLY A 169      -8.584 -22.560  26.628  1.00 27.48           C  
ATOM   2551  C   GLY A 169      -7.312 -22.935  27.392  1.00 25.32           C  
ATOM   2552  O   GLY A 169      -6.650 -22.088  27.989  1.00 27.21           O  
ATOM   2553  H   GLY A 169      -9.160 -20.826  27.685  1.00  0.00           H  
ATOM   2554  HA2 GLY A 169      -9.432 -23.123  27.016  1.00  0.00           H  
ATOM   2555  HA3 GLY A 169      -8.450 -22.832  25.581  1.00  0.00           H  
ATOM   2556  N   ASN A 170      -6.999 -24.238  27.410  1.00 22.44           N  
ATOM   2557  CA  ASN A 170      -5.763 -24.841  27.944  1.00 23.39           C  
ATOM   2558  C   ASN A 170      -5.531 -24.627  29.451  1.00 25.25           C  
ATOM   2559  O   ASN A 170      -4.476 -25.010  29.955  1.00 24.40           O  
ATOM   2560  CB  ASN A 170      -4.523 -24.387  27.124  1.00 22.35           C  
ATOM   2561  CG  ASN A 170      -4.553 -24.874  25.676  1.00 33.44           C  
ATOM   2562  OD1 ASN A 170      -5.001 -25.986  25.419  1.00 22.72           O  
ATOM   2563  ND2 ASN A 170      -4.104 -24.076  24.714  1.00 26.78           N  
ATOM   2564  H   ASN A 170      -7.588 -24.876  26.899  1.00  0.00           H  
ATOM   2565  HA  ASN A 170      -5.890 -25.916  27.813  1.00  0.00           H  
ATOM   2566  HB2 ASN A 170      -4.404 -23.303  27.160  1.00  0.00           H  
ATOM   2567  HB3 ASN A 170      -3.612 -24.804  27.556  1.00  0.00           H  
ATOM   2568 HD21 ASN A 170      -3.869 -23.098  24.847  1.00  0.00           H  
ATOM   2569 HD22 ASN A 170      -4.090 -24.399  23.745  1.00  0.00           H  
ATOM   2570  N   VAL A 171      -6.506 -24.069  30.180  1.00 25.06           N  
ATOM   2571  CA  VAL A 171      -6.343 -23.692  31.581  1.00 22.99           C  
ATOM   2572  C   VAL A 171      -6.162 -24.910  32.513  1.00 24.01           C  
ATOM   2573  O   VAL A 171      -5.478 -24.778  33.523  1.00 23.14           O  
ATOM   2574  CB  VAL A 171      -7.476 -22.753  32.081  1.00 28.09           C  
ATOM   2575  CG1 VAL A 171      -7.573 -21.496  31.197  1.00 22.71           C  
ATOM   2576  CG2 VAL A 171      -8.866 -23.392  32.249  1.00 23.05           C  
ATOM   2577  H   VAL A 171      -7.347 -23.767  29.716  1.00  0.00           H  
ATOM   2578  HA  VAL A 171      -5.413 -23.126  31.641  1.00  0.00           H  
ATOM   2579  HB  VAL A 171      -7.172 -22.411  33.071  1.00  0.00           H  
ATOM   2580 HG11 VAL A 171      -8.285 -20.779  31.595  1.00  0.00           H  
ATOM   2581 HG12 VAL A 171      -6.610 -20.993  31.105  1.00  0.00           H  
ATOM   2582 HG13 VAL A 171      -7.916 -21.736  30.192  1.00  0.00           H  
ATOM   2583 HG21 VAL A 171      -9.582 -22.665  32.631  1.00  0.00           H  
ATOM   2584 HG22 VAL A 171      -9.257 -23.754  31.300  1.00  0.00           H  
ATOM   2585 HG23 VAL A 171      -8.848 -24.217  32.960  1.00  0.00           H  
ATOM   2586  N   GLY A 172      -6.645 -26.089  32.093  1.00 24.95           N  
ATOM   2587  CA  GLY A 172      -6.371 -27.374  32.745  1.00 18.17           C  
ATOM   2588  C   GLY A 172      -4.876 -27.748  32.693  1.00 23.35           C  
ATOM   2589  O   GLY A 172      -4.366 -28.357  33.631  1.00 18.90           O  
ATOM   2590  H   GLY A 172      -7.211 -26.098  31.251  1.00  0.00           H  
ATOM   2591  HA2 GLY A 172      -6.708 -27.347  33.780  1.00  0.00           H  
ATOM   2592  HA3 GLY A 172      -6.949 -28.155  32.254  1.00  0.00           H  
ATOM   2593  N   LEU A 173      -4.140 -27.348  31.643  1.00 22.17           N  
ATOM   2594  CA  LEU A 173      -2.685 -27.529  31.564  1.00 22.31           C  
ATOM   2595  C   LEU A 173      -1.945 -26.475  32.407  1.00 18.03           C  
ATOM   2596  O   LEU A 173      -0.856 -26.756  32.909  1.00 21.42           O  
ATOM   2597  CB  LEU A 173      -2.202 -27.462  30.101  1.00 26.82           C  
ATOM   2598  CG  LEU A 173      -2.659 -28.630  29.206  1.00 26.56           C  
ATOM   2599  CD1 LEU A 173      -2.579 -28.229  27.718  1.00 20.66           C  
ATOM   2600  CD2 LEU A 173      -1.880 -29.928  29.509  1.00 20.43           C  
ATOM   2601  H   LEU A 173      -4.553 -26.754  30.933  1.00  0.00           H  
ATOM   2602  HA  LEU A 173      -2.422 -28.509  31.967  1.00  0.00           H  
ATOM   2603  HB2 LEU A 173      -2.513 -26.513  29.664  1.00  0.00           H  
ATOM   2604  HB3 LEU A 173      -1.114 -27.435  30.087  1.00  0.00           H  
ATOM   2605  HG  LEU A 173      -3.703 -28.836  29.428  1.00  0.00           H  
ATOM   2606 HD11 LEU A 173      -2.251 -29.045  27.077  1.00  0.00           H  
ATOM   2607 HD12 LEU A 173      -3.553 -27.909  27.346  1.00  0.00           H  
ATOM   2608 HD13 LEU A 173      -1.894 -27.398  27.551  1.00  0.00           H  
ATOM   2609 HD21 LEU A 173      -1.386 -30.340  28.630  1.00  0.00           H  
ATOM   2610 HD22 LEU A 173      -1.104 -29.780  30.260  1.00  0.00           H  
ATOM   2611 HD23 LEU A 173      -2.547 -30.702  29.892  1.00  0.00           H  
ATOM   2612  N   LEU A 174      -2.543 -25.287  32.575  1.00 20.48           N  
ATOM   2613  CA  LEU A 174      -2.029 -24.249  33.468  1.00 20.29           C  
ATOM   2614  C   LEU A 174      -2.149 -24.658  34.946  1.00 27.27           C  
ATOM   2615  O   LEU A 174      -1.216 -24.387  35.699  1.00 25.36           O  
ATOM   2616  CB  LEU A 174      -2.684 -22.883  33.179  1.00 21.51           C  
ATOM   2617  CG  LEU A 174      -2.377 -22.324  31.771  1.00 24.41           C  
ATOM   2618  CD1 LEU A 174      -3.234 -21.083  31.455  1.00 22.62           C  
ATOM   2619  CD2 LEU A 174      -0.876 -22.031  31.587  1.00 21.95           C  
ATOM   2620  H   LEU A 174      -3.443 -25.124  32.144  1.00  0.00           H  
ATOM   2621  HA  LEU A 174      -0.963 -24.150  33.266  1.00  0.00           H  
ATOM   2622  HB2 LEU A 174      -3.758 -22.960  33.331  1.00  0.00           H  
ATOM   2623  HB3 LEU A 174      -2.336 -22.165  33.923  1.00  0.00           H  
ATOM   2624  HG  LEU A 174      -2.659 -23.081  31.037  1.00  0.00           H  
ATOM   2625 HD11 LEU A 174      -3.708 -21.179  30.476  1.00  0.00           H  
ATOM   2626 HD12 LEU A 174      -4.036 -20.947  32.180  1.00  0.00           H  
ATOM   2627 HD13 LEU A 174      -2.656 -20.158  31.443  1.00  0.00           H  
ATOM   2628 HD21 LEU A 174      -0.701 -21.159  30.956  1.00  0.00           H  
ATOM   2629 HD22 LEU A 174      -0.378 -21.851  32.540  1.00  0.00           H  
ATOM   2630 HD23 LEU A 174      -0.378 -22.872  31.111  1.00  0.00           H  
ATOM   2631  N   ASP A 175      -3.225 -25.373  35.312  1.00 20.71           N  
ATOM   2632  CA  ASP A 175      -3.408 -26.021  36.626  1.00 19.09           C  
ATOM   2633  C   ASP A 175      -2.260 -26.981  36.938  1.00 18.16           C  
ATOM   2634  O   ASP A 175      -1.627 -26.870  37.987  1.00 23.03           O  
ATOM   2635  CB  ASP A 175      -4.735 -26.806  36.778  1.00 17.76           C  
ATOM   2636  CG  ASP A 175      -6.010 -26.014  36.535  1.00 22.97           C  
ATOM   2637  OD1 ASP A 175      -6.005 -24.785  36.737  1.00 20.24           O  
ATOM   2638  OD2 ASP A 175      -7.057 -26.645  36.277  1.00 20.58           O1-
ATOM   2639  H   ASP A 175      -4.016 -25.426  34.678  1.00  0.00           H  
ATOM   2640  HA  ASP A 175      -3.386 -25.244  37.391  1.00  0.00           H  
ATOM   2641  HB2 ASP A 175      -4.741 -27.644  36.086  1.00  0.00           H  
ATOM   2642  HB3 ASP A 175      -4.806 -27.220  37.785  1.00  0.00           H  
ATOM   2643  N   GLN A 176      -1.967 -27.869  35.979  1.00 22.65           N  
ATOM   2644  CA  GLN A 176      -0.837 -28.789  36.062  1.00 23.19           C  
ATOM   2645  C   GLN A 176       0.502 -28.047  36.217  1.00 21.07           C  
ATOM   2646  O   GLN A 176       1.267 -28.397  37.108  1.00 21.49           O  
ATOM   2647  CB  GLN A 176      -0.795 -29.697  34.829  1.00 21.13           C  
ATOM   2648  CG  GLN A 176      -2.010 -30.631  34.649  1.00 20.79           C  
ATOM   2649  CD  GLN A 176      -1.973 -31.299  33.278  1.00 26.37           C  
ATOM   2650  OE1 GLN A 176      -0.986 -31.171  32.563  1.00 22.39           O  
ATOM   2651  NE2 GLN A 176      -3.008 -32.024  32.881  1.00 15.40           N  
ATOM   2652  H   GLN A 176      -2.549 -27.897  35.152  1.00  0.00           H  
ATOM   2653  HA  GLN A 176      -0.977 -29.412  36.947  1.00  0.00           H  
ATOM   2654  HB2 GLN A 176      -0.690 -29.067  33.947  1.00  0.00           H  
ATOM   2655  HB3 GLN A 176       0.109 -30.309  34.871  1.00  0.00           H  
ATOM   2656  HG2 GLN A 176      -2.022 -31.396  35.427  1.00  0.00           H  
ATOM   2657  HG3 GLN A 176      -2.941 -30.077  34.737  1.00  0.00           H  
ATOM   2658 HE21 GLN A 176      -3.834 -32.134  33.457  1.00  0.00           H  
ATOM   2659 HE22 GLN A 176      -2.961 -32.505  31.984  1.00  0.00           H  
ATOM   2660  N   ARG A 177       0.738 -27.013  35.391  1.00 19.78           N  
ATOM   2661  CA  ARG A 177       1.920 -26.148  35.469  1.00 26.76           C  
ATOM   2662  C   ARG A 177       2.087 -25.474  36.841  1.00 25.62           C  
ATOM   2663  O   ARG A 177       3.208 -25.448  37.344  1.00 25.25           O  
ATOM   2664  CB  ARG A 177       1.907 -25.103  34.328  1.00 26.40           C  
ATOM   2665  CG  ARG A 177       3.062 -24.070  34.370  1.00 32.59           C  
ATOM   2666  CD  ARG A 177       2.968 -22.990  33.281  1.00 25.82           C  
ATOM   2667  NE  ARG A 177       3.234 -23.537  31.940  1.00 30.66           N  
ATOM   2668  CZ  ARG A 177       3.015 -22.985  30.742  1.00 31.04           C  
ATOM   2669  NH1 ARG A 177       2.471 -21.774  30.599  1.00 29.10           N  
ATOM   2670  NH2 ARG A 177       3.369 -23.698  29.683  1.00 28.21           N1+
ATOM   2671  H   ARG A 177       0.034 -26.778  34.698  1.00  0.00           H  
ATOM   2672  HA  ARG A 177       2.792 -26.789  35.327  1.00  0.00           H  
ATOM   2673  HB2 ARG A 177       1.891 -25.620  33.368  1.00  0.00           H  
ATOM   2674  HB3 ARG A 177       0.974 -24.547  34.385  1.00  0.00           H  
ATOM   2675  HG2 ARG A 177       3.162 -23.569  35.334  1.00  0.00           H  
ATOM   2676  HG3 ARG A 177       3.988 -24.632  34.244  1.00  0.00           H  
ATOM   2677  HD2 ARG A 177       1.939 -22.629  33.258  1.00  0.00           H  
ATOM   2678  HD3 ARG A 177       3.594 -22.128  33.516  1.00  0.00           H  
ATOM   2679  HE  ARG A 177       3.664 -24.465  31.945  1.00  0.00           H  
ATOM   2680 HH11 ARG A 177       2.189 -21.226  31.398  1.00  0.00           H  
ATOM   2681 HH12 ARG A 177       2.277 -21.372  29.687  1.00  0.00           H  
ATOM   2682 HH21 ARG A 177       3.702 -24.651  29.817  1.00  0.00           H  
ATOM   2683 HH22 ARG A 177       3.234 -23.448  28.701  1.00  0.00           H  
ATOM   2684  N   LEU A 178       0.993 -24.952  37.410  1.00 26.53           N  
ATOM   2685  CA  LEU A 178       0.979 -24.313  38.727  1.00 27.20           C  
ATOM   2686  C   LEU A 178       1.388 -25.302  39.834  1.00 22.68           C  
ATOM   2687  O   LEU A 178       2.200 -24.955  40.690  1.00 30.59           O  
ATOM   2688  CB  LEU A 178      -0.404 -23.671  38.975  1.00 22.82           C  
ATOM   2689  CG  LEU A 178      -0.476 -22.699  40.176  1.00 30.90           C  
ATOM   2690  CD1 LEU A 178       0.440 -21.472  40.005  1.00 27.98           C  
ATOM   2691  CD2 LEU A 178      -1.932 -22.276  40.443  1.00 21.88           C  
ATOM   2692  H   LEU A 178       0.104 -24.977  36.917  1.00  0.00           H  
ATOM   2693  HA  LEU A 178       1.730 -23.523  38.704  1.00  0.00           H  
ATOM   2694  HB2 LEU A 178      -0.717 -23.127  38.083  1.00  0.00           H  
ATOM   2695  HB3 LEU A 178      -1.136 -24.468  39.104  1.00  0.00           H  
ATOM   2696  HG  LEU A 178      -0.142 -23.234  41.067  1.00  0.00           H  
ATOM   2697 HD11 LEU A 178      -0.053 -20.544  40.293  1.00  0.00           H  
ATOM   2698 HD12 LEU A 178       1.333 -21.564  40.625  1.00  0.00           H  
ATOM   2699 HD13 LEU A 178       0.772 -21.347  38.974  1.00  0.00           H  
ATOM   2700 HD21 LEU A 178      -2.139 -22.245  41.512  1.00  0.00           H  
ATOM   2701 HD22 LEU A 178      -2.161 -21.290  40.039  1.00  0.00           H  
ATOM   2702 HD23 LEU A 178      -2.640 -22.976  40.000  1.00  0.00           H  
ATOM   2703  N   ALA A 179       0.917 -26.553  39.737  1.00 22.74           N  
ATOM   2704  CA  ALA A 179       1.371 -27.645  40.594  1.00 21.62           C  
ATOM   2705  C   ALA A 179       2.866 -27.987  40.408  1.00 26.00           C  
ATOM   2706  O   ALA A 179       3.541 -28.240  41.403  1.00 24.15           O  
ATOM   2707  CB  ALA A 179       0.477 -28.873  40.396  1.00 16.17           C  
ATOM   2708  H   ALA A 179       0.223 -26.769  39.029  1.00  0.00           H  
ATOM   2709  HA  ALA A 179       1.240 -27.316  41.627  1.00  0.00           H  
ATOM   2710  HB1 ALA A 179       0.788 -29.690  41.047  1.00  0.00           H  
ATOM   2711  HB2 ALA A 179      -0.562 -28.641  40.634  1.00  0.00           H  
ATOM   2712  HB3 ALA A 179       0.512 -29.235  39.371  1.00  0.00           H  
ATOM   2713  N   LEU A 180       3.390 -27.939  39.171  1.00 28.09           N  
ATOM   2714  CA  LEU A 180       4.830 -28.106  38.906  1.00 30.65           C  
ATOM   2715  C   LEU A 180       5.677 -26.967  39.510  1.00 22.56           C  
ATOM   2716  O   LEU A 180       6.744 -27.239  40.060  1.00 24.72           O  
ATOM   2717  CB  LEU A 180       5.151 -28.245  37.397  1.00 22.98           C  
ATOM   2718  CG  LEU A 180       4.447 -29.380  36.627  1.00 26.65           C  
ATOM   2719  CD1 LEU A 180       4.960 -29.489  35.179  1.00 27.67           C  
ATOM   2720  CD2 LEU A 180       4.480 -30.728  37.359  1.00 24.57           C  
ATOM   2721  H   LEU A 180       2.775 -27.744  38.389  1.00  0.00           H  
ATOM   2722  HA  LEU A 180       5.147 -29.022  39.408  1.00  0.00           H  
ATOM   2723  HB2 LEU A 180       4.946 -27.302  36.893  1.00  0.00           H  
ATOM   2724  HB3 LEU A 180       6.227 -28.400  37.307  1.00  0.00           H  
ATOM   2725  HG  LEU A 180       3.406 -29.106  36.536  1.00  0.00           H  
ATOM   2726 HD11 LEU A 180       4.131 -29.552  34.472  1.00  0.00           H  
ATOM   2727 HD12 LEU A 180       5.561 -28.625  34.892  1.00  0.00           H  
ATOM   2728 HD13 LEU A 180       5.586 -30.368  35.031  1.00  0.00           H  
ATOM   2729 HD21 LEU A 180       4.290 -31.556  36.677  1.00  0.00           H  
ATOM   2730 HD22 LEU A 180       5.435 -30.903  37.855  1.00  0.00           H  
ATOM   2731 HD23 LEU A 180       3.697 -30.761  38.117  1.00  0.00           H  
ATOM   2732  N   GLN A 181       5.176 -25.725  39.426  1.00 18.46           N  
ATOM   2733  CA  GLN A 181       5.753 -24.554  40.094  1.00 23.37           C  
ATOM   2734  C   GLN A 181       5.750 -24.721  41.621  1.00 30.58           C  
ATOM   2735  O   GLN A 181       6.799 -24.569  42.243  1.00 32.94           O  
ATOM   2736  CB  GLN A 181       5.030 -23.263  39.656  1.00 22.14           C  
ATOM   2737  CG  GLN A 181       5.298 -22.895  38.184  1.00 32.37           C  
ATOM   2738  CD  GLN A 181       4.401 -21.783  37.649  1.00 36.27           C  
ATOM   2739  OE1 GLN A 181       3.323 -21.517  38.159  1.00 37.53           O  
ATOM   2740  NE2 GLN A 181       4.810 -21.135  36.566  1.00 37.20           N  
ATOM   2741  H   GLN A 181       4.296 -25.583  38.938  1.00  0.00           H  
ATOM   2742  HA  GLN A 181       6.798 -24.480  39.787  1.00  0.00           H  
ATOM   2743  HB2 GLN A 181       3.960 -23.367  39.828  1.00  0.00           H  
ATOM   2744  HB3 GLN A 181       5.345 -22.430  40.288  1.00  0.00           H  
ATOM   2745  HG2 GLN A 181       6.344 -22.612  38.069  1.00  0.00           H  
ATOM   2746  HG3 GLN A 181       5.125 -23.759  37.551  1.00  0.00           H  
ATOM   2747 HE21 GLN A 181       5.720 -21.309  36.172  1.00  0.00           H  
ATOM   2748 HE22 GLN A 181       4.251 -20.352  36.265  1.00  0.00           H  
ATOM   2749  N   TRP A 182       4.605 -25.139  42.180  1.00 27.65           N  
ATOM   2750  CA  TRP A 182       4.444 -25.445  43.602  1.00 25.84           C  
ATOM   2751  C   TRP A 182       5.459 -26.495  44.098  1.00 29.41           C  
ATOM   2752  O   TRP A 182       6.022 -26.318  45.179  1.00 27.45           O  
ATOM   2753  CB  TRP A 182       2.991 -25.880  43.887  1.00 25.76           C  
ATOM   2754  CG  TRP A 182       2.613 -26.015  45.333  1.00 20.94           C  
ATOM   2755  CD1 TRP A 182       1.919 -25.093  46.036  1.00 23.06           C  
ATOM   2756  CD2 TRP A 182       2.940 -27.080  46.283  1.00 19.87           C  
ATOM   2757  NE1 TRP A 182       1.789 -25.511  47.344  1.00 22.02           N  
ATOM   2758  CE2 TRP A 182       2.422 -26.715  47.562  1.00 19.26           C  
ATOM   2759  CE3 TRP A 182       3.627 -28.316  46.202  1.00 18.74           C  
ATOM   2760  CZ2 TRP A 182       2.602 -27.518  48.700  1.00 19.17           C  
ATOM   2761  CZ3 TRP A 182       3.810 -29.134  47.335  1.00 19.40           C  
ATOM   2762  CH2 TRP A 182       3.292 -28.738  48.582  1.00 19.21           C  
ATOM   2763  H   TRP A 182       3.769 -25.195  41.602  1.00  0.00           H  
ATOM   2764  HA  TRP A 182       4.634 -24.514  44.140  1.00  0.00           H  
ATOM   2765  HB2 TRP A 182       2.303 -25.162  43.438  1.00  0.00           H  
ATOM   2766  HB3 TRP A 182       2.781 -26.834  43.406  1.00  0.00           H  
ATOM   2767  HD1 TRP A 182       1.522 -24.178  45.616  1.00  0.00           H  
ATOM   2768  HE1 TRP A 182       1.246 -24.991  48.021  1.00  0.00           H  
ATOM   2769  HE3 TRP A 182       4.009 -28.647  45.249  1.00  0.00           H  
ATOM   2770  HZ2 TRP A 182       2.207 -27.203  49.652  1.00  0.00           H  
ATOM   2771  HZ3 TRP A 182       4.330 -30.076  47.241  1.00  0.00           H  
ATOM   2772  HH2 TRP A 182       3.409 -29.377  49.443  1.00  0.00           H  
ATOM   2773  N   VAL A 183       5.701 -27.548  43.301  1.00 24.28           N  
ATOM   2774  CA  VAL A 183       6.715 -28.566  43.579  1.00 24.84           C  
ATOM   2775  C   VAL A 183       8.137 -27.970  43.636  1.00 30.39           C  
ATOM   2776  O   VAL A 183       8.827 -28.212  44.625  1.00 26.28           O  
ATOM   2777  CB  VAL A 183       6.642 -29.770  42.589  1.00 28.60           C  
ATOM   2778  CG1 VAL A 183       7.856 -30.729  42.577  1.00 23.99           C  
ATOM   2779  CG2 VAL A 183       5.379 -30.600  42.867  1.00 23.30           C  
ATOM   2780  H   VAL A 183       5.156 -27.651  42.450  1.00  0.00           H  
ATOM   2781  HA  VAL A 183       6.502 -28.946  44.580  1.00  0.00           H  
ATOM   2782  HB  VAL A 183       6.551 -29.365  41.581  1.00  0.00           H  
ATOM   2783 HG11 VAL A 183       7.704 -31.537  41.861  1.00  0.00           H  
ATOM   2784 HG12 VAL A 183       8.781 -30.231  42.284  1.00  0.00           H  
ATOM   2785 HG13 VAL A 183       8.013 -31.191  43.550  1.00  0.00           H  
ATOM   2786 HG21 VAL A 183       5.261 -31.404  42.139  1.00  0.00           H  
ATOM   2787 HG22 VAL A 183       5.422 -31.046  43.860  1.00  0.00           H  
ATOM   2788 HG23 VAL A 183       4.473 -30.000  42.837  1.00  0.00           H  
ATOM   2789  N   GLN A 184       8.524 -27.145  42.651  1.00 27.82           N  
ATOM   2790  CA  GLN A 184       9.804 -26.418  42.667  1.00 37.96           C  
ATOM   2791  C   GLN A 184      10.006 -25.561  43.931  1.00 35.67           C  
ATOM   2792  O   GLN A 184      11.095 -25.544  44.501  1.00 39.44           O  
ATOM   2793  CB  GLN A 184       9.951 -25.542  41.398  1.00 31.59           C  
ATOM   2794  CG  GLN A 184      10.184 -26.315  40.087  1.00 31.26           C  
ATOM   2795  CD  GLN A 184      11.474 -27.122  40.138  1.00 33.77           C  
ATOM   2796  OE1 GLN A 184      12.537 -26.584  40.419  1.00 34.08           O  
ATOM   2797  NE2 GLN A 184      11.402 -28.418  39.890  1.00 32.88           N  
ATOM   2798  H   GLN A 184       7.883 -26.937  41.893  1.00  0.00           H  
ATOM   2799  HA  GLN A 184      10.597 -27.166  42.693  1.00  0.00           H  
ATOM   2800  HB2 GLN A 184       9.081 -24.899  41.280  1.00  0.00           H  
ATOM   2801  HB3 GLN A 184      10.789 -24.855  41.537  1.00  0.00           H  
ATOM   2802  HG2 GLN A 184       9.335 -26.959  39.862  1.00  0.00           H  
ATOM   2803  HG3 GLN A 184      10.275 -25.608  39.263  1.00  0.00           H  
ATOM   2804 HE21 GLN A 184      10.561 -28.849  39.536  1.00  0.00           H  
ATOM   2805 HE22 GLN A 184      12.260 -28.956  40.011  1.00  0.00           H  
ATOM   2806  N   GLU A 185       8.932 -24.893  44.358  1.00 35.25           N  
ATOM   2807  CA  GLU A 185       8.944 -24.000  45.502  1.00 33.95           C  
ATOM   2808  C   GLU A 185       8.909 -24.672  46.886  1.00 32.86           C  
ATOM   2809  O   GLU A 185       9.358 -24.037  47.846  1.00 41.72           O  
ATOM   2810  CB  GLU A 185       7.774 -23.023  45.362  1.00 33.94           C  
ATOM   2811  CG  GLU A 185       7.955 -22.037  44.188  1.00 36.80           C  
ATOM   2812  CD  GLU A 185       7.060 -20.800  44.243  1.00 44.73           C  
ATOM   2813  OE1 GLU A 185       7.313 -19.915  43.405  1.00 45.07           O  
ATOM   2814  OE2 GLU A 185       6.294 -20.656  45.222  1.00 43.93           O1-
ATOM   2815  H   GLU A 185       8.087 -24.909  43.795  1.00  0.00           H  
ATOM   2816  HA  GLU A 185       9.871 -23.426  45.471  1.00  0.00           H  
ATOM   2817  HB2 GLU A 185       6.846 -23.572  45.202  1.00  0.00           H  
ATOM   2818  HB3 GLU A 185       7.629 -22.498  46.304  1.00  0.00           H  
ATOM   2819  HG2 GLU A 185       8.987 -21.689  44.158  1.00  0.00           H  
ATOM   2820  HG3 GLU A 185       7.783 -22.532  43.235  1.00  0.00           H  
ATOM   2821  N   ASN A 186       8.319 -25.872  46.993  1.00 26.73           N  
ATOM   2822  CA  ASN A 186       7.897 -26.422  48.292  1.00 23.89           C  
ATOM   2823  C   ASN A 186       8.324 -27.875  48.529  1.00 25.70           C  
ATOM   2824  O   ASN A 186       8.323 -28.278  49.692  1.00 26.53           O  
ATOM   2825  CB  ASN A 186       6.360 -26.328  48.467  1.00 29.30           C  
ATOM   2826  CG  ASN A 186       5.819 -24.900  48.464  1.00 28.97           C  
ATOM   2827  OD1 ASN A 186       5.954 -24.172  49.445  1.00 37.05           O  
ATOM   2828  ND2 ASN A 186       5.204 -24.490  47.365  1.00 25.03           N  
ATOM   2829  H   ASN A 186       7.925 -26.285  46.154  1.00  0.00           H  
ATOM   2830  HA  ASN A 186       8.352 -25.858  49.109  1.00  0.00           H  
ATOM   2831  HB2 ASN A 186       5.847 -26.930  47.717  1.00  0.00           H  
ATOM   2832  HB3 ASN A 186       6.075 -26.759  49.427  1.00  0.00           H  
ATOM   2833 HD21 ASN A 186       5.148 -25.116  46.567  1.00  0.00           H  
ATOM   2834 HD22 ASN A 186       4.841 -23.553  47.278  1.00  0.00           H  
ATOM   2835  N   VAL A 187       8.673 -28.662  47.495  1.00 21.98           N  
ATOM   2836  CA  VAL A 187       8.882 -30.113  47.655  1.00 23.46           C  
ATOM   2837  C   VAL A 187      10.081 -30.477  48.569  1.00 26.57           C  
ATOM   2838  O   VAL A 187      10.062 -31.527  49.217  1.00 27.03           O  
ATOM   2839  CB  VAL A 187       8.980 -30.852  46.291  1.00 26.15           C  
ATOM   2840  CG1 VAL A 187      10.345 -30.727  45.578  1.00 23.61           C  
ATOM   2841  CG2 VAL A 187       8.535 -32.323  46.385  1.00 21.79           C  
ATOM   2842  H   VAL A 187       8.724 -28.298  46.546  1.00  0.00           H  
ATOM   2843  HA  VAL A 187       7.986 -30.491  48.146  1.00  0.00           H  
ATOM   2844  HB  VAL A 187       8.243 -30.383  45.644  1.00  0.00           H  
ATOM   2845 HG11 VAL A 187      10.280 -31.051  44.540  1.00  0.00           H  
ATOM   2846 HG12 VAL A 187      10.703 -29.697  45.567  1.00  0.00           H  
ATOM   2847 HG13 VAL A 187      11.112 -31.329  46.057  1.00  0.00           H  
ATOM   2848 HG21 VAL A 187       8.624 -32.831  45.425  1.00  0.00           H  
ATOM   2849 HG22 VAL A 187       9.119 -32.879  47.114  1.00  0.00           H  
ATOM   2850 HG23 VAL A 187       7.490 -32.396  46.690  1.00  0.00           H  
ATOM   2851  N   ALA A 188      11.044 -29.551  48.685  1.00 27.71           N  
ATOM   2852  CA  ALA A 188      12.177 -29.604  49.612  1.00 34.21           C  
ATOM   2853  C   ALA A 188      11.765 -29.754  51.085  1.00 31.55           C  
ATOM   2854  O   ALA A 188      12.436 -30.475  51.819  1.00 29.99           O  
ATOM   2855  CB  ALA A 188      13.063 -28.368  49.407  1.00 26.79           C  
ATOM   2856  H   ALA A 188      10.969 -28.727  48.109  1.00  0.00           H  
ATOM   2857  HA  ALA A 188      12.771 -30.485  49.382  1.00  0.00           H  
ATOM   2858  HB1 ALA A 188      13.918 -28.387  50.084  1.00  0.00           H  
ATOM   2859  HB2 ALA A 188      13.457 -28.335  48.390  1.00  0.00           H  
ATOM   2860  HB3 ALA A 188      12.516 -27.443  49.589  1.00  0.00           H  
ATOM   2861  N   ALA A 189      10.624 -29.163  51.477  1.00 31.84           N  
ATOM   2862  CA  ALA A 189      10.059 -29.290  52.824  1.00 28.98           C  
ATOM   2863  C   ALA A 189       9.665 -30.736  53.189  1.00 35.19           C  
ATOM   2864  O   ALA A 189       9.610 -31.074  54.373  1.00 38.63           O  
ATOM   2865  CB  ALA A 189       8.847 -28.355  52.955  1.00 24.84           C  
ATOM   2866  H   ALA A 189      10.058 -28.671  50.795  1.00  0.00           H  
ATOM   2867  HA  ALA A 189      10.822 -28.969  53.536  1.00  0.00           H  
ATOM   2868  HB1 ALA A 189       8.487 -28.330  53.983  1.00  0.00           H  
ATOM   2869  HB2 ALA A 189       9.096 -27.331  52.677  1.00  0.00           H  
ATOM   2870  HB3 ALA A 189       8.015 -28.680  52.328  1.00  0.00           H  
ATOM   2871  N   PHE A 190       9.433 -31.566  52.167  1.00 31.98           N  
ATOM   2872  CA  PHE A 190       9.063 -32.973  52.278  1.00 28.48           C  
ATOM   2873  C   PHE A 190      10.276 -33.892  52.025  1.00 28.90           C  
ATOM   2874  O   PHE A 190      10.099 -35.108  52.063  1.00 31.30           O  
ATOM   2875  CB  PHE A 190       7.932 -33.278  51.269  1.00 28.94           C  
ATOM   2876  CG  PHE A 190       6.691 -32.408  51.403  1.00 23.86           C  
ATOM   2877  CD1 PHE A 190       6.660 -31.130  50.806  1.00 21.80           C  
ATOM   2878  CD2 PHE A 190       5.624 -32.790  52.244  1.00 23.05           C  
ATOM   2879  CE1 PHE A 190       5.567 -30.298  50.982  1.00 26.31           C  
ATOM   2880  CE2 PHE A 190       4.535 -31.942  52.404  1.00 24.61           C  
ATOM   2881  CZ  PHE A 190       4.500 -30.709  51.768  1.00 22.56           C  
ATOM   2882  H   PHE A 190       9.542 -31.217  51.222  1.00  0.00           H  
ATOM   2883  HA  PHE A 190       8.691 -33.185  53.282  1.00  0.00           H  
ATOM   2884  HB2 PHE A 190       8.306 -33.181  50.249  1.00  0.00           H  
ATOM   2885  HB3 PHE A 190       7.626 -34.320  51.365  1.00  0.00           H  
ATOM   2886  HD1 PHE A 190       7.497 -30.785  50.223  1.00  0.00           H  
ATOM   2887  HD2 PHE A 190       5.637 -33.739  52.760  1.00  0.00           H  
ATOM   2888  HE1 PHE A 190       5.560 -29.325  50.512  1.00  0.00           H  
ATOM   2889  HE2 PHE A 190       3.715 -32.231  53.041  1.00  0.00           H  
ATOM   2890  HZ  PHE A 190       3.649 -30.058  51.908  1.00  0.00           H  
ATOM   2891  N   GLY A 191      11.471 -33.327  51.785  1.00 33.08           N  
ATOM   2892  CA  GLY A 191      12.701 -34.071  51.492  1.00 30.05           C  
ATOM   2893  C   GLY A 191      12.871 -34.338  49.985  1.00 35.83           C  
ATOM   2894  O   GLY A 191      13.762 -35.096  49.598  1.00 34.49           O  
ATOM   2895  H   GLY A 191      11.563 -32.316  51.817  1.00  0.00           H  
ATOM   2896  HA2 GLY A 191      13.556 -33.491  51.840  1.00  0.00           H  
ATOM   2897  HA3 GLY A 191      12.729 -35.019  52.034  1.00  0.00           H  
ATOM   2898  N   GLY A 192      12.033 -33.747  49.121  1.00 33.33           N  
ATOM   2899  CA  GLY A 192      12.098 -33.943  47.676  1.00 30.57           C  
ATOM   2900  C   GLY A 192      13.133 -32.994  47.062  1.00 37.89           C  
ATOM   2901  O   GLY A 192      13.288 -31.861  47.507  1.00 37.17           O  
ATOM   2902  H   GLY A 192      11.372 -33.054  49.454  1.00  0.00           H  
ATOM   2903  HA2 GLY A 192      12.322 -34.983  47.441  1.00  0.00           H  
ATOM   2904  HA3 GLY A 192      11.128 -33.727  47.238  1.00  0.00           H  
ATOM   2905  N   ASP A 193      13.807 -33.445  46.007  1.00 33.02           N  
ATOM   2906  CA  ASP A 193      14.821 -32.701  45.265  1.00 31.24           C  
ATOM   2907  C   ASP A 193      14.152 -32.000  44.064  1.00 33.73           C  
ATOM   2908  O   ASP A 193      13.788 -32.695  43.105  1.00 33.98           O  
ATOM   2909  CB  ASP A 193      15.931 -33.657  44.769  1.00 34.96           C  
ATOM   2910  CG  ASP A 193      17.145 -32.996  44.109  1.00 33.01           C  
ATOM   2911  OD1 ASP A 193      17.162 -31.757  43.924  1.00 31.59           O  
ATOM   2912  OD2 ASP A 193      18.052 -33.765  43.746  1.00 36.66           O1-
ATOM   2913  H   ASP A 193      13.657 -34.405  45.699  1.00  0.00           H  
ATOM   2914  HA  ASP A 193      15.296 -31.995  45.942  1.00  0.00           H  
ATOM   2915  HB2 ASP A 193      16.297 -34.251  45.600  1.00  0.00           H  
ATOM   2916  HB3 ASP A 193      15.517 -34.386  44.072  1.00  0.00           H  
ATOM   2917  N   PRO A 194      14.031 -30.651  44.085  1.00 27.93           N  
ATOM   2918  CA  PRO A 194      13.489 -29.922  42.930  1.00 27.15           C  
ATOM   2919  C   PRO A 194      14.352 -29.993  41.652  1.00 33.27           C  
ATOM   2920  O   PRO A 194      13.817 -29.692  40.587  1.00 35.65           O  
ATOM   2921  CB  PRO A 194      13.312 -28.487  43.451  1.00 27.60           C  
ATOM   2922  CG  PRO A 194      14.377 -28.337  44.523  1.00 26.04           C  
ATOM   2923  CD  PRO A 194      14.445 -29.728  45.147  1.00 33.35           C  
ATOM   2924  HA  PRO A 194      12.507 -30.325  42.675  1.00  0.00           H  
ATOM   2925  HB2 PRO A 194      13.395 -27.723  42.677  1.00  0.00           H  
ATOM   2926  HB3 PRO A 194      12.323 -28.383  43.901  1.00  0.00           H  
ATOM   2927  HG2 PRO A 194      15.333 -28.107  44.049  1.00  0.00           H  
ATOM   2928  HG3 PRO A 194      14.162 -27.546  45.242  1.00  0.00           H  
ATOM   2929  HD2 PRO A 194      15.454 -29.915  45.517  1.00  0.00           H  
ATOM   2930  HD3 PRO A 194      13.746 -29.809  45.980  1.00  0.00           H  
ATOM   2931  N   THR A 195      15.624 -30.414  41.732  1.00 34.70           N  
ATOM   2932  CA  THR A 195      16.504 -30.556  40.571  1.00 36.81           C  
ATOM   2933  C   THR A 195      16.392 -31.940  39.885  1.00 36.52           C  
ATOM   2934  O   THR A 195      17.011 -32.142  38.839  1.00 44.69           O  
ATOM   2935  CB  THR A 195      17.984 -30.260  40.942  1.00 26.47           C  
ATOM   2936  OG1 THR A 195      18.650 -31.303  41.625  1.00 30.51           O  
ATOM   2937  CG2 THR A 195      18.175 -28.943  41.707  1.00 21.74           C  
ATOM   2938  H   THR A 195      16.047 -30.705  42.616  1.00  0.00           H  
ATOM   2939  HA  THR A 195      16.217 -29.821  39.818  1.00  0.00           H  
ATOM   2940  HB  THR A 195      18.525 -30.152  40.001  1.00  0.00           H  
ATOM   2941 HG21 THR A 195      19.234 -28.725  41.847  1.00  0.00           H  
ATOM   2942 HG22 THR A 195      17.730 -28.106  41.169  1.00  0.00           H  
ATOM   2943 HG23 THR A 195      17.719 -28.985  42.698  1.00  0.00           H  
ATOM   2944  HG1 THR A 195      18.213 -31.502  42.485  1.00  0.00           H  
ATOM   2945  N   SER A 196      15.565 -32.851  40.422  1.00 34.67           N  
ATOM   2946  CA  SER A 196      15.357 -34.176  39.854  1.00 36.10           C  
ATOM   2947  C   SER A 196      13.859 -34.517  39.912  1.00 36.14           C  
ATOM   2948  O   SER A 196      13.442 -35.424  40.637  1.00 34.47           O  
ATOM   2949  CB  SER A 196      16.297 -35.182  40.556  1.00 28.02           C  
ATOM   2950  OG  SER A 196      16.321 -36.449  39.902  1.00 37.56           O  
ATOM   2951  H   SER A 196      15.082 -32.642  41.288  1.00  0.00           H  
ATOM   2952  HA  SER A 196      15.617 -34.165  38.793  1.00  0.00           H  
ATOM   2953  HB2 SER A 196      17.315 -34.788  40.573  1.00  0.00           H  
ATOM   2954  HB3 SER A 196      16.009 -35.308  41.601  1.00  0.00           H  
ATOM   2955  HG  SER A 196      16.732 -37.062  40.523  1.00  0.00           H  
ATOM   2956  N   VAL A 197      13.066 -33.775  39.129  1.00 29.75           N  
ATOM   2957  CA  VAL A 197      11.630 -33.974  39.001  1.00 29.83           C  
ATOM   2958  C   VAL A 197      11.340 -34.704  37.675  1.00 29.41           C  
ATOM   2959  O   VAL A 197      11.702 -34.224  36.594  1.00 28.62           O  
ATOM   2960  CB  VAL A 197      10.858 -32.627  39.046  1.00 27.52           C  
ATOM   2961  CG1 VAL A 197       9.343 -32.767  38.798  1.00 27.82           C  
ATOM   2962  CG2 VAL A 197      11.086 -31.908  40.387  1.00 24.49           C  
ATOM   2963  H   VAL A 197      13.478 -33.069  38.521  1.00  0.00           H  
ATOM   2964  HA  VAL A 197      11.263 -34.585  39.825  1.00  0.00           H  
ATOM   2965  HB  VAL A 197      11.261 -31.974  38.275  1.00  0.00           H  
ATOM   2966 HG11 VAL A 197       8.836 -31.808  38.914  1.00  0.00           H  
ATOM   2967 HG12 VAL A 197       9.112 -33.124  37.795  1.00  0.00           H  
ATOM   2968 HG13 VAL A 197       8.908 -33.460  39.514  1.00  0.00           H  
ATOM   2969 HG21 VAL A 197      10.568 -30.951  40.419  1.00  0.00           H  
ATOM   2970 HG22 VAL A 197      10.727 -32.497  41.230  1.00  0.00           H  
ATOM   2971 HG23 VAL A 197      12.143 -31.713  40.559  1.00  0.00           H  
ATOM   2972  N   THR A 198      10.691 -35.862  37.787  1.00 29.04           N  
ATOM   2973  CA  THR A 198      10.272 -36.692  36.668  1.00 24.12           C  
ATOM   2974  C   THR A 198       8.738 -36.699  36.604  1.00 25.59           C  
ATOM   2975  O   THR A 198       8.095 -37.111  37.570  1.00 23.70           O  
ATOM   2976  CB  THR A 198      10.779 -38.140  36.880  1.00 26.33           C  
ATOM   2977  OG1 THR A 198      12.194 -38.088  36.993  1.00 30.37           O  
ATOM   2978  CG2 THR A 198      10.385 -39.156  35.791  1.00 22.72           C  
ATOM   2979  H   THR A 198      10.395 -36.189  38.709  1.00  0.00           H  
ATOM   2980  HA  THR A 198      10.672 -36.313  35.728  1.00  0.00           H  
ATOM   2981  HB  THR A 198      10.405 -38.508  37.838  1.00  0.00           H  
ATOM   2982 HG21 THR A 198      10.898 -40.107  35.935  1.00  0.00           H  
ATOM   2983 HG22 THR A 198       9.315 -39.366  35.815  1.00  0.00           H  
ATOM   2984 HG23 THR A 198      10.617 -38.796  34.790  1.00  0.00           H  
ATOM   2985  HG1 THR A 198      12.367 -37.630  37.826  1.00  0.00           H  
ATOM   2986  N   LEU A 199       8.167 -36.241  35.485  1.00 21.19           N  
ATOM   2987  CA  LEU A 199       6.727 -36.354  35.267  1.00 24.66           C  
ATOM   2988  C   LEU A 199       6.414 -37.757  34.740  1.00 31.20           C  
ATOM   2989  O   LEU A 199       7.162 -38.250  33.895  1.00 30.36           O  
ATOM   2990  CB  LEU A 199       6.227 -35.327  34.234  1.00 21.91           C  
ATOM   2991  CG  LEU A 199       6.585 -33.851  34.471  1.00 26.72           C  
ATOM   2992  CD1 LEU A 199       5.826 -32.958  33.468  1.00 22.39           C  
ATOM   2993  CD2 LEU A 199       6.352 -33.389  35.915  1.00 29.01           C  
ATOM   2994  H   LEU A 199       8.734 -35.982  34.684  1.00  0.00           H  
ATOM   2995  HA  LEU A 199       6.195 -36.188  36.204  1.00  0.00           H  
ATOM   2996  HB2 LEU A 199       6.557 -35.610  33.233  1.00  0.00           H  
ATOM   2997  HB3 LEU A 199       5.141 -35.408  34.236  1.00  0.00           H  
ATOM   2998  HG  LEU A 199       7.650 -33.750  34.271  1.00  0.00           H  
ATOM   2999 HD11 LEU A 199       6.491 -32.237  32.999  1.00  0.00           H  
ATOM   3000 HD12 LEU A 199       5.370 -33.533  32.662  1.00  0.00           H  
ATOM   3001 HD13 LEU A 199       5.024 -32.396  33.947  1.00  0.00           H  
ATOM   3002 HD21 LEU A 199       6.483 -32.312  36.006  1.00  0.00           H  
ATOM   3003 HD22 LEU A 199       5.346 -33.640  36.250  1.00  0.00           H  
ATOM   3004 HD23 LEU A 199       7.064 -33.848  36.601  1.00  0.00           H  
ATOM   3005  N   PHE A 200       5.301 -38.343  35.173  1.00 25.94           N  
ATOM   3006  CA  PHE A 200       4.733 -39.533  34.555  1.00 23.12           C  
ATOM   3007  C   PHE A 200       3.218 -39.356  34.492  1.00 30.37           C  
ATOM   3008  O   PHE A 200       2.643 -38.625  35.298  1.00 23.17           O  
ATOM   3009  CB  PHE A 200       5.211 -40.845  35.238  1.00 22.01           C  
ATOM   3010  CG  PHE A 200       4.717 -41.221  36.624  1.00 26.10           C  
ATOM   3011  CD1 PHE A 200       4.767 -40.303  37.689  1.00 25.88           C  
ATOM   3012  CD2 PHE A 200       4.347 -42.558  36.897  1.00 24.11           C  
ATOM   3013  CE1 PHE A 200       4.359 -40.686  38.955  1.00 21.69           C  
ATOM   3014  CE2 PHE A 200       3.959 -42.928  38.177  1.00 27.66           C  
ATOM   3015  CZ  PHE A 200       3.954 -41.992  39.201  1.00 21.77           C  
ATOM   3016  H   PHE A 200       4.685 -37.879  35.843  1.00  0.00           H  
ATOM   3017  HA  PHE A 200       5.066 -39.558  33.520  1.00  0.00           H  
ATOM   3018  HB2 PHE A 200       4.891 -41.662  34.590  1.00  0.00           H  
ATOM   3019  HB3 PHE A 200       6.300 -40.880  35.253  1.00  0.00           H  
ATOM   3020  HD1 PHE A 200       5.111 -39.295  37.532  1.00  0.00           H  
ATOM   3021  HD2 PHE A 200       4.342 -43.302  36.113  1.00  0.00           H  
ATOM   3022  HE1 PHE A 200       4.360 -39.955  39.747  1.00  0.00           H  
ATOM   3023  HE2 PHE A 200       3.647 -43.944  38.376  1.00  0.00           H  
ATOM   3024  HZ  PHE A 200       3.634 -42.293  40.189  1.00  0.00           H  
ATOM   3025  N   GLY A 201       2.596 -39.980  33.499  1.00 26.53           N  
ATOM   3026  CA  GLY A 201       1.160 -39.910  33.337  1.00 24.05           C  
ATOM   3027  C   GLY A 201       0.772 -40.982  32.331  1.00 27.33           C  
ATOM   3028  O   GLY A 201       1.624 -41.483  31.586  1.00 22.78           O  
ATOM   3029  H   GLY A 201       3.084 -40.538  32.808  1.00  0.00           H  
ATOM   3030  HA2 GLY A 201       0.665 -40.107  34.287  1.00  0.00           H  
ATOM   3031  HA3 GLY A 201       0.865 -38.922  32.982  1.00  0.00           H  
ATOM   3032  N   GLU A 202      -0.523 -41.311  32.309  1.00 22.51           N  
ATOM   3033  CA  GLU A 202      -1.103 -42.291  31.405  1.00 17.79           C  
ATOM   3034  C   GLU A 202      -2.173 -41.609  30.543  1.00 22.10           C  
ATOM   3035  O   GLU A 202      -2.920 -40.775  31.051  1.00 22.70           O  
ATOM   3036  CB  GLU A 202      -1.588 -43.511  32.219  1.00 19.07           C  
ATOM   3037  CG  GLU A 202      -2.124 -44.713  31.410  1.00 17.23           C  
ATOM   3038  CD  GLU A 202      -3.611 -44.655  31.069  1.00 25.84           C  
ATOM   3039  OE1 GLU A 202      -4.404 -43.857  31.560  1.00 25.60           O  
ATOM   3040  OE2 GLU A 202      -3.954 -45.587  30.144  1.00 29.37           O1-
ATOM   3041  H   GLU A 202      -1.179 -40.840  32.918  1.00  0.00           H  
ATOM   3042  HA  GLU A 202      -0.321 -42.637  30.752  1.00  0.00           H  
ATOM   3043  HB2 GLU A 202      -0.736 -43.884  32.786  1.00  0.00           H  
ATOM   3044  HB3 GLU A 202      -2.318 -43.191  32.963  1.00  0.00           H  
ATOM   3045  HG2 GLU A 202      -1.534 -44.858  30.505  1.00  0.00           H  
ATOM   3046  HG3 GLU A 202      -1.993 -45.617  32.002  1.00  0.00           H  
ATOM   3047  HE2 GLU A 202      -4.889 -45.541  29.910  1.00  0.00           H  
ATOM   3048  N   SER A 203      -2.222 -41.951  29.249  1.00 17.99           N  
ATOM   3049  CA  SER A 203      -3.243 -41.529  28.285  1.00 17.79           C  
ATOM   3050  C   SER A 203      -3.297 -39.997  28.128  1.00 18.75           C  
ATOM   3051  O   SER A 203      -2.305 -39.426  27.678  1.00 19.87           O  
ATOM   3052  CB  SER A 203      -4.576 -42.219  28.629  1.00 23.06           C  
ATOM   3053  OG  SER A 203      -5.535 -42.075  27.599  1.00 29.02           O  
ATOM   3054  H   SER A 203      -1.515 -42.592  28.893  1.00  0.00           H  
ATOM   3055  HA  SER A 203      -2.927 -41.895  27.314  1.00  0.00           H  
ATOM   3056  HB2 SER A 203      -4.392 -43.283  28.755  1.00  0.00           H  
ATOM   3057  HB3 SER A 203      -4.985 -41.865  29.577  1.00  0.00           H  
ATOM   3058  HG  SER A 203      -5.792 -42.988  27.343  1.00  0.00           H  
ATOM   3059  N   ALA A 204      -4.394 -39.326  28.520  1.00 17.60           N  
ATOM   3060  CA  ALA A 204      -4.472 -37.860  28.562  1.00 18.65           C  
ATOM   3061  C   ALA A 204      -3.438 -37.221  29.515  1.00 19.49           C  
ATOM   3062  O   ALA A 204      -2.997 -36.100  29.266  1.00 18.75           O  
ATOM   3063  CB  ALA A 204      -5.904 -37.404  28.876  1.00 17.41           C  
ATOM   3064  H   ALA A 204      -5.213 -39.846  28.802  1.00  0.00           H  
ATOM   3065  HA  ALA A 204      -4.237 -37.494  27.563  1.00  0.00           H  
ATOM   3066  HB1 ALA A 204      -5.959 -36.314  28.926  1.00  0.00           H  
ATOM   3067  HB2 ALA A 204      -6.593 -37.724  28.095  1.00  0.00           H  
ATOM   3068  HB3 ALA A 204      -6.271 -37.787  29.825  1.00  0.00           H  
ATOM   3069  N   GLY A 205      -2.991 -37.975  30.526  1.00 18.43           N  
ATOM   3070  CA  GLY A 205      -1.899 -37.604  31.416  1.00 20.94           C  
ATOM   3071  C   GLY A 205      -0.553 -37.736  30.690  1.00 23.14           C  
ATOM   3072  O   GLY A 205       0.316 -36.884  30.848  1.00 23.70           O  
ATOM   3073  H   GLY A 205      -3.359 -38.912  30.661  1.00  0.00           H  
ATOM   3074  HA2 GLY A 205      -2.044 -36.598  31.809  1.00  0.00           H  
ATOM   3075  HA3 GLY A 205      -1.906 -38.285  32.264  1.00  0.00           H  
ATOM   3076  N   ALA A 206      -0.383 -38.758  29.839  1.00 24.75           N  
ATOM   3077  CA  ALA A 206       0.803 -38.928  28.995  1.00 21.76           C  
ATOM   3078  C   ALA A 206       0.879 -37.845  27.910  1.00 21.05           C  
ATOM   3079  O   ALA A 206       1.946 -37.272  27.693  1.00 22.78           O  
ATOM   3080  CB  ALA A 206       0.817 -40.328  28.374  1.00 21.40           C  
ATOM   3081  H   ALA A 206      -1.160 -39.379  29.664  1.00  0.00           H  
ATOM   3082  HA  ALA A 206       1.690 -38.831  29.625  1.00  0.00           H  
ATOM   3083  HB1 ALA A 206       1.656 -40.450  27.693  1.00  0.00           H  
ATOM   3084  HB2 ALA A 206       0.908 -41.088  29.145  1.00  0.00           H  
ATOM   3085  HB3 ALA A 206      -0.083 -40.547  27.805  1.00  0.00           H  
ATOM   3086  N   ALA A 207      -0.274 -37.525  27.303  1.00 21.69           N  
ATOM   3087  CA  ALA A 207      -0.433 -36.377  26.416  1.00 20.14           C  
ATOM   3088  C   ALA A 207      -0.084 -35.060  27.125  1.00 26.30           C  
ATOM   3089  O   ALA A 207       0.739 -34.324  26.591  1.00 21.33           O  
ATOM   3090  CB  ALA A 207      -1.839 -36.343  25.805  1.00 16.21           C  
ATOM   3091  H   ALA A 207      -1.100 -38.081  27.515  1.00  0.00           H  
ATOM   3092  HA  ALA A 207       0.280 -36.501  25.601  1.00  0.00           H  
ATOM   3093  HB1 ALA A 207      -1.955 -35.482  25.145  1.00  0.00           H  
ATOM   3094  HB2 ALA A 207      -2.030 -37.234  25.209  1.00  0.00           H  
ATOM   3095  HB3 ALA A 207      -2.610 -36.270  26.570  1.00  0.00           H  
ATOM   3096  N   SER A 208      -0.619 -34.839  28.336  1.00 25.40           N  
ATOM   3097  CA  SER A 208      -0.287 -33.714  29.219  1.00 21.53           C  
ATOM   3098  C   SER A 208       1.228 -33.556  29.467  1.00 22.12           C  
ATOM   3099  O   SER A 208       1.768 -32.475  29.232  1.00 22.13           O  
ATOM   3100  CB  SER A 208      -1.043 -33.840  30.553  1.00 22.37           C  
ATOM   3101  OG  SER A 208      -2.436 -33.627  30.405  1.00 18.10           O  
ATOM   3102  H   SER A 208      -1.329 -35.474  28.688  1.00  0.00           H  
ATOM   3103  HA  SER A 208      -0.626 -32.796  28.744  1.00  0.00           H  
ATOM   3104  HB2 SER A 208      -0.879 -34.801  31.023  1.00  0.00           H  
ATOM   3105  HB3 SER A 208      -0.646 -33.113  31.252  1.00  0.00           H  
ATOM   3106  HG  SER A 208      -2.824 -34.430  30.016  1.00  0.00           H  
ATOM   3107  N   VAL A 209       1.910 -34.645  29.857  1.00 20.43           N  
ATOM   3108  CA  VAL A 209       3.366 -34.692  30.022  1.00 18.32           C  
ATOM   3109  C   VAL A 209       4.131 -34.303  28.732  1.00 29.83           C  
ATOM   3110  O   VAL A 209       5.124 -33.577  28.805  1.00 28.53           O  
ATOM   3111  CB  VAL A 209       3.829 -36.091  30.535  1.00 25.13           C  
ATOM   3112  CG1 VAL A 209       5.340 -36.377  30.430  1.00 22.64           C  
ATOM   3113  CG2 VAL A 209       3.379 -36.317  31.988  1.00 16.92           C  
ATOM   3114  H   VAL A 209       1.403 -35.507  30.051  1.00  0.00           H  
ATOM   3115  HA  VAL A 209       3.626 -33.945  30.774  1.00  0.00           H  
ATOM   3116  HB  VAL A 209       3.334 -36.855  29.933  1.00  0.00           H  
ATOM   3117 HG11 VAL A 209       5.598 -37.324  30.905  1.00  0.00           H  
ATOM   3118 HG12 VAL A 209       5.653 -36.454  29.389  1.00  0.00           H  
ATOM   3119 HG13 VAL A 209       5.929 -35.591  30.903  1.00  0.00           H  
ATOM   3120 HG21 VAL A 209       3.748 -37.264  32.384  1.00  0.00           H  
ATOM   3121 HG22 VAL A 209       3.733 -35.516  32.630  1.00  0.00           H  
ATOM   3122 HG23 VAL A 209       2.299 -36.331  32.095  1.00  0.00           H  
ATOM   3123  N   GLY A 210       3.620 -34.739  27.575  1.00 21.26           N  
ATOM   3124  CA  GLY A 210       4.151 -34.384  26.263  1.00 25.62           C  
ATOM   3125  C   GLY A 210       3.915 -32.903  25.929  1.00 28.32           C  
ATOM   3126  O   GLY A 210       4.796 -32.271  25.354  1.00 25.64           O  
ATOM   3127  H   GLY A 210       2.799 -35.337  27.603  1.00  0.00           H  
ATOM   3128  HA2 GLY A 210       5.217 -34.612  26.213  1.00  0.00           H  
ATOM   3129  HA3 GLY A 210       3.654 -34.994  25.517  1.00  0.00           H  
ATOM   3130  N   MET A 211       2.772 -32.324  26.325  1.00 23.10           N  
ATOM   3131  CA  MET A 211       2.477 -30.893  26.168  0.61 21.99           C  
ATOM   3132  C   MET A 211       3.473 -30.027  26.958  1.00 25.59           C  
ATOM   3133  O   MET A 211       3.950 -29.016  26.447  1.00 27.21           O  
ATOM   3134  CB  MET A 211       1.032 -30.550  26.597  0.61 25.51           C  
ATOM   3135  CG  MET A 211      -0.077 -31.430  25.999  0.61 28.38           C  
ATOM   3136  SD  MET A 211      -1.210 -30.596  24.880  0.61 37.51           S  
ATOM   3137  CE  MET A 211      -0.216 -30.735  23.387  0.61 19.33           C  
ATOM   3138  H   MET A 211       2.062 -32.896  26.773  1.00  0.00           H  
ATOM   3139  HA  MET A 211       2.589 -30.648  25.110  1.00  0.00           H  
ATOM   3140  HB2 MET A 211       0.948 -30.580  27.684  1.00  0.00           H  
ATOM   3141  HB3 MET A 211       0.833 -29.511  26.331  1.00  0.00           H  
ATOM   3142  HG2 MET A 211       0.335 -32.263  25.438  1.00  0.00           H  
ATOM   3143  HG3 MET A 211      -0.685 -31.856  26.793  1.00  0.00           H  
ATOM   3144  HE1 MET A 211      -0.731 -30.259  22.560  1.00  0.00           H  
ATOM   3145  HE2 MET A 211       0.765 -30.284  23.519  1.00  0.00           H  
ATOM   3146  HE3 MET A 211      -0.099 -31.783  23.123  1.00  0.00           H  
ATOM   3147  N   HIS A 212       3.818 -30.477  28.172  1.00 23.71           N  
ATOM   3148  CA  HIS A 212       4.801 -29.817  29.031  1.00 30.60           C  
ATOM   3149  C   HIS A 212       6.235 -29.874  28.477  1.00 27.46           C  
ATOM   3150  O   HIS A 212       7.003 -28.948  28.731  1.00 27.23           O  
ATOM   3151  CB  HIS A 212       4.726 -30.359  30.472  1.00 19.73           C  
ATOM   3152  CG  HIS A 212       3.446 -30.022  31.189  1.00 26.11           C  
ATOM   3153  ND1 HIS A 212       3.000 -28.704  31.374  1.00 30.14           N  
ATOM   3154  CD2 HIS A 212       2.520 -30.882  31.728  1.00 22.82           C  
ATOM   3155  CE1 HIS A 212       1.811 -28.828  31.956  1.00 28.14           C  
ATOM   3156  NE2 HIS A 212       1.475 -30.096  32.172  1.00 27.90           N  
ATOM   3157  H   HIS A 212       3.344 -31.297  28.538  1.00  0.00           H  
ATOM   3158  HA  HIS A 212       4.535 -28.760  29.061  1.00  0.00           H  
ATOM   3159  HB2 HIS A 212       4.854 -31.442  30.473  1.00  0.00           H  
ATOM   3160  HB3 HIS A 212       5.541 -29.965  31.074  1.00  0.00           H  
ATOM   3161  HD2 HIS A 212       2.485 -31.961  31.772  1.00  0.00           H  
ATOM   3162  HE2 HIS A 212       0.564 -30.436  32.496  1.00  0.00           H  
ATOM   3163  HE1 HIS A 212       1.173 -27.994  32.200  1.00  0.00           H  
ATOM   3164  N   LEU A 213       6.578 -30.921  27.709  1.00 27.86           N  
ATOM   3165  CA  LEU A 213       7.850 -31.000  26.981  1.00 28.43           C  
ATOM   3166  C   LEU A 213       7.952 -29.941  25.874  1.00 30.57           C  
ATOM   3167  O   LEU A 213       9.033 -29.387  25.681  1.00 35.23           O  
ATOM   3168  CB  LEU A 213       8.057 -32.407  26.369  1.00 28.87           C  
ATOM   3169  CG  LEU A 213       8.422 -33.511  27.380  1.00 31.88           C  
ATOM   3170  CD1 LEU A 213       8.247 -34.914  26.758  1.00 32.16           C  
ATOM   3171  CD2 LEU A 213       9.852 -33.322  27.913  1.00 31.99           C  
ATOM   3172  H   LEU A 213       5.900 -31.656  27.550  1.00  0.00           H  
ATOM   3173  HA  LEU A 213       8.658 -30.792  27.682  1.00  0.00           H  
ATOM   3174  HB2 LEU A 213       7.159 -32.688  25.825  1.00  0.00           H  
ATOM   3175  HB3 LEU A 213       8.838 -32.367  25.607  1.00  0.00           H  
ATOM   3176  HG  LEU A 213       7.734 -33.447  28.225  1.00  0.00           H  
ATOM   3177 HD11 LEU A 213       7.489 -35.480  27.301  1.00  0.00           H  
ATOM   3178 HD12 LEU A 213       7.926 -34.870  25.717  1.00  0.00           H  
ATOM   3179 HD13 LEU A 213       9.165 -35.502  26.779  1.00  0.00           H  
ATOM   3180 HD21 LEU A 213      10.218 -34.231  28.389  1.00  0.00           H  
ATOM   3181 HD22 LEU A 213      10.543 -33.057  27.114  1.00  0.00           H  
ATOM   3182 HD23 LEU A 213       9.904 -32.526  28.653  1.00  0.00           H  
ATOM   3183  N   LEU A 214       6.836 -29.703  25.176  1.00 26.70           N  
ATOM   3184  CA  LEU A 214       6.769 -28.845  23.994  1.00 29.87           C  
ATOM   3185  C   LEU A 214       6.467 -27.374  24.319  1.00 30.49           C  
ATOM   3186  O   LEU A 214       6.557 -26.548  23.419  1.00 31.76           O  
ATOM   3187  CB  LEU A 214       5.703 -29.412  23.031  1.00 23.72           C  
ATOM   3188  CG  LEU A 214       6.012 -30.825  22.486  1.00 28.11           C  
ATOM   3189  CD1 LEU A 214       4.820 -31.364  21.674  1.00 21.79           C  
ATOM   3190  CD2 LEU A 214       7.340 -30.891  21.703  1.00 30.56           C  
ATOM   3191  H   LEU A 214       5.988 -30.204  25.407  1.00  0.00           H  
ATOM   3192  HA  LEU A 214       7.739 -28.843  23.496  1.00  0.00           H  
ATOM   3193  HB2 LEU A 214       4.737 -29.413  23.540  1.00  0.00           H  
ATOM   3194  HB3 LEU A 214       5.586 -28.736  22.182  1.00  0.00           H  
ATOM   3195  HG  LEU A 214       6.119 -31.491  23.340  1.00  0.00           H  
ATOM   3196 HD11 LEU A 214       4.684 -32.433  21.840  1.00  0.00           H  
ATOM   3197 HD12 LEU A 214       3.884 -30.875  21.943  1.00  0.00           H  
ATOM   3198 HD13 LEU A 214       4.958 -31.207  20.606  1.00  0.00           H  
ATOM   3199 HD21 LEU A 214       7.231 -31.362  20.730  1.00  0.00           H  
ATOM   3200 HD22 LEU A 214       7.770 -29.907  21.518  1.00  0.00           H  
ATOM   3201 HD23 LEU A 214       8.082 -31.468  22.255  1.00  0.00           H  
ATOM   3202  N   SER A 215       6.114 -27.057  25.569  1.00 27.86           N  
ATOM   3203  CA  SER A 215       5.813 -25.695  25.993  1.00 33.03           C  
ATOM   3204  C   SER A 215       7.001 -25.188  26.844  1.00 34.03           C  
ATOM   3205  O   SER A 215       7.198 -25.705  27.953  1.00 33.72           O  
ATOM   3206  CB  SER A 215       4.490 -25.732  26.783  1.00 32.49           C  
ATOM   3207  OG  SER A 215       3.962 -24.428  26.938  1.00 32.85           O  
ATOM   3208  H   SER A 215       6.025 -27.789  26.258  1.00  0.00           H  
ATOM   3209  HA  SER A 215       5.627 -25.056  25.130  1.00  0.00           H  
ATOM   3210  HB2 SER A 215       3.747 -26.311  26.231  1.00  0.00           H  
ATOM   3211  HB3 SER A 215       4.602 -26.217  27.753  1.00  0.00           H  
ATOM   3212  HG  SER A 215       3.420 -24.255  26.136  1.00  0.00           H  
ATOM   3213  N   PRO A 216       7.798 -24.213  26.339  1.00 37.20           N  
ATOM   3214  CA  PRO A 216       8.988 -23.712  27.061  1.00 38.74           C  
ATOM   3215  C   PRO A 216       8.818 -23.280  28.539  1.00 32.00           C  
ATOM   3216  O   PRO A 216       9.676 -23.673  29.333  1.00 32.48           O  
ATOM   3217  CB  PRO A 216       9.544 -22.587  26.170  1.00 39.73           C  
ATOM   3218  CG  PRO A 216       9.043 -22.923  24.775  1.00 38.96           C  
ATOM   3219  CD  PRO A 216       7.691 -23.585  25.018  1.00 34.13           C  
ATOM   3220  HA  PRO A 216       9.703 -24.536  27.040  1.00  0.00           H  
ATOM   3221  HB2 PRO A 216       9.166 -21.610  26.473  1.00  0.00           H  
ATOM   3222  HB3 PRO A 216      10.632 -22.527  26.208  1.00  0.00           H  
ATOM   3223  HG2 PRO A 216       8.988 -22.060  24.109  1.00  0.00           H  
ATOM   3224  HG3 PRO A 216       9.717 -23.648  24.316  1.00  0.00           H  
ATOM   3225  HD2 PRO A 216       6.890 -22.844  25.034  1.00  0.00           H  
ATOM   3226  HD3 PRO A 216       7.480 -24.289  24.213  1.00  0.00           H  
ATOM   3227  N   PRO A 217       7.720 -22.578  28.928  1.00 30.88           N  
ATOM   3228  CA  PRO A 217       7.486 -22.239  30.347  1.00 30.41           C  
ATOM   3229  C   PRO A 217       7.249 -23.441  31.279  1.00 36.34           C  
ATOM   3230  O   PRO A 217       7.527 -23.331  32.470  1.00 32.98           O  
ATOM   3231  CB  PRO A 217       6.272 -21.293  30.327  1.00 28.11           C  
ATOM   3232  CG  PRO A 217       6.192 -20.776  28.900  1.00 30.38           C  
ATOM   3233  CD  PRO A 217       6.700 -21.953  28.080  1.00 32.04           C  
ATOM   3234  HA  PRO A 217       8.361 -21.690  30.703  1.00  0.00           H  
ATOM   3235  HB2 PRO A 217       5.360 -21.837  30.569  1.00  0.00           H  
ATOM   3236  HB3 PRO A 217       6.363 -20.485  31.053  1.00  0.00           H  
ATOM   3237  HG2 PRO A 217       5.195 -20.442  28.609  1.00  0.00           H  
ATOM   3238  HG3 PRO A 217       6.872 -19.931  28.780  1.00  0.00           H  
ATOM   3239  HD2 PRO A 217       5.893 -22.666  27.907  1.00  0.00           H  
ATOM   3240  HD3 PRO A 217       7.059 -21.611  27.112  1.00  0.00           H  
ATOM   3241  N   SER A 218       6.743 -24.563  30.746  1.00 33.48           N  
ATOM   3242  CA  SER A 218       6.623 -25.801  31.509  1.00 30.49           C  
ATOM   3243  C   SER A 218       7.952 -26.567  31.551  1.00 33.05           C  
ATOM   3244  O   SER A 218       8.271 -27.160  32.578  1.00 28.85           O  
ATOM   3245  CB  SER A 218       5.556 -26.706  30.880  1.00 22.24           C  
ATOM   3246  OG  SER A 218       4.245 -26.193  31.038  1.00 30.41           O  
ATOM   3247  H   SER A 218       6.559 -24.623  29.755  1.00  0.00           H  
ATOM   3248  HA  SER A 218       6.332 -25.584  32.539  1.00  0.00           H  
ATOM   3249  HB2 SER A 218       5.758 -26.873  29.823  1.00  0.00           H  
ATOM   3250  HB3 SER A 218       5.586 -27.685  31.361  1.00  0.00           H  
ATOM   3251  HG  SER A 218       3.675 -26.987  31.127  1.00  0.00           H  
ATOM   3252  N   ARG A 219       8.687 -26.569  30.428  1.00 35.58           N  
ATOM   3253  CA  ARG A 219       9.847 -27.426  30.188  1.00 38.59           C  
ATOM   3254  C   ARG A 219      10.973 -27.300  31.234  1.00 38.39           C  
ATOM   3255  O   ARG A 219      11.666 -28.288  31.467  1.00 39.93           O  
ATOM   3256  CB  ARG A 219      10.347 -27.222  28.737  1.00 38.13           C  
ATOM   3257  CG  ARG A 219      11.604 -28.022  28.329  1.00 35.56           C  
ATOM   3258  CD  ARG A 219      11.442 -29.555  28.398  1.00 35.04           C  
ATOM   3259  NE  ARG A 219      12.734 -30.267  28.271  1.00 44.93           N  
ATOM   3260  CZ  ARG A 219      13.498 -30.744  29.270  1.00 49.10           C  
ATOM   3261  NH1 ARG A 219      13.158 -30.567  30.547  1.00 37.60           N  
ATOM   3262  NH2 ARG A 219      14.621 -31.408  28.988  1.00 42.60           N1+
ATOM   3263  H   ARG A 219       8.329 -26.074  29.618  1.00  0.00           H  
ATOM   3264  HA  ARG A 219       9.476 -28.446  30.266  1.00  0.00           H  
ATOM   3265  HB2 ARG A 219       9.536 -27.451  28.043  1.00  0.00           H  
ATOM   3266  HB3 ARG A 219      10.573 -26.165  28.593  1.00  0.00           H  
ATOM   3267  HG2 ARG A 219      11.761 -27.761  27.280  1.00  0.00           H  
ATOM   3268  HG3 ARG A 219      12.502 -27.678  28.846  1.00  0.00           H  
ATOM   3269  HD2 ARG A 219      10.821 -29.905  29.222  1.00  0.00           H  
ATOM   3270  HD3 ARG A 219      10.908 -29.857  27.496  1.00  0.00           H  
ATOM   3271  HE  ARG A 219      13.047 -30.331  27.309  1.00  0.00           H  
ATOM   3272 HH11 ARG A 219      12.433 -29.892  30.817  1.00  0.00           H  
ATOM   3273 HH12 ARG A 219      13.637 -30.932  31.359  1.00  0.00           H  
ATOM   3274 HH21 ARG A 219      14.973 -31.486  28.043  1.00  0.00           H  
ATOM   3275 HH22 ARG A 219      15.216 -31.777  29.717  1.00  0.00           H  
ATOM   3276  N   GLY A 220      11.131 -26.121  31.846  1.00 35.20           N  
ATOM   3277  CA  GLY A 220      12.163 -25.867  32.854  1.00 31.20           C  
ATOM   3278  C   GLY A 220      11.802 -26.424  34.243  1.00 37.98           C  
ATOM   3279  O   GLY A 220      12.672 -26.480  35.105  1.00 35.05           O  
ATOM   3280  H   GLY A 220      10.511 -25.359  31.604  1.00  0.00           H  
ATOM   3281  HA2 GLY A 220      13.120 -26.287  32.539  1.00  0.00           H  
ATOM   3282  HA3 GLY A 220      12.309 -24.790  32.946  1.00  0.00           H  
ATOM   3283  N   LEU A 221      10.547 -26.833  34.477  1.00 33.33           N  
ATOM   3284  CA  LEU A 221      10.049 -27.235  35.800  1.00 26.13           C  
ATOM   3285  C   LEU A 221      10.323 -28.714  36.134  1.00 35.05           C  
ATOM   3286  O   LEU A 221       9.960 -29.167  37.220  1.00 31.90           O  
ATOM   3287  CB  LEU A 221       8.529 -26.962  35.863  1.00 28.13           C  
ATOM   3288  CG  LEU A 221       8.130 -25.492  35.617  1.00 27.02           C  
ATOM   3289  CD1 LEU A 221       6.608 -25.359  35.462  1.00 29.10           C  
ATOM   3290  CD2 LEU A 221       8.664 -24.564  36.721  1.00 26.66           C  
ATOM   3291  H   LEU A 221       9.860 -26.819  33.731  1.00  0.00           H  
ATOM   3292  HA  LEU A 221      10.544 -26.643  36.573  1.00  0.00           H  
ATOM   3293  HB2 LEU A 221       8.024 -27.609  35.145  1.00  0.00           H  
ATOM   3294  HB3 LEU A 221       8.154 -27.262  36.842  1.00  0.00           H  
ATOM   3295  HG  LEU A 221       8.554 -25.162  34.667  1.00  0.00           H  
ATOM   3296 HD11 LEU A 221       6.351 -24.449  34.921  1.00  0.00           H  
ATOM   3297 HD12 LEU A 221       6.180 -26.199  34.916  1.00  0.00           H  
ATOM   3298 HD13 LEU A 221       6.121 -25.327  36.434  1.00  0.00           H  
ATOM   3299 HD21 LEU A 221       8.008 -23.711  36.882  1.00  0.00           H  
ATOM   3300 HD22 LEU A 221       8.756 -25.082  37.674  1.00  0.00           H  
ATOM   3301 HD23 LEU A 221       9.646 -24.168  36.458  1.00  0.00           H  
ATOM   3302  N   PHE A 222      10.896 -29.465  35.188  1.00 26.48           N  
ATOM   3303  CA  PHE A 222      11.086 -30.904  35.286  1.00 26.90           C  
ATOM   3304  C   PHE A 222      12.191 -31.327  34.313  1.00 29.42           C  
ATOM   3305  O   PHE A 222      12.602 -30.551  33.448  1.00 31.32           O  
ATOM   3306  CB  PHE A 222       9.744 -31.625  35.022  1.00 26.46           C  
ATOM   3307  CG  PHE A 222       9.250 -31.580  33.586  1.00 25.27           C  
ATOM   3308  CD1 PHE A 222       8.603 -30.433  33.086  1.00 25.61           C  
ATOM   3309  CD2 PHE A 222       9.570 -32.627  32.699  1.00 29.52           C  
ATOM   3310  CE1 PHE A 222       8.224 -30.383  31.753  1.00 31.50           C  
ATOM   3311  CE2 PHE A 222       9.162 -32.570  31.377  1.00 28.39           C  
ATOM   3312  CZ  PHE A 222       8.488 -31.452  30.908  1.00 28.17           C  
ATOM   3313  H   PHE A 222      11.247 -29.041  34.339  1.00  0.00           H  
ATOM   3314  HA  PHE A 222      11.435 -31.132  36.292  1.00  0.00           H  
ATOM   3315  HB2 PHE A 222       9.837 -32.670  35.319  1.00  0.00           H  
ATOM   3316  HB3 PHE A 222       8.966 -31.219  35.671  1.00  0.00           H  
ATOM   3317  HD1 PHE A 222       8.394 -29.593  33.734  1.00  0.00           H  
ATOM   3318  HD2 PHE A 222      10.115 -33.485  33.055  1.00  0.00           H  
ATOM   3319  HE1 PHE A 222       7.717 -29.509  31.375  1.00  0.00           H  
ATOM   3320  HE2 PHE A 222       9.369 -33.400  30.720  1.00  0.00           H  
ATOM   3321  HZ  PHE A 222       8.166 -31.415  29.880  1.00  0.00           H  
ATOM   3322  N   HIS A 223      12.682 -32.556  34.494  1.00 30.57           N  
ATOM   3323  CA  HIS A 223      13.954 -33.005  33.928  1.00 36.25           C  
ATOM   3324  C   HIS A 223      13.780 -34.264  33.075  1.00 35.09           C  
ATOM   3325  O   HIS A 223      14.574 -34.480  32.161  1.00 36.34           O  
ATOM   3326  CB  HIS A 223      14.972 -33.207  35.077  1.00 33.92           C  
ATOM   3327  CG  HIS A 223      15.008 -32.027  36.017  1.00 42.48           C  
ATOM   3328  ND1 HIS A 223      14.102 -31.906  37.077  1.00 41.29           N  
ATOM   3329  CD2 HIS A 223      15.748 -30.866  35.927  1.00 42.19           C  
ATOM   3330  CE1 HIS A 223      14.277 -30.673  37.533  1.00 39.68           C  
ATOM   3331  NE2 HIS A 223      15.245 -30.016  36.899  1.00 42.33           N  
ATOM   3332  H   HIS A 223      12.342 -33.089  35.294  1.00  0.00           H  
ATOM   3333  HA  HIS A 223      14.367 -32.238  33.271  1.00  0.00           H  
ATOM   3334  HB2 HIS A 223      14.719 -34.094  35.659  1.00  0.00           H  
ATOM   3335  HB3 HIS A 223      15.972 -33.375  34.675  1.00  0.00           H  
ATOM   3336  HD2 HIS A 223      16.529 -30.566  35.245  1.00  0.00           H  
ATOM   3337  HE2 HIS A 223      15.523 -29.063  37.092  1.00  0.00           H  
ATOM   3338  HE1 HIS A 223      13.665 -30.236  38.303  1.00  0.00           H  
ATOM   3339  N   ARG A 224      12.753 -35.071  33.371  1.00 34.43           N  
ATOM   3340  CA  ARG A 224      12.462 -36.331  32.691  1.00 26.90           C  
ATOM   3341  C   ARG A 224      10.949 -36.489  32.531  1.00 34.61           C  
ATOM   3342  O   ARG A 224      10.187 -35.883  33.286  1.00 33.87           O  
ATOM   3343  CB  ARG A 224      13.015 -37.511  33.506  1.00 30.66           C  
ATOM   3344  CG  ARG A 224      14.508 -37.428  33.823  1.00 35.31           C  
ATOM   3345  CD  ARG A 224      14.968 -38.626  34.651  1.00 28.10           C  
ATOM   3346  NE  ARG A 224      16.312 -38.395  35.204  1.00 46.90           N  
ATOM   3347  CZ  ARG A 224      16.599 -37.751  36.346  1.00 52.15           C  
ATOM   3348  NH1 ARG A 224      15.649 -37.175  37.085  1.00 48.32           N  
ATOM   3349  NH2 ARG A 224      17.865 -37.676  36.748  1.00 48.43           N1+
ATOM   3350  H   ARG A 224      12.086 -34.796  34.081  1.00  0.00           H  
ATOM   3351  HA  ARG A 224      12.912 -36.329  31.696  1.00  0.00           H  
ATOM   3352  HB2 ARG A 224      12.477 -37.562  34.450  1.00  0.00           H  
ATOM   3353  HB3 ARG A 224      12.809 -38.446  32.985  1.00  0.00           H  
ATOM   3354  HG2 ARG A 224      15.025 -37.443  32.862  1.00  0.00           H  
ATOM   3355  HG3 ARG A 224      14.795 -36.493  34.305  1.00  0.00           H  
ATOM   3356  HD2 ARG A 224      14.237 -38.954  35.392  1.00  0.00           H  
ATOM   3357  HD3 ARG A 224      15.071 -39.462  33.966  1.00  0.00           H  
ATOM   3358  HE  ARG A 224      17.057 -38.639  34.559  1.00  0.00           H  
ATOM   3359 HH11 ARG A 224      14.682 -37.398  36.891  1.00  0.00           H  
ATOM   3360 HH12 ARG A 224      15.842 -36.850  38.039  1.00  0.00           H  
ATOM   3361 HH21 ARG A 224      18.619 -38.112  36.239  1.00  0.00           H  
ATOM   3362 HH22 ARG A 224      18.096 -37.267  37.646  1.00  0.00           H  
ATOM   3363  N   ALA A 225      10.548 -37.328  31.576  1.00 31.37           N  
ATOM   3364  CA  ALA A 225       9.155 -37.543  31.216  1.00 24.21           C  
ATOM   3365  C   ALA A 225       8.909 -39.043  31.032  1.00 29.00           C  
ATOM   3366  O   ALA A 225       9.771 -39.722  30.474  1.00 27.13           O  
ATOM   3367  CB  ALA A 225       8.894 -36.778  29.909  1.00 22.64           C  
ATOM   3368  H   ALA A 225      11.219 -37.867  31.041  1.00  0.00           H  
ATOM   3369  HA  ALA A 225       8.481 -37.166  31.987  1.00  0.00           H  
ATOM   3370  HB1 ALA A 225       7.877 -36.927  29.559  1.00  0.00           H  
ATOM   3371  HB2 ALA A 225       9.028 -35.705  30.047  1.00  0.00           H  
ATOM   3372  HB3 ALA A 225       9.562 -37.101  29.109  1.00  0.00           H  
ATOM   3373  N   VAL A 226       7.746 -39.530  31.466  1.00 24.18           N  
ATOM   3374  CA  VAL A 226       7.254 -40.864  31.156  1.00 25.10           C  
ATOM   3375  C   VAL A 226       5.867 -40.702  30.505  1.00 30.23           C  
ATOM   3376  O   VAL A 226       5.011 -40.040  31.095  1.00 28.30           O  
ATOM   3377  CB  VAL A 226       7.115 -41.778  32.400  1.00 24.10           C  
ATOM   3378  CG1 VAL A 226       6.722 -43.225  32.043  1.00 24.25           C  
ATOM   3379  CG2 VAL A 226       8.361 -41.770  33.306  1.00 23.21           C  
ATOM   3380  H   VAL A 226       7.113 -38.951  32.007  1.00  0.00           H  
ATOM   3381  HA  VAL A 226       7.943 -41.343  30.484  1.00  0.00           H  
ATOM   3382  HB  VAL A 226       6.298 -41.386  32.987  1.00  0.00           H  
ATOM   3383 HG11 VAL A 226       6.657 -43.848  32.933  1.00  0.00           H  
ATOM   3384 HG12 VAL A 226       5.752 -43.273  31.554  1.00  0.00           H  
ATOM   3385 HG13 VAL A 226       7.439 -43.689  31.369  1.00  0.00           H  
ATOM   3386 HG21 VAL A 226       8.245 -42.461  34.142  1.00  0.00           H  
ATOM   3387 HG22 VAL A 226       9.256 -42.055  32.763  1.00  0.00           H  
ATOM   3388 HG23 VAL A 226       8.534 -40.781  33.731  1.00  0.00           H  
ATOM   3389  N   LEU A 227       5.676 -41.272  29.310  1.00 26.01           N  
ATOM   3390  CA  LEU A 227       4.425 -41.188  28.555  1.00 25.36           C  
ATOM   3391  C   LEU A 227       3.900 -42.614  28.355  1.00 23.37           C  
ATOM   3392  O   LEU A 227       4.376 -43.321  27.465  1.00 26.99           O  
ATOM   3393  CB  LEU A 227       4.633 -40.470  27.197  1.00 22.56           C  
ATOM   3394  CG  LEU A 227       5.051 -38.982  27.291  1.00 21.22           C  
ATOM   3395  CD1 LEU A 227       6.546 -38.814  27.633  1.00 26.65           C  
ATOM   3396  CD2 LEU A 227       4.674 -38.211  26.008  1.00 18.91           C  
ATOM   3397  H   LEU A 227       6.420 -41.823  28.893  1.00  0.00           H  
ATOM   3398  HA  LEU A 227       3.669 -40.630  29.113  1.00  0.00           H  
ATOM   3399  HB2 LEU A 227       5.321 -41.020  26.559  1.00  0.00           H  
ATOM   3400  HB3 LEU A 227       3.678 -40.524  26.674  1.00  0.00           H  
ATOM   3401  HG  LEU A 227       4.471 -38.532  28.099  1.00  0.00           H  
ATOM   3402 HD11 LEU A 227       7.037 -38.025  27.064  1.00  0.00           H  
ATOM   3403 HD12 LEU A 227       6.660 -38.567  28.686  1.00  0.00           H  
ATOM   3404 HD13 LEU A 227       7.106 -39.733  27.462  1.00  0.00           H  
ATOM   3405 HD21 LEU A 227       5.540 -37.787  25.502  1.00  0.00           H  
ATOM   3406 HD22 LEU A 227       4.154 -38.837  25.282  1.00  0.00           H  
ATOM   3407 HD23 LEU A 227       4.012 -37.379  26.238  1.00  0.00           H  
ATOM   3408  N   GLN A 228       2.965 -43.026  29.215  1.00 23.69           N  
ATOM   3409  CA  GLN A 228       2.363 -44.354  29.181  1.00 21.43           C  
ATOM   3410  C   GLN A 228       1.079 -44.260  28.340  1.00 25.31           C  
ATOM   3411  O   GLN A 228       0.177 -43.510  28.709  1.00 18.66           O  
ATOM   3412  CB  GLN A 228       2.042 -44.800  30.630  1.00 22.75           C  
ATOM   3413  CG  GLN A 228       3.209 -44.606  31.627  1.00 22.73           C  
ATOM   3414  CD  GLN A 228       2.900 -44.963  33.080  1.00 22.27           C  
ATOM   3415  OE1 GLN A 228       3.668 -44.600  33.968  1.00 25.99           O  
ATOM   3416  NE2 GLN A 228       1.807 -45.662  33.367  1.00 22.31           N  
ATOM   3417  H   GLN A 228       2.594 -42.397  29.919  1.00  0.00           H  
ATOM   3418  HA  GLN A 228       3.047 -45.079  28.733  1.00  0.00           H  
ATOM   3419  HB2 GLN A 228       1.174 -44.263  31.009  1.00  0.00           H  
ATOM   3420  HB3 GLN A 228       1.755 -45.850  30.600  1.00  0.00           H  
ATOM   3421  HG2 GLN A 228       4.082 -45.172  31.304  1.00  0.00           H  
ATOM   3422  HG3 GLN A 228       3.505 -43.558  31.646  1.00  0.00           H  
ATOM   3423 HE21 GLN A 228       1.189 -46.010  32.639  1.00  0.00           H  
ATOM   3424 HE22 GLN A 228       1.614 -45.890  34.329  1.00  0.00           H  
ATOM   3425  N   SER A 229       0.985 -45.000  27.234  1.00 23.11           N  
ATOM   3426  CA  SER A 229      -0.259 -45.184  26.476  1.00 20.16           C  
ATOM   3427  C   SER A 229      -0.882 -43.861  25.958  1.00 20.13           C  
ATOM   3428  O   SER A 229      -2.099 -43.701  25.990  1.00 20.88           O  
ATOM   3429  CB  SER A 229      -1.269 -45.983  27.339  1.00 16.04           C  
ATOM   3430  OG  SER A 229      -0.747 -47.257  27.668  1.00 20.27           O  
ATOM   3431  H   SER A 229       1.762 -45.588  26.940  1.00  0.00           H  
ATOM   3432  HA  SER A 229      -0.011 -45.780  25.598  1.00  0.00           H  
ATOM   3433  HB2 SER A 229      -1.554 -45.450  28.245  1.00  0.00           H  
ATOM   3434  HB3 SER A 229      -2.192 -46.144  26.782  1.00  0.00           H  
ATOM   3435  HG  SER A 229      -0.925 -47.798  26.863  1.00  0.00           H  
ATOM   3436  N   GLY A 230      -0.067 -42.898  25.512  1.00 18.53           N  
ATOM   3437  CA  GLY A 230      -0.602 -41.642  25.001  1.00 17.73           C  
ATOM   3438  C   GLY A 230       0.555 -40.755  24.555  1.00 17.56           C  
ATOM   3439  O   GLY A 230       1.707 -40.979  24.929  1.00 23.67           O  
ATOM   3440  H   GLY A 230       0.940 -42.995  25.546  1.00  0.00           H  
ATOM   3441  HA2 GLY A 230      -1.266 -41.841  24.157  1.00  0.00           H  
ATOM   3442  HA3 GLY A 230      -1.179 -41.128  25.769  1.00  0.00           H  
ATOM   3443  N   ALA A 231       0.240 -39.741  23.744  1.00 19.77           N  
ATOM   3444  CA  ALA A 231       1.196 -38.823  23.136  1.00 24.23           C  
ATOM   3445  C   ALA A 231       0.440 -37.532  22.762  1.00 18.13           C  
ATOM   3446  O   ALA A 231      -0.751 -37.621  22.447  1.00 16.19           O  
ATOM   3447  CB  ALA A 231       1.791 -39.500  21.888  1.00 26.56           C  
ATOM   3448  H   ALA A 231      -0.722 -39.547  23.497  1.00  0.00           H  
ATOM   3449  HA  ALA A 231       1.980 -38.613  23.865  1.00  0.00           H  
ATOM   3450  HB1 ALA A 231       2.558 -38.884  21.425  1.00  0.00           H  
ATOM   3451  HB2 ALA A 231       2.260 -40.450  22.139  1.00  0.00           H  
ATOM   3452  HB3 ALA A 231       1.028 -39.694  21.134  1.00  0.00           H  
ATOM   3453  N   PRO A 232       1.120 -36.363  22.804  1.00 18.58           N  
ATOM   3454  CA  PRO A 232       0.484 -35.057  22.535  1.00 16.73           C  
ATOM   3455  C   PRO A 232       0.023 -34.873  21.075  1.00 25.15           C  
ATOM   3456  O   PRO A 232      -0.935 -34.153  20.822  1.00 20.14           O  
ATOM   3457  CB  PRO A 232       1.573 -34.047  22.935  1.00 19.83           C  
ATOM   3458  CG  PRO A 232       2.885 -34.776  22.701  1.00 19.87           C  
ATOM   3459  CD  PRO A 232       2.552 -36.216  23.075  1.00 18.27           C  
ATOM   3460  HA  PRO A 232      -0.391 -34.924  23.174  1.00  0.00           H  
ATOM   3461  HB2 PRO A 232       1.529 -33.110  22.380  1.00  0.00           H  
ATOM   3462  HB3 PRO A 232       1.468 -33.803  23.992  1.00  0.00           H  
ATOM   3463  HG2 PRO A 232       3.136 -34.728  21.641  1.00  0.00           H  
ATOM   3464  HG3 PRO A 232       3.729 -34.357  23.249  1.00  0.00           H  
ATOM   3465  HD2 PRO A 232       3.161 -36.909  22.495  1.00  0.00           H  
ATOM   3466  HD3 PRO A 232       2.725 -36.407  24.133  1.00  0.00           H  
ATOM   3467  N   ASN A 233       0.695 -35.557  20.145  1.00 25.40           N  
ATOM   3468  CA  ASN A 233       0.387 -35.635  18.714  1.00 28.89           C  
ATOM   3469  C   ASN A 233      -0.701 -36.676  18.379  1.00 27.53           C  
ATOM   3470  O   ASN A 233      -0.920 -36.941  17.198  1.00 28.00           O  
ATOM   3471  CB  ASN A 233       1.694 -35.913  17.921  1.00 24.54           C  
ATOM   3472  CG  ASN A 233       2.443 -37.173  18.377  1.00 25.74           C  
ATOM   3473  OD1 ASN A 233       2.848 -37.267  19.532  1.00 30.66           O  
ATOM   3474  ND2 ASN A 233       2.636 -38.154  17.507  1.00 31.66           N  
ATOM   3475  H   ASN A 233       1.491 -36.120  20.422  1.00  0.00           H  
ATOM   3476  HA  ASN A 233       0.002 -34.663  18.401  1.00  0.00           H  
ATOM   3477  HB2 ASN A 233       1.486 -35.960  16.851  1.00  0.00           H  
ATOM   3478  HB3 ASN A 233       2.370 -35.067  18.047  1.00  0.00           H  
ATOM   3479 HD21 ASN A 233       2.259 -38.099  16.572  1.00  0.00           H  
ATOM   3480 HD22 ASN A 233       3.086 -39.001  17.841  1.00  0.00           H  
ATOM   3481  N   GLY A 234      -1.357 -37.269  19.388  1.00 29.46           N  
ATOM   3482  CA  GLY A 234      -2.486 -38.182  19.194  1.00 31.07           C  
ATOM   3483  C   GLY A 234      -3.664 -37.441  18.524  1.00 30.77           C  
ATOM   3484  O   GLY A 234      -3.911 -36.281  18.863  1.00 35.89           O  
ATOM   3485  H   GLY A 234      -1.166 -36.973  20.336  1.00  0.00           H  
ATOM   3486  HA2 GLY A 234      -2.148 -39.030  18.601  1.00  0.00           H  
ATOM   3487  HA3 GLY A 234      -2.811 -38.568  20.161  1.00  0.00           H  
ATOM   3488  N   PRO A 235      -4.432 -38.082  17.614  1.00 25.82           N  
ATOM   3489  CA  PRO A 235      -5.524 -37.420  16.863  1.00 25.96           C  
ATOM   3490  C   PRO A 235      -6.733 -36.966  17.712  1.00 27.35           C  
ATOM   3491  O   PRO A 235      -7.591 -36.241  17.214  1.00 25.62           O  
ATOM   3492  CB  PRO A 235      -5.922 -38.477  15.817  1.00 21.86           C  
ATOM   3493  CG  PRO A 235      -5.574 -39.807  16.470  1.00 23.96           C  
ATOM   3494  CD  PRO A 235      -4.295 -39.487  17.234  1.00 21.83           C  
ATOM   3495  HA  PRO A 235      -5.136 -36.532  16.361  1.00  0.00           H  
ATOM   3496  HB2 PRO A 235      -6.968 -38.421  15.515  1.00  0.00           H  
ATOM   3497  HB3 PRO A 235      -5.317 -38.338  14.920  1.00  0.00           H  
ATOM   3498  HG2 PRO A 235      -6.360 -40.083  17.173  1.00  0.00           H  
ATOM   3499  HG3 PRO A 235      -5.455 -40.632  15.767  1.00  0.00           H  
ATOM   3500  HD2 PRO A 235      -4.167 -40.146  18.093  1.00  0.00           H  
ATOM   3501  HD3 PRO A 235      -3.424 -39.599  16.585  1.00  0.00           H  
ATOM   3502  N   TRP A 236      -6.786 -37.418  18.964  1.00 21.80           N  
ATOM   3503  CA  TRP A 236      -7.776 -37.080  19.977  1.00 23.72           C  
ATOM   3504  C   TRP A 236      -7.238 -36.044  20.980  1.00 27.06           C  
ATOM   3505  O   TRP A 236      -8.026 -35.553  21.784  1.00 24.59           O  
ATOM   3506  CB  TRP A 236      -8.101 -38.388  20.731  1.00 20.00           C  
ATOM   3507  CG  TRP A 236      -6.905 -39.103  21.295  1.00 24.21           C  
ATOM   3508  CD1 TRP A 236      -6.163 -40.007  20.618  1.00 18.09           C  
ATOM   3509  CD2 TRP A 236      -6.210 -38.885  22.562  1.00 19.68           C  
ATOM   3510  NE1 TRP A 236      -5.061 -40.353  21.366  1.00 20.69           N  
ATOM   3511  CE2 TRP A 236      -5.038 -39.701  22.577  1.00 20.53           C  
ATOM   3512  CE3 TRP A 236      -6.441 -38.072  23.698  1.00 19.01           C  
ATOM   3513  CZ2 TRP A 236      -4.149 -39.719  23.663  1.00 24.37           C  
ATOM   3514  CZ3 TRP A 236      -5.553 -38.075  24.791  1.00 17.28           C  
ATOM   3515  CH2 TRP A 236      -4.409 -38.895  24.772  1.00 21.38           C  
ATOM   3516  H   TRP A 236      -6.055 -38.033  19.289  1.00  0.00           H  
ATOM   3517  HA  TRP A 236      -8.684 -36.678  19.524  1.00  0.00           H  
ATOM   3518  HB2 TRP A 236      -8.811 -38.202  21.538  1.00  0.00           H  
ATOM   3519  HB3 TRP A 236      -8.594 -39.074  20.048  1.00  0.00           H  
ATOM   3520  HD1 TRP A 236      -6.407 -40.383  19.635  1.00  0.00           H  
ATOM   3521  HE1 TRP A 236      -4.378 -41.052  21.043  1.00  0.00           H  
ATOM   3522  HE3 TRP A 236      -7.311 -37.433  23.723  1.00  0.00           H  
ATOM   3523  HZ2 TRP A 236      -3.278 -40.357  23.645  1.00  0.00           H  
ATOM   3524  HZ3 TRP A 236      -5.755 -37.448  25.647  1.00  0.00           H  
ATOM   3525  HH2 TRP A 236      -3.728 -38.894  25.606  1.00  0.00           H  
ATOM   3526  N   ALA A 237      -5.916 -35.811  20.992  1.00 20.30           N  
ATOM   3527  CA  ALA A 237      -5.223 -35.153  22.099  1.00 19.86           C  
ATOM   3528  C   ALA A 237      -5.208 -33.628  21.995  1.00 22.53           C  
ATOM   3529  O   ALA A 237      -4.980 -32.975  23.009  1.00 22.92           O  
ATOM   3530  CB  ALA A 237      -3.788 -35.690  22.197  1.00 17.31           C  
ATOM   3531  H   ALA A 237      -5.329 -36.146  20.237  1.00  0.00           H  
ATOM   3532  HA  ALA A 237      -5.735 -35.396  23.032  1.00  0.00           H  
ATOM   3533  HB1 ALA A 237      -3.256 -35.234  23.033  1.00  0.00           H  
ATOM   3534  HB2 ALA A 237      -3.775 -36.769  22.351  1.00  0.00           H  
ATOM   3535  HB3 ALA A 237      -3.217 -35.472  21.295  1.00  0.00           H  
ATOM   3536  N   THR A 238      -5.444 -33.088  20.798  1.00 16.64           N  
ATOM   3537  CA  THR A 238      -5.567 -31.655  20.587  1.00 18.67           C  
ATOM   3538  C   THR A 238      -6.696 -31.386  19.578  1.00 19.63           C  
ATOM   3539  O   THR A 238      -7.189 -32.314  18.928  1.00 23.95           O  
ATOM   3540  CB  THR A 238      -4.246 -31.030  20.058  1.00 23.10           C  
ATOM   3541  OG1 THR A 238      -3.827 -31.612  18.833  1.00 25.50           O  
ATOM   3542  CG2 THR A 238      -3.078 -31.122  21.043  1.00 17.38           C  
ATOM   3543  H   THR A 238      -5.725 -33.658  20.013  1.00  0.00           H  
ATOM   3544  HA  THR A 238      -5.852 -31.194  21.529  1.00  0.00           H  
ATOM   3545  HB  THR A 238      -4.423 -29.970  19.877  1.00  0.00           H  
ATOM   3546 HG21 THR A 238      -2.248 -30.504  20.705  1.00  0.00           H  
ATOM   3547 HG22 THR A 238      -3.368 -30.750  22.023  1.00  0.00           H  
ATOM   3548 HG23 THR A 238      -2.721 -32.144  21.174  1.00  0.00           H  
ATOM   3549  HG1 THR A 238      -3.584 -32.526  19.014  1.00  0.00           H  
ATOM   3550  N   VAL A 239      -7.108 -30.120  19.491  1.00 24.01           N  
ATOM   3551  CA  VAL A 239      -8.125 -29.645  18.571  1.00 25.54           C  
ATOM   3552  C   VAL A 239      -7.701 -28.253  18.044  1.00 26.68           C  
ATOM   3553  O   VAL A 239      -6.928 -27.550  18.697  1.00 27.72           O  
ATOM   3554  CB  VAL A 239      -9.505 -29.623  19.298  1.00 29.24           C  
ATOM   3555  CG1 VAL A 239      -9.646 -28.522  20.369  1.00 21.91           C  
ATOM   3556  CG2 VAL A 239     -10.704 -29.616  18.339  1.00 30.10           C  
ATOM   3557  H   VAL A 239      -6.691 -29.410  20.087  1.00  0.00           H  
ATOM   3558  HA  VAL A 239      -8.173 -30.317  17.711  1.00  0.00           H  
ATOM   3559  HB  VAL A 239      -9.582 -30.570  19.833  1.00  0.00           H  
ATOM   3560 HG11 VAL A 239     -10.609 -28.578  20.877  1.00  0.00           H  
ATOM   3561 HG12 VAL A 239      -8.876 -28.620  21.136  1.00  0.00           H  
ATOM   3562 HG13 VAL A 239      -9.552 -27.525  19.945  1.00  0.00           H  
ATOM   3563 HG21 VAL A 239     -11.641 -29.720  18.887  1.00  0.00           H  
ATOM   3564 HG22 VAL A 239     -10.759 -28.681  17.781  1.00  0.00           H  
ATOM   3565 HG23 VAL A 239     -10.648 -30.438  17.625  1.00  0.00           H  
ATOM   3566  N   GLY A 240      -8.182 -27.880  16.853  1.00 31.42           N  
ATOM   3567  CA  GLY A 240      -7.855 -26.596  16.229  1.00 26.95           C  
ATOM   3568  C   GLY A 240      -8.861 -25.529  16.682  1.00 31.70           C  
ATOM   3569  O   GLY A 240     -10.001 -25.853  17.028  1.00 29.24           O  
ATOM   3570  H   GLY A 240      -8.840 -28.477  16.381  1.00  0.00           H  
ATOM   3571  HA2 GLY A 240      -6.835 -26.287  16.470  1.00  0.00           H  
ATOM   3572  HA3 GLY A 240      -7.908 -26.702  15.146  1.00  0.00           H  
ATOM   3573  N   MET A 241      -8.452 -24.250  16.615  1.00 31.59           N  
ATOM   3574  CA  MET A 241      -9.199 -23.069  17.073  1.00 34.17           C  
ATOM   3575  C   MET A 241     -10.670 -23.007  16.615  1.00 38.46           C  
ATOM   3576  O   MET A 241     -11.556 -22.770  17.434  1.00 33.79           O  
ATOM   3577  CB  MET A 241      -8.499 -21.766  16.615  1.00 32.99           C  
ATOM   3578  CG  MET A 241      -7.112 -21.512  17.214  1.00 41.79           C  
ATOM   3579  SD  MET A 241      -6.271 -20.096  16.449  1.00 53.73           S  
ATOM   3580  CE  MET A 241      -6.166 -18.914  17.821  1.00 53.52           C  
ATOM   3581  H   MET A 241      -7.481 -24.075  16.385  1.00  0.00           H  
ATOM   3582  HA  MET A 241      -9.194 -23.116  18.162  1.00  0.00           H  
ATOM   3583  HB2 MET A 241      -8.418 -21.754  15.528  1.00  0.00           H  
ATOM   3584  HB3 MET A 241      -9.124 -20.907  16.866  1.00  0.00           H  
ATOM   3585  HG2 MET A 241      -7.163 -21.386  18.296  1.00  0.00           H  
ATOM   3586  HG3 MET A 241      -6.480 -22.376  17.034  1.00  0.00           H  
ATOM   3587  HE1 MET A 241      -7.143 -18.490  18.044  1.00  0.00           H  
ATOM   3588  HE2 MET A 241      -5.777 -19.386  18.717  1.00  0.00           H  
ATOM   3589  HE3 MET A 241      -5.492 -18.099  17.558  1.00  0.00           H  
ATOM   3590  N   GLY A 242     -10.909 -23.223  15.314  1.00 34.42           N  
ATOM   3591  CA  GLY A 242     -12.243 -23.108  14.718  1.00 33.80           C  
ATOM   3592  C   GLY A 242     -13.191 -24.195  15.244  1.00 33.18           C  
ATOM   3593  O   GLY A 242     -14.363 -23.918  15.494  1.00 30.13           O  
ATOM   3594  H   GLY A 242     -10.128 -23.415  14.706  1.00  0.00           H  
ATOM   3595  HA2 GLY A 242     -12.663 -22.123  14.930  1.00  0.00           H  
ATOM   3596  HA3 GLY A 242     -12.169 -23.198  13.634  1.00  0.00           H  
ATOM   3597  N   GLU A 243     -12.673 -25.409  15.468  1.00 31.17           N  
ATOM   3598  CA  GLU A 243     -13.453 -26.529  15.983  1.00 36.27           C  
ATOM   3599  C   GLU A 243     -13.672 -26.415  17.504  1.00 29.33           C  
ATOM   3600  O   GLU A 243     -14.771 -26.703  17.978  1.00 25.00           O  
ATOM   3601  CB  GLU A 243     -12.807 -27.853  15.506  1.00 27.91           C  
ATOM   3602  CG  GLU A 243     -13.444 -29.168  16.014  1.00 32.04           C  
ATOM   3603  CD  GLU A 243     -14.910 -29.408  15.633  1.00 35.04           C  
ATOM   3604  OE1 GLU A 243     -15.486 -28.672  14.810  1.00 37.32           O  
ATOM   3605  OE2 GLU A 243     -15.496 -30.338  16.229  1.00 35.98           O1-
ATOM   3606  H   GLU A 243     -11.679 -25.553  15.376  1.00  0.00           H  
ATOM   3607  HA  GLU A 243     -14.443 -26.461  15.533  1.00  0.00           H  
ATOM   3608  HB2 GLU A 243     -12.833 -27.872  14.416  1.00  0.00           H  
ATOM   3609  HB3 GLU A 243     -11.751 -27.854  15.772  1.00  0.00           H  
ATOM   3610  HG2 GLU A 243     -12.867 -30.007  15.626  1.00  0.00           H  
ATOM   3611  HG3 GLU A 243     -13.352 -29.214  17.098  1.00  0.00           H  
ATOM   3612  N   ALA A 244     -12.663 -25.913  18.236  1.00 28.40           N  
ATOM   3613  CA  ALA A 244     -12.773 -25.548  19.653  1.00 26.30           C  
ATOM   3614  C   ALA A 244     -13.888 -24.512  19.883  1.00 28.36           C  
ATOM   3615  O   ALA A 244     -14.782 -24.738  20.701  1.00 30.29           O  
ATOM   3616  CB  ALA A 244     -11.425 -25.010  20.160  1.00 24.87           C  
ATOM   3617  H   ALA A 244     -11.773 -25.725  17.785  1.00  0.00           H  
ATOM   3618  HA  ALA A 244     -13.020 -26.454  20.210  1.00  0.00           H  
ATOM   3619  HB1 ALA A 244     -11.400 -25.013  21.249  1.00  0.00           H  
ATOM   3620  HB2 ALA A 244     -10.592 -25.617  19.815  1.00  0.00           H  
ATOM   3621  HB3 ALA A 244     -11.233 -23.987  19.833  1.00  0.00           H  
ATOM   3622  N   ARG A 245     -13.860 -23.449  19.067  1.00 25.35           N  
ATOM   3623  CA  ARG A 245     -14.875 -22.403  19.014  1.00 24.19           C  
ATOM   3624  C   ARG A 245     -16.282 -22.956  18.728  1.00 29.80           C  
ATOM   3625  O   ARG A 245     -17.223 -22.575  19.424  1.00 26.28           O  
ATOM   3626  CB  ARG A 245     -14.442 -21.333  17.989  1.00 28.77           C  
ATOM   3627  CG  ARG A 245     -15.466 -20.206  17.735  1.00 25.94           C  
ATOM   3628  CD  ARG A 245     -14.894 -19.024  16.926  1.00 28.89           C  
ATOM   3629  NE  ARG A 245     -13.935 -18.217  17.712  1.00 31.50           N  
ATOM   3630  CZ  ARG A 245     -14.244 -17.282  18.628  1.00 35.26           C  
ATOM   3631  NH1 ARG A 245     -15.511 -16.945  18.863  1.00 32.29           N  
ATOM   3632  NH2 ARG A 245     -13.284 -16.686  19.330  1.00 38.37           N1+
ATOM   3633  H   ARG A 245     -13.070 -23.347  18.436  1.00  0.00           H  
ATOM   3634  HA  ARG A 245     -14.905 -21.939  20.003  1.00  0.00           H  
ATOM   3635  HB2 ARG A 245     -13.494 -20.913  18.316  1.00  0.00           H  
ATOM   3636  HB3 ARG A 245     -14.237 -21.813  17.034  1.00  0.00           H  
ATOM   3637  HG2 ARG A 245     -16.388 -20.563  17.274  1.00  0.00           H  
ATOM   3638  HG3 ARG A 245     -15.762 -19.844  18.721  1.00  0.00           H  
ATOM   3639  HD2 ARG A 245     -14.294 -19.432  16.112  1.00  0.00           H  
ATOM   3640  HD3 ARG A 245     -15.674 -18.433  16.444  1.00  0.00           H  
ATOM   3641  HE  ARG A 245     -12.957 -18.406  17.542  1.00  0.00           H  
ATOM   3642 HH11 ARG A 245     -16.307 -17.323  18.382  1.00  0.00           H  
ATOM   3643 HH12 ARG A 245     -15.758 -16.283  19.640  1.00  0.00           H  
ATOM   3644 HH21 ARG A 245     -12.276 -16.795  19.246  1.00  0.00           H  
ATOM   3645 HH22 ARG A 245     -13.573 -15.990  20.055  1.00  0.00           H  
ATOM   3646  N   ARG A 246     -16.406 -23.849  17.734  1.00 27.81           N  
ATOM   3647  CA  ARG A 246     -17.676 -24.483  17.371  1.00 30.68           C  
ATOM   3648  C   ARG A 246     -18.269 -25.308  18.532  1.00 28.14           C  
ATOM   3649  O   ARG A 246     -19.460 -25.174  18.812  1.00 27.65           O  
ATOM   3650  CB  ARG A 246     -17.516 -25.329  16.087  1.00 28.80           C  
ATOM   3651  CG  ARG A 246     -18.863 -25.790  15.474  1.00 28.32           C  
ATOM   3652  CD  ARG A 246     -18.763 -26.996  14.518  1.00 35.27           C  
ATOM   3653  NE  ARG A 246     -18.365 -28.228  15.219  1.00 35.79           N  
ATOM   3654  CZ  ARG A 246     -19.047 -28.989  16.085  1.00 37.44           C  
ATOM   3655  NH1 ARG A 246     -20.329 -28.757  16.381  1.00 33.44           N  
ATOM   3656  NH2 ARG A 246     -18.406 -29.987  16.676  1.00 35.32           N1+
ATOM   3657  H   ARG A 246     -15.591 -24.102  17.185  1.00  0.00           H  
ATOM   3658  HA  ARG A 246     -18.375 -23.673  17.154  1.00  0.00           H  
ATOM   3659  HB2 ARG A 246     -16.978 -24.757  15.331  1.00  0.00           H  
ATOM   3660  HB3 ARG A 246     -16.882 -26.189  16.308  1.00  0.00           H  
ATOM   3661  HG2 ARG A 246     -19.519 -26.083  16.291  1.00  0.00           H  
ATOM   3662  HG3 ARG A 246     -19.388 -24.964  14.993  1.00  0.00           H  
ATOM   3663  HD2 ARG A 246     -19.659 -27.122  13.909  1.00  0.00           H  
ATOM   3664  HD3 ARG A 246     -17.947 -26.809  13.817  1.00  0.00           H  
ATOM   3665  HE  ARG A 246     -17.365 -28.462  15.039  1.00  0.00           H  
ATOM   3666 HH11 ARG A 246     -20.847 -28.046  15.897  1.00  0.00           H  
ATOM   3667 HH12 ARG A 246     -20.854 -29.281  17.086  1.00  0.00           H  
ATOM   3668 HH21 ARG A 246     -17.420 -30.176  16.431  1.00  0.00           H  
ATOM   3669 HH22 ARG A 246     -18.804 -30.535  17.443  1.00  0.00           H  
ATOM   3670  N   ARG A 247     -17.431 -26.111  19.202  1.00 25.93           N  
ATOM   3671  CA  ARG A 247     -17.829 -26.915  20.361  1.00 29.21           C  
ATOM   3672  C   ARG A 247     -18.257 -26.052  21.559  1.00 25.48           C  
ATOM   3673  O   ARG A 247     -19.297 -26.329  22.157  1.00 21.90           O  
ATOM   3674  CB  ARG A 247     -16.694 -27.871  20.762  1.00 24.89           C  
ATOM   3675  CG  ARG A 247     -16.407 -28.943  19.702  1.00 23.41           C  
ATOM   3676  CD  ARG A 247     -15.277 -29.886  20.131  1.00 29.35           C  
ATOM   3677  NE  ARG A 247     -14.854 -30.768  19.034  1.00 24.46           N  
ATOM   3678  CZ  ARG A 247     -13.982 -31.779  19.050  1.00 29.87           C  
ATOM   3679  NH1 ARG A 247     -13.344 -32.125  20.166  1.00 26.95           N  
ATOM   3680  NH2 ARG A 247     -13.767 -32.432  17.909  1.00 24.63           N1+
ATOM   3681  H   ARG A 247     -16.459 -26.166  18.909  1.00  0.00           H  
ATOM   3682  HA  ARG A 247     -18.698 -27.509  20.072  1.00  0.00           H  
ATOM   3683  HB2 ARG A 247     -15.786 -27.300  20.968  1.00  0.00           H  
ATOM   3684  HB3 ARG A 247     -16.950 -28.369  21.698  1.00  0.00           H  
ATOM   3685  HG2 ARG A 247     -17.322 -29.531  19.639  1.00  0.00           H  
ATOM   3686  HG3 ARG A 247     -16.258 -28.541  18.700  1.00  0.00           H  
ATOM   3687  HD2 ARG A 247     -14.448 -29.356  20.604  1.00  0.00           H  
ATOM   3688  HD3 ARG A 247     -15.694 -30.565  20.875  1.00  0.00           H  
ATOM   3689  HE  ARG A 247     -15.228 -30.492  18.111  1.00  0.00           H  
ATOM   3690 HH11 ARG A 247     -13.499 -31.592  21.028  1.00  0.00           H  
ATOM   3691 HH12 ARG A 247     -12.786 -32.960  20.302  1.00  0.00           H  
ATOM   3692 HH21 ARG A 247     -14.247 -32.103  17.069  1.00  0.00           H  
ATOM   3693 HH22 ARG A 247     -13.105 -33.186  17.821  1.00  0.00           H  
ATOM   3694  N   ALA A 248     -17.481 -25.002  21.856  1.00 25.88           N  
ATOM   3695  CA  ALA A 248     -17.792 -24.016  22.893  1.00 26.26           C  
ATOM   3696  C   ALA A 248     -19.128 -23.295  22.636  1.00 29.20           C  
ATOM   3697  O   ALA A 248     -19.962 -23.213  23.538  1.00 23.35           O  
ATOM   3698  CB  ALA A 248     -16.636 -23.014  22.987  1.00 19.73           C  
ATOM   3699  H   ALA A 248     -16.625 -24.848  21.328  1.00  0.00           H  
ATOM   3700  HA  ALA A 248     -17.878 -24.541  23.846  1.00  0.00           H  
ATOM   3701  HB1 ALA A 248     -16.837 -22.239  23.727  1.00  0.00           H  
ATOM   3702  HB2 ALA A 248     -15.703 -23.505  23.261  1.00  0.00           H  
ATOM   3703  HB3 ALA A 248     -16.465 -22.525  22.030  1.00  0.00           H  
ATOM   3704  N   THR A 249     -19.327 -22.851  21.388  1.00 26.56           N  
ATOM   3705  CA  THR A 249     -20.559 -22.208  20.935  1.00 24.06           C  
ATOM   3706  C   THR A 249     -21.776 -23.162  20.962  1.00 24.50           C  
ATOM   3707  O   THR A 249     -22.867 -22.734  21.339  1.00 23.45           O  
ATOM   3708  CB  THR A 249     -20.413 -21.626  19.501  1.00 25.96           C  
ATOM   3709  OG1 THR A 249     -19.254 -20.813  19.421  1.00 27.80           O  
ATOM   3710  CG2 THR A 249     -21.595 -20.763  19.027  1.00 29.09           C  
ATOM   3711  H   THR A 249     -18.585 -22.953  20.704  1.00  0.00           H  
ATOM   3712  HA  THR A 249     -20.774 -21.385  21.620  1.00  0.00           H  
ATOM   3713  HB  THR A 249     -20.281 -22.446  18.793  1.00  0.00           H  
ATOM   3714 HG21 THR A 249     -21.394 -20.324  18.050  1.00  0.00           H  
ATOM   3715 HG22 THR A 249     -22.515 -21.341  18.937  1.00  0.00           H  
ATOM   3716 HG23 THR A 249     -21.786 -19.944  19.722  1.00  0.00           H  
ATOM   3717  HG1 THR A 249     -18.474 -21.379  19.532  1.00  0.00           H  
ATOM   3718  N   GLN A 250     -21.581 -24.446  20.614  1.00 25.63           N  
ATOM   3719  CA  GLN A 250     -22.655 -25.433  20.695  1.00 28.44           C  
ATOM   3720  C   GLN A 250     -23.029 -25.782  22.143  1.00 27.98           C  
ATOM   3721  O   GLN A 250     -24.222 -25.882  22.421  1.00 27.56           O  
ATOM   3722  CB  GLN A 250     -22.380 -26.685  19.845  1.00 27.40           C  
ATOM   3723  CG  GLN A 250     -23.586 -27.651  19.884  1.00 33.06           C  
ATOM   3724  CD  GLN A 250     -23.592 -28.678  18.769  1.00 48.17           C  
ATOM   3725  OE1 GLN A 250     -22.549 -29.178  18.357  1.00 50.76           O  
ATOM   3726  NE2 GLN A 250     -24.777 -29.002  18.275  1.00 55.10           N  
ATOM   3727  H   GLN A 250     -20.678 -24.760  20.274  1.00  0.00           H  
ATOM   3728  HA  GLN A 250     -23.536 -24.962  20.255  1.00  0.00           H  
ATOM   3729  HB2 GLN A 250     -22.197 -26.375  18.815  1.00  0.00           H  
ATOM   3730  HB3 GLN A 250     -21.476 -27.196  20.181  1.00  0.00           H  
ATOM   3731  HG2 GLN A 250     -23.636 -28.186  20.830  1.00  0.00           H  
ATOM   3732  HG3 GLN A 250     -24.511 -27.074  19.816  1.00  0.00           H  
ATOM   3733 HE21 GLN A 250     -25.630 -28.631  18.663  1.00  0.00           H  
ATOM   3734 HE22 GLN A 250     -24.828 -29.756  17.604  1.00  0.00           H  
ATOM   3735  N   LEU A 251     -22.040 -25.920  23.041  1.00 24.50           N  
ATOM   3736  CA  LEU A 251     -22.307 -26.121  24.470  1.00 27.00           C  
ATOM   3737  C   LEU A 251     -23.115 -24.950  25.043  1.00 26.27           C  
ATOM   3738  O   LEU A 251     -24.103 -25.187  25.734  1.00 26.59           O  
ATOM   3739  CB  LEU A 251     -21.006 -26.344  25.274  1.00 19.87           C  
ATOM   3740  CG  LEU A 251     -21.234 -26.657  26.776  1.00 26.49           C  
ATOM   3741  CD1 LEU A 251     -21.952 -28.009  26.976  1.00 20.68           C  
ATOM   3742  CD2 LEU A 251     -19.929 -26.561  27.586  1.00 19.94           C  
ATOM   3743  H   LEU A 251     -21.069 -25.871  22.744  1.00  0.00           H  
ATOM   3744  HA  LEU A 251     -22.929 -27.014  24.551  1.00  0.00           H  
ATOM   3745  HB2 LEU A 251     -20.441 -27.158  24.827  1.00  0.00           H  
ATOM   3746  HB3 LEU A 251     -20.379 -25.456  25.181  1.00  0.00           H  
ATOM   3747  HG  LEU A 251     -21.883 -25.894  27.207  1.00  0.00           H  
ATOM   3748 HD11 LEU A 251     -21.417 -28.689  27.639  1.00  0.00           H  
ATOM   3749 HD12 LEU A 251     -22.937 -27.850  27.413  1.00  0.00           H  
ATOM   3750 HD13 LEU A 251     -22.099 -28.553  26.043  1.00  0.00           H  
ATOM   3751 HD21 LEU A 251     -19.814 -27.374  28.303  1.00  0.00           H  
ATOM   3752 HD22 LEU A 251     -19.051 -26.583  26.943  1.00  0.00           H  
ATOM   3753 HD23 LEU A 251     -19.892 -25.632  28.156  1.00  0.00           H  
ATOM   3754  N   ALA A 252     -22.714 -23.721  24.679  1.00 24.49           N  
ATOM   3755  CA  ALA A 252     -23.459 -22.505  24.974  1.00 26.89           C  
ATOM   3756  C   ALA A 252     -24.912 -22.582  24.482  1.00 24.78           C  
ATOM   3757  O   ALA A 252     -25.809 -22.410  25.304  1.00 27.30           O  
ATOM   3758  CB  ALA A 252     -22.716 -21.267  24.449  1.00 24.32           C  
ATOM   3759  H   ALA A 252     -21.878 -23.623  24.112  1.00  0.00           H  
ATOM   3760  HA  ALA A 252     -23.502 -22.422  26.058  1.00  0.00           H  
ATOM   3761  HB1 ALA A 252     -23.240 -20.354  24.724  1.00  0.00           H  
ATOM   3762  HB2 ALA A 252     -21.710 -21.204  24.864  1.00  0.00           H  
ATOM   3763  HB3 ALA A 252     -22.630 -21.266  23.365  1.00  0.00           H  
ATOM   3764  N   HIS A 253     -25.122 -22.908  23.199  1.00 25.20           N  
ATOM   3765  CA  HIS A 253     -26.452 -23.085  22.610  1.00 27.14           C  
ATOM   3766  C   HIS A 253     -27.325 -24.106  23.367  1.00 25.98           C  
ATOM   3767  O   HIS A 253     -28.459 -23.775  23.712  1.00 26.88           O  
ATOM   3768  CB  HIS A 253     -26.336 -23.438  21.110  1.00 23.66           C  
ATOM   3769  CG  HIS A 253     -27.645 -23.814  20.456  1.00 30.87           C  
ATOM   3770  ND1 HIS A 253     -28.620 -22.887  20.123  1.00 35.39           N  
ATOM   3771  CD2 HIS A 253     -28.178 -25.045  20.140  1.00 30.51           C  
ATOM   3772  CE1 HIS A 253     -29.662 -23.569  19.641  1.00 32.89           C  
ATOM   3773  NE2 HIS A 253     -29.461 -24.880  19.618  1.00 32.83           N  
ATOM   3774  H   HIS A 253     -24.324 -23.007  22.579  1.00  0.00           H  
ATOM   3775  HA  HIS A 253     -26.966 -22.125  22.686  1.00  0.00           H  
ATOM   3776  HB2 HIS A 253     -25.898 -22.600  20.566  1.00  0.00           H  
ATOM   3777  HB3 HIS A 253     -25.655 -24.276  20.977  1.00  0.00           H  
ATOM   3778  HD1 HIS A 253     -28.577 -21.887  20.252  1.00  0.00           H  
ATOM   3779  HD2 HIS A 253     -27.750 -26.029  20.269  1.00  0.00           H  
ATOM   3780  HE1 HIS A 253     -30.580 -23.104  19.308  1.00  0.00           H  
ATOM   3781  N   LEU A 254     -26.772 -25.299  23.634  1.00 24.43           N  
ATOM   3782  CA  LEU A 254     -27.455 -26.401  24.323  1.00 26.84           C  
ATOM   3783  C   LEU A 254     -27.959 -26.016  25.724  1.00 27.78           C  
ATOM   3784  O   LEU A 254     -29.058 -26.415  26.100  1.00 24.77           O  
ATOM   3785  CB  LEU A 254     -26.525 -27.631  24.401  1.00 23.98           C  
ATOM   3786  CG  LEU A 254     -26.315 -28.358  23.056  1.00 26.27           C  
ATOM   3787  CD1 LEU A 254     -25.104 -29.299  23.138  1.00 22.19           C  
ATOM   3788  CD2 LEU A 254     -27.579 -29.114  22.596  1.00 22.81           C  
ATOM   3789  H   LEU A 254     -25.821 -25.479  23.324  1.00  0.00           H  
ATOM   3790  HA  LEU A 254     -28.339 -26.657  23.736  1.00  0.00           H  
ATOM   3791  HB2 LEU A 254     -25.562 -27.315  24.807  1.00  0.00           H  
ATOM   3792  HB3 LEU A 254     -26.918 -28.347  25.125  1.00  0.00           H  
ATOM   3793  HG  LEU A 254     -26.088 -27.617  22.291  1.00  0.00           H  
ATOM   3794 HD11 LEU A 254     -25.015 -29.925  22.248  1.00  0.00           H  
ATOM   3795 HD12 LEU A 254     -24.178 -28.734  23.233  1.00  0.00           H  
ATOM   3796 HD13 LEU A 254     -25.174 -29.957  24.003  1.00  0.00           H  
ATOM   3797 HD21 LEU A 254     -27.386 -30.174  22.424  1.00  0.00           H  
ATOM   3798 HD22 LEU A 254     -28.384 -29.058  23.330  1.00  0.00           H  
ATOM   3799 HD23 LEU A 254     -27.965 -28.700  21.664  1.00  0.00           H  
ATOM   3800  N   VAL A 255     -27.188 -25.194  26.447  1.00 22.94           N  
ATOM   3801  CA  VAL A 255     -27.588 -24.673  27.752  1.00 23.39           C  
ATOM   3802  C   VAL A 255     -28.291 -23.295  27.651  1.00 27.85           C  
ATOM   3803  O   VAL A 255     -28.442 -22.613  28.667  1.00 29.42           O  
ATOM   3804  CB  VAL A 255     -26.389 -24.632  28.743  1.00 23.85           C  
ATOM   3805  CG1 VAL A 255     -25.744 -26.026  28.871  1.00 25.74           C  
ATOM   3806  CG2 VAL A 255     -25.327 -23.553  28.456  1.00 22.85           C  
ATOM   3807  H   VAL A 255     -26.288 -24.905  26.080  1.00  0.00           H  
ATOM   3808  HA  VAL A 255     -28.330 -25.340  28.195  1.00  0.00           H  
ATOM   3809  HB  VAL A 255     -26.800 -24.410  29.728  1.00  0.00           H  
ATOM   3810 HG11 VAL A 255     -24.984 -26.053  29.651  1.00  0.00           H  
ATOM   3811 HG12 VAL A 255     -26.488 -26.785  29.116  1.00  0.00           H  
ATOM   3812 HG13 VAL A 255     -25.261 -26.338  27.944  1.00  0.00           H  
ATOM   3813 HG21 VAL A 255     -24.483 -23.639  29.139  1.00  0.00           H  
ATOM   3814 HG22 VAL A 255     -24.934 -23.647  27.449  1.00  0.00           H  
ATOM   3815 HG23 VAL A 255     -25.723 -22.543  28.554  1.00  0.00           H  
ATOM   3816  N   GLY A 256     -28.746 -22.900  26.455  1.00 27.44           N  
ATOM   3817  CA  GLY A 256     -29.586 -21.724  26.235  1.00 32.34           C  
ATOM   3818  C   GLY A 256     -28.800 -20.411  26.353  1.00 35.32           C  
ATOM   3819  O   GLY A 256     -29.340 -19.425  26.854  1.00 34.96           O  
ATOM   3820  H   GLY A 256     -28.577 -23.493  25.645  1.00  0.00           H  
ATOM   3821  HA2 GLY A 256     -30.012 -21.784  25.233  1.00  0.00           H  
ATOM   3822  HA3 GLY A 256     -30.422 -21.722  26.935  1.00  0.00           H  
ATOM   3823  N   CYS A 257     -27.522 -20.402  25.959  1.00 36.11           N  
ATOM   3824  CA  CYS A 257     -26.686 -19.205  25.839  1.00 37.90           C  
ATOM   3825  C   CYS A 257     -26.356 -18.889  24.354  1.00 40.75           C  
ATOM   3826  O   CYS A 257     -25.976 -19.796  23.611  1.00 39.68           O  
ATOM   3827  CB  CYS A 257     -25.386 -19.390  26.645  1.00 33.05           C  
ATOM   3828  SG  CYS A 257     -25.594 -19.315  28.442  1.00 43.76           S  
ATOM   3829  H   CYS A 257     -27.101 -21.258  25.593  1.00  0.00           H  
ATOM   3830  HA  CYS A 257     -27.229 -18.391  26.304  1.00  0.00           H  
ATOM   3831  HB2 CYS A 257     -24.914 -20.338  26.404  1.00  0.00           H  
ATOM   3832  HB3 CYS A 257     -24.662 -18.621  26.372  1.00  0.00           H  
ATOM   3833  N   PRO A 258     -26.415 -17.602  23.945  1.00 48.70           N  
ATOM   3834  CA  PRO A 258     -26.922 -16.472  24.737  1.00 52.31           C  
ATOM   3835  C   PRO A 258     -28.478 -16.499  24.777  1.00 57.11           C  
ATOM   3836  O   PRO A 258     -29.076 -17.257  24.007  1.00 48.42           O  
ATOM   3837  CB  PRO A 258     -26.319 -15.288  23.978  1.00 55.45           C  
ATOM   3838  CG  PRO A 258     -26.398 -15.693  22.514  1.00 56.42           C  
ATOM   3839  CD  PRO A 258     -26.131 -17.197  22.563  1.00 52.69           C  
ATOM   3840  HA  PRO A 258     -26.498 -16.478  25.739  1.00  0.00           H  
ATOM   3841  HB2 PRO A 258     -26.807 -14.348  24.203  1.00  0.00           H  
ATOM   3842  HB3 PRO A 258     -25.273 -15.166  24.262  1.00  0.00           H  
ATOM   3843  HG2 PRO A 258     -27.405 -15.500  22.138  1.00  0.00           H  
ATOM   3844  HG3 PRO A 258     -25.702 -15.151  21.874  1.00  0.00           H  
ATOM   3845  HD2 PRO A 258     -26.758 -17.734  21.849  1.00  0.00           H  
ATOM   3846  HD3 PRO A 258     -25.095 -17.412  22.317  1.00  0.00           H  
ATOM   3847  N   PRO A 259     -29.122 -15.738  25.692  1.00 61.28           N  
ATOM   3848  CA  PRO A 259     -30.597 -15.688  25.755  1.00 65.31           C  
ATOM   3849  C   PRO A 259     -31.180 -15.068  24.475  1.00 73.25           C  
ATOM   3850  O   PRO A 259     -30.892 -13.910  24.196  1.00 76.67           O  
ATOM   3851  CB  PRO A 259     -30.891 -14.841  27.010  1.00 63.60           C  
ATOM   3852  CG  PRO A 259     -29.594 -14.840  27.805  1.00 58.23           C  
ATOM   3853  CD  PRO A 259     -28.526 -14.890  26.721  1.00 57.77           C  
ATOM   3854  HA  PRO A 259     -30.968 -16.705  25.899  1.00  0.00           H  
ATOM   3855  HB2 PRO A 259     -31.138 -13.812  26.740  1.00  0.00           H  
ATOM   3856  HB3 PRO A 259     -31.732 -15.227  27.586  1.00  0.00           H  
ATOM   3857  HG2 PRO A 259     -29.495 -13.980  28.469  1.00  0.00           H  
ATOM   3858  HG3 PRO A 259     -29.537 -15.745  28.412  1.00  0.00           H  
ATOM   3859  HD2 PRO A 259     -28.356 -13.900  26.291  1.00  0.00           H  
ATOM   3860  HD3 PRO A 259     -27.583 -15.251  27.127  1.00  0.00           H  
ATOM   3861  N   GLY A 260     -31.934 -15.849  23.692  1.00 72.17           N  
ATOM   3862  CA  GLY A 260     -32.367 -15.455  22.349  1.00 71.94           C  
ATOM   3863  C   GLY A 260     -33.177 -14.139  22.363  1.00 80.00           C  
ATOM   3864  O   GLY A 260     -34.064 -13.980  23.197  1.00 83.76           O  
ATOM   3865  H   GLY A 260     -32.117 -16.796  23.978  1.00  0.00           H  
ATOM   3866  HA2 GLY A 260     -31.468 -15.396  21.741  1.00  0.00           H  
ATOM   3867  HA3 GLY A 260     -32.990 -16.243  21.927  1.00  0.00           H  
ATOM   3868  N   GLY A 261     -32.939 -13.174  21.467  1.00 82.32           N  
ATOM   3869  CA  GLY A 261     -31.884 -13.126  20.451  1.00 85.54           C  
ATOM   3870  C   GLY A 261     -30.675 -12.306  20.926  1.00 91.36           C  
ATOM   3871  O   GLY A 261     -29.777 -12.070  20.124  1.00 93.67           O  
ATOM   3872  H   GLY A 261     -33.497 -12.340  21.556  1.00  0.00           H  
ATOM   3873  HA2 GLY A 261     -31.562 -14.101  20.090  1.00  0.00           H  
ATOM   3874  HA3 GLY A 261     -32.292 -12.617  19.577  1.00  0.00           H  
ATOM   3875  N   THR A 262     -30.664 -11.815  22.174  1.00 88.59           N  
ATOM   3876  CA  THR A 262     -29.641 -10.891  22.647  1.00 85.23           C  
ATOM   3877  C   THR A 262     -28.297 -11.608  22.865  1.00 84.68           C  
ATOM   3878  O   THR A 262     -28.250 -12.631  23.542  1.00 84.43           O  
ATOM   3879  CB  THR A 262     -30.080 -10.141  23.945  1.00 84.92           C  
ATOM   3880  OG1 THR A 262     -29.168  -9.118  24.301  1.00 96.72           O  
ATOM   3881  CG2 THR A 262     -30.293 -10.996  25.212  1.00 75.56           C  
ATOM   3882  H   THR A 262     -31.245 -12.238  22.886  1.00  0.00           H  
ATOM   3883  HA  THR A 262     -29.504 -10.134  21.870  1.00  0.00           H  
ATOM   3884  HB  THR A 262     -31.021  -9.635  23.729  1.00  0.00           H  
ATOM   3885 HG21 THR A 262     -30.518 -10.361  26.069  1.00  0.00           H  
ATOM   3886 HG22 THR A 262     -31.150 -11.654  25.091  1.00  0.00           H  
ATOM   3887 HG23 THR A 262     -29.430 -11.603  25.482  1.00  0.00           H  
ATOM   3888  HG1 THR A 262     -28.311  -9.506  24.510  1.00  0.00           H  
ATOM   3889  N   GLY A 263     -27.228 -11.014  22.339  1.00 82.37           N  
ATOM   3890  CA  GLY A 263     -25.861 -11.440  22.581  1.00 73.34           C  
ATOM   3891  C   GLY A 263     -25.316 -12.257  21.407  1.00 76.18           C  
ATOM   3892  O   GLY A 263     -26.045 -12.670  20.503  1.00 84.14           O  
ATOM   3893  H   GLY A 263     -27.344 -10.248  21.696  1.00  0.00           H  
ATOM   3894  HA2 GLY A 263     -25.298 -10.518  22.675  1.00  0.00           H  
ATOM   3895  HA3 GLY A 263     -25.747 -11.993  23.515  1.00  0.00           H  
ATOM   3896  N   GLY A 264     -24.009 -12.508  21.442  1.00 67.23           N  
ATOM   3897  CA  GLY A 264     -23.342 -13.386  20.495  1.00 67.24           C  
ATOM   3898  C   GLY A 264     -21.819 -13.290  20.612  1.00 62.58           C  
ATOM   3899  O   GLY A 264     -21.149 -14.249  20.231  1.00 57.42           O  
ATOM   3900  H   GLY A 264     -23.444 -11.965  22.103  1.00  0.00           H  
ATOM   3901  HA2 GLY A 264     -23.652 -14.416  20.670  1.00  0.00           H  
ATOM   3902  HA3 GLY A 264     -23.625 -13.128  19.474  1.00  0.00           H  
ATOM   3903  N   ASN A 265     -21.251 -12.185  21.124  1.00 55.66           N  
ATOM   3904  CA  ASN A 265     -19.797 -12.060  21.286  1.00 54.12           C  
ATOM   3905  C   ASN A 265     -19.285 -12.919  22.458  1.00 50.87           C  
ATOM   3906  O   ASN A 265     -20.064 -13.322  23.325  1.00 49.07           O  
ATOM   3907  CB  ASN A 265     -19.346 -10.572  21.351  1.00 52.73           C  
ATOM   3908  CG  ASN A 265     -19.617  -9.813  22.656  1.00 57.97           C  
ATOM   3909  OD1 ASN A 265     -19.363 -10.303  23.750  1.00 50.92           O  
ATOM   3910  ND2 ASN A 265     -20.136  -8.595  22.562  1.00 54.95           N  
ATOM   3911  H   ASN A 265     -21.819 -11.466  21.578  1.00  0.00           H  
ATOM   3912  HA  ASN A 265     -19.310 -12.485  20.405  1.00  0.00           H  
ATOM   3913  HB2 ASN A 265     -18.266 -10.533  21.207  1.00  0.00           H  
ATOM   3914  HB3 ASN A 265     -19.777 -10.030  20.509  1.00  0.00           H  
ATOM   3915 HD21 ASN A 265     -20.499  -8.260  21.687  1.00  0.00           H  
ATOM   3916 HD22 ASN A 265     -20.488  -8.173  23.410  1.00  0.00           H  
ATOM   3917  N   ASP A 266     -17.973 -13.172  22.467  1.00 43.63           N  
ATOM   3918  CA  ASP A 266     -17.287 -14.047  23.423  1.00 42.67           C  
ATOM   3919  C   ASP A 266     -17.479 -13.624  24.884  1.00 45.19           C  
ATOM   3920  O   ASP A 266     -17.726 -14.489  25.727  1.00 40.25           O  
ATOM   3921  CB  ASP A 266     -15.781 -14.251  23.113  1.00 40.20           C  
ATOM   3922  CG  ASP A 266     -15.461 -14.826  21.731  1.00 45.66           C  
ATOM   3923  OD1 ASP A 266     -16.373 -15.302  21.023  1.00 43.87           O  
ATOM   3924  OD2 ASP A 266     -14.267 -14.892  21.373  1.00 45.52           O1-
ATOM   3925  H   ASP A 266     -17.418 -12.903  21.670  1.00  0.00           H  
ATOM   3926  HA  ASP A 266     -17.769 -15.022  23.331  1.00  0.00           H  
ATOM   3927  HB2 ASP A 266     -15.257 -13.298  23.202  1.00  0.00           H  
ATOM   3928  HB3 ASP A 266     -15.338 -14.916  23.856  1.00  0.00           H  
ATOM   3929  N   THR A 267     -17.438 -12.314  25.158  1.00 42.89           N  
ATOM   3930  CA  THR A 267     -17.691 -11.750  26.479  1.00 44.07           C  
ATOM   3931  C   THR A 267     -19.092 -12.111  27.018  1.00 42.22           C  
ATOM   3932  O   THR A 267     -19.198 -12.663  28.116  1.00 40.68           O  
ATOM   3933  CB  THR A 267     -17.525 -10.207  26.480  1.00 44.21           C  
ATOM   3934  OG1 THR A 267     -16.302  -9.858  25.854  1.00 47.20           O  
ATOM   3935  CG2 THR A 267     -17.586  -9.561  27.872  1.00 42.01           C  
ATOM   3936  H   THR A 267     -17.248 -11.631  24.438  1.00  0.00           H  
ATOM   3937  HA  THR A 267     -16.956 -12.181  27.157  1.00  0.00           H  
ATOM   3938  HB  THR A 267     -18.315  -9.748  25.888  1.00  0.00           H  
ATOM   3939 HG21 THR A 267     -17.381  -8.492  27.809  1.00  0.00           H  
ATOM   3940 HG22 THR A 267     -18.569  -9.674  28.330  1.00  0.00           H  
ATOM   3941 HG23 THR A 267     -16.849  -9.998  28.546  1.00  0.00           H  
ATOM   3942  HG1 THR A 267     -15.556 -10.155  26.424  1.00  0.00           H  
ATOM   3943  N   GLU A 268     -20.131 -11.873  26.204  1.00 39.41           N  
ATOM   3944  CA  GLU A 268     -21.523 -12.217  26.494  1.00 43.76           C  
ATOM   3945  C   GLU A 268     -21.730 -13.733  26.641  1.00 43.35           C  
ATOM   3946  O   GLU A 268     -22.400 -14.181  27.577  1.00 44.60           O  
ATOM   3947  CB  GLU A 268     -22.418 -11.686  25.365  1.00 48.54           C  
ATOM   3948  CG  GLU A 268     -22.416 -10.145  25.231  1.00 56.31           C  
ATOM   3949  CD  GLU A 268     -22.917  -9.625  23.882  1.00 62.78           C  
ATOM   3950  OE1 GLU A 268     -22.812 -10.361  22.874  1.00 57.09           O  
ATOM   3951  OE2 GLU A 268     -23.375  -8.467  23.857  1.00 69.21           O1-
ATOM   3952  H   GLU A 268     -19.952 -11.463  25.287  1.00  0.00           H  
ATOM   3953  HA  GLU A 268     -21.810 -11.739  27.433  1.00  0.00           H  
ATOM   3954  HB2 GLU A 268     -22.092 -12.155  24.437  1.00  0.00           H  
ATOM   3955  HB3 GLU A 268     -23.447 -12.019  25.508  1.00  0.00           H  
ATOM   3956  HG2 GLU A 268     -23.017  -9.709  26.030  1.00  0.00           H  
ATOM   3957  HG3 GLU A 268     -21.412  -9.744  25.359  1.00  0.00           H  
ATOM   3958  N   LEU A 269     -21.138 -14.494  25.712  1.00 40.02           N  
ATOM   3959  CA  LEU A 269     -21.256 -15.944  25.628  1.00 40.52           C  
ATOM   3960  C   LEU A 269     -20.678 -16.631  26.873  1.00 33.88           C  
ATOM   3961  O   LEU A 269     -21.377 -17.423  27.510  1.00 36.51           O  
ATOM   3962  CB  LEU A 269     -20.600 -16.445  24.319  1.00 41.70           C  
ATOM   3963  CG  LEU A 269     -21.163 -17.770  23.768  1.00 46.11           C  
ATOM   3964  CD1 LEU A 269     -22.672 -17.652  23.474  1.00 42.67           C  
ATOM   3965  CD2 LEU A 269     -20.382 -18.204  22.508  1.00 36.37           C  
ATOM   3966  H   LEU A 269     -20.631 -14.028  24.957  1.00  0.00           H  
ATOM   3967  HA  LEU A 269     -22.325 -16.154  25.605  1.00  0.00           H  
ATOM   3968  HB2 LEU A 269     -20.747 -15.702  23.536  1.00  0.00           H  
ATOM   3969  HB3 LEU A 269     -19.518 -16.515  24.447  1.00  0.00           H  
ATOM   3970  HG  LEU A 269     -21.023 -18.544  24.525  1.00  0.00           H  
ATOM   3971 HD11 LEU A 269     -22.974 -18.266  22.624  1.00  0.00           H  
ATOM   3972 HD12 LEU A 269     -23.263 -17.989  24.325  1.00  0.00           H  
ATOM   3973 HD13 LEU A 269     -22.966 -16.625  23.254  1.00  0.00           H  
ATOM   3974 HD21 LEU A 269     -19.902 -19.171  22.661  1.00  0.00           H  
ATOM   3975 HD22 LEU A 269     -21.011 -18.293  21.623  1.00  0.00           H  
ATOM   3976 HD23 LEU A 269     -19.595 -17.494  22.248  1.00  0.00           H  
ATOM   3977  N   VAL A 270     -19.442 -16.267  27.243  1.00 35.16           N  
ATOM   3978  CA  VAL A 270     -18.779 -16.805  28.425  1.00 32.07           C  
ATOM   3979  C   VAL A 270     -19.413 -16.280  29.730  1.00 35.24           C  
ATOM   3980  O   VAL A 270     -19.542 -17.056  30.679  1.00 33.46           O  
ATOM   3981  CB  VAL A 270     -17.256 -16.517  28.448  1.00 32.47           C  
ATOM   3982  CG1 VAL A 270     -16.565 -17.094  29.695  1.00 32.05           C  
ATOM   3983  CG2 VAL A 270     -16.553 -17.098  27.213  1.00 31.40           C  
ATOM   3984  H   VAL A 270     -18.922 -15.586  26.687  1.00  0.00           H  
ATOM   3985  HA  VAL A 270     -18.908 -17.888  28.405  1.00  0.00           H  
ATOM   3986  HB  VAL A 270     -17.108 -15.435  28.430  1.00  0.00           H  
ATOM   3987 HG11 VAL A 270     -15.484 -17.041  29.617  1.00  0.00           H  
ATOM   3988 HG12 VAL A 270     -16.854 -16.584  30.610  1.00  0.00           H  
ATOM   3989 HG13 VAL A 270     -16.821 -18.147  29.804  1.00  0.00           H  
ATOM   3990 HG21 VAL A 270     -15.505 -16.801  27.172  1.00  0.00           H  
ATOM   3991 HG22 VAL A 270     -16.591 -18.188  27.206  1.00  0.00           H  
ATOM   3992 HG23 VAL A 270     -17.014 -16.757  26.292  1.00  0.00           H  
ATOM   3993  N   ALA A 271     -19.847 -15.008  29.759  1.00 34.39           N  
ATOM   3994  CA  ALA A 271     -20.602 -14.443  30.880  1.00 34.36           C  
ATOM   3995  C   ALA A 271     -21.880 -15.242  31.167  1.00 37.18           C  
ATOM   3996  O   ALA A 271     -22.096 -15.623  32.315  1.00 38.68           O  
ATOM   3997  CB  ALA A 271     -20.920 -12.959  30.649  1.00 34.71           C  
ATOM   3998  H   ALA A 271     -19.695 -14.399  28.957  1.00  0.00           H  
ATOM   3999  HA  ALA A 271     -19.970 -14.515  31.767  1.00  0.00           H  
ATOM   4000  HB1 ALA A 271     -21.520 -12.553  31.464  1.00  0.00           H  
ATOM   4001  HB2 ALA A 271     -20.009 -12.364  30.591  1.00  0.00           H  
ATOM   4002  HB3 ALA A 271     -21.477 -12.804  29.724  1.00  0.00           H  
ATOM   4003  N   CYS A 272     -22.641 -15.565  30.111  1.00 33.33           N  
ATOM   4004  CA  CYS A 272     -23.810 -16.440  30.180  1.00 29.08           C  
ATOM   4005  C   CYS A 272     -23.460 -17.856  30.680  1.00 30.04           C  
ATOM   4006  O   CYS A 272     -24.132 -18.345  31.592  1.00 31.33           O  
ATOM   4007  CB  CYS A 272     -24.556 -16.442  28.830  1.00 30.88           C  
ATOM   4008  SG  CYS A 272     -26.124 -17.368  28.772  1.00 46.18           S  
ATOM   4009  H   CYS A 272     -22.392 -15.189  29.197  1.00  0.00           H  
ATOM   4010  HA  CYS A 272     -24.484 -16.002  30.919  1.00  0.00           H  
ATOM   4011  HB2 CYS A 272     -24.793 -15.410  28.567  1.00  0.00           H  
ATOM   4012  HB3 CYS A 272     -23.906 -16.806  28.035  1.00  0.00           H  
ATOM   4013  N   LEU A 273     -22.395 -18.471  30.138  1.00 27.48           N  
ATOM   4014  CA  LEU A 273     -21.912 -19.790  30.569  1.00 27.34           C  
ATOM   4015  C   LEU A 273     -21.550 -19.836  32.062  1.00 31.08           C  
ATOM   4016  O   LEU A 273     -21.862 -20.827  32.720  1.00 26.66           O  
ATOM   4017  CB  LEU A 273     -20.692 -20.243  29.738  1.00 24.81           C  
ATOM   4018  CG  LEU A 273     -21.012 -20.702  28.304  1.00 27.40           C  
ATOM   4019  CD1 LEU A 273     -19.708 -20.850  27.490  1.00 26.70           C  
ATOM   4020  CD2 LEU A 273     -21.853 -21.996  28.302  1.00 27.20           C  
ATOM   4021  H   LEU A 273     -21.896 -18.024  29.373  1.00  0.00           H  
ATOM   4022  HA  LEU A 273     -22.729 -20.500  30.423  1.00  0.00           H  
ATOM   4023  HB2 LEU A 273     -19.962 -19.436  29.716  1.00  0.00           H  
ATOM   4024  HB3 LEU A 273     -20.190 -21.070  30.243  1.00  0.00           H  
ATOM   4025  HG  LEU A 273     -21.608 -19.932  27.814  1.00  0.00           H  
ATOM   4026 HD11 LEU A 273     -19.649 -21.798  26.957  1.00  0.00           H  
ATOM   4027 HD12 LEU A 273     -19.637 -20.063  26.738  1.00  0.00           H  
ATOM   4028 HD13 LEU A 273     -18.815 -20.779  28.112  1.00  0.00           H  
ATOM   4029 HD21 LEU A 273     -21.569 -22.690  27.510  1.00  0.00           H  
ATOM   4030 HD22 LEU A 273     -21.770 -22.540  29.242  1.00  0.00           H  
ATOM   4031 HD23 LEU A 273     -22.908 -21.761  28.160  1.00  0.00           H  
ATOM   4032  N   ARG A 274     -20.938 -18.764  32.584  1.00 28.66           N  
ATOM   4033  CA  ARG A 274     -20.593 -18.614  33.999  1.00 30.91           C  
ATOM   4034  C   ARG A 274     -21.807 -18.534  34.955  1.00 26.27           C  
ATOM   4035  O   ARG A 274     -21.604 -18.741  36.147  1.00 33.30           O  
ATOM   4036  CB  ARG A 274     -19.605 -17.436  34.197  1.00 30.35           C  
ATOM   4037  CG  ARG A 274     -18.170 -17.779  33.736  1.00 28.70           C  
ATOM   4038  CD  ARG A 274     -17.074 -16.822  34.256  1.00 33.44           C  
ATOM   4039  NE  ARG A 274     -16.821 -15.659  33.380  1.00 45.17           N  
ATOM   4040  CZ  ARG A 274     -15.709 -15.430  32.652  1.00 43.41           C  
ATOM   4041  NH1 ARG A 274     -14.680 -16.283  32.640  1.00 35.91           N  
ATOM   4042  NH2 ARG A 274     -15.635 -14.324  31.908  1.00 45.60           N1+
ATOM   4043  H   ARG A 274     -20.696 -17.992  31.966  1.00  0.00           H  
ATOM   4044  HA  ARG A 274     -20.077 -19.523  34.308  1.00  0.00           H  
ATOM   4045  HB2 ARG A 274     -19.973 -16.529  33.718  1.00  0.00           H  
ATOM   4046  HB3 ARG A 274     -19.558 -17.214  35.265  1.00  0.00           H  
ATOM   4047  HG2 ARG A 274     -17.907 -18.791  34.041  1.00  0.00           H  
ATOM   4048  HG3 ARG A 274     -18.154 -17.802  32.647  1.00  0.00           H  
ATOM   4049  HD2 ARG A 274     -17.450 -16.356  35.164  1.00  0.00           H  
ATOM   4050  HD3 ARG A 274     -16.182 -17.354  34.583  1.00  0.00           H  
ATOM   4051  HE  ARG A 274     -17.580 -14.993  33.363  1.00  0.00           H  
ATOM   4052 HH11 ARG A 274     -14.643 -17.099  33.259  1.00  0.00           H  
ATOM   4053 HH12 ARG A 274     -13.927 -16.272  31.953  1.00  0.00           H  
ATOM   4054 HH21 ARG A 274     -16.384 -13.651  31.834  1.00  0.00           H  
ATOM   4055 HH22 ARG A 274     -14.803 -14.112  31.372  1.00  0.00           H  
ATOM   4056  N   THR A 275     -23.030 -18.295  34.458  1.00 26.98           N  
ATOM   4057  CA  THR A 275     -24.235 -18.278  35.301  1.00 27.90           C  
ATOM   4058  C   THR A 275     -24.906 -19.663  35.442  1.00 28.85           C  
ATOM   4059  O   THR A 275     -25.805 -19.816  36.267  1.00 31.36           O  
ATOM   4060  CB  THR A 275     -25.298 -17.289  34.747  1.00 31.35           C  
ATOM   4061  OG1 THR A 275     -25.902 -17.720  33.533  1.00 34.14           O  
ATOM   4062  CG2 THR A 275     -24.757 -15.868  34.566  1.00 34.49           C  
ATOM   4063  H   THR A 275     -23.149 -18.115  33.470  1.00  0.00           H  
ATOM   4064  HA  THR A 275     -23.976 -17.951  36.311  1.00  0.00           H  
ATOM   4065  HB  THR A 275     -26.102 -17.229  35.484  1.00  0.00           H  
ATOM   4066 HG21 THR A 275     -25.556 -15.177  34.295  1.00  0.00           H  
ATOM   4067 HG22 THR A 275     -24.305 -15.499  35.487  1.00  0.00           H  
ATOM   4068 HG23 THR A 275     -24.006 -15.817  33.786  1.00  0.00           H  
ATOM   4069  HG1 THR A 275     -25.211 -17.834  32.856  1.00  0.00           H  
ATOM   4070  N   ARG A 276     -24.510 -20.650  34.625  1.00 29.61           N  
ATOM   4071  CA  ARG A 276     -25.091 -21.993  34.677  1.00 25.92           C  
ATOM   4072  C   ARG A 276     -24.482 -22.799  35.846  1.00 23.43           C  
ATOM   4073  O   ARG A 276     -23.270 -22.695  36.041  1.00 26.05           O  
ATOM   4074  CB  ARG A 276     -24.819 -22.693  33.327  1.00 30.82           C  
ATOM   4075  CG  ARG A 276     -25.480 -22.005  32.114  1.00 29.65           C  
ATOM   4076  CD  ARG A 276     -27.018 -22.119  32.113  1.00 35.58           C  
ATOM   4077  NE  ARG A 276     -27.660 -21.338  31.044  1.00 39.01           N  
ATOM   4078  CZ  ARG A 276     -28.203 -20.115  31.087  1.00 44.34           C  
ATOM   4079  NH1 ARG A 276     -28.147 -19.365  32.189  1.00 44.07           N  
ATOM   4080  NH2 ARG A 276     -28.822 -19.651  30.000  1.00 48.21           N1+
ATOM   4081  H   ARG A 276     -23.714 -20.502  34.018  1.00  0.00           H  
ATOM   4082  HA  ARG A 276     -26.163 -21.887  34.816  1.00  0.00           H  
ATOM   4083  HB2 ARG A 276     -23.743 -22.767  33.159  1.00  0.00           H  
ATOM   4084  HB3 ARG A 276     -25.172 -23.725  33.380  1.00  0.00           H  
ATOM   4085  HG2 ARG A 276     -25.137 -20.980  31.959  1.00  0.00           H  
ATOM   4086  HG3 ARG A 276     -25.113 -22.563  31.251  1.00  0.00           H  
ATOM   4087  HD2 ARG A 276     -27.260 -23.147  31.837  1.00  0.00           H  
ATOM   4088  HD3 ARG A 276     -27.484 -21.976  33.087  1.00  0.00           H  
ATOM   4089  HE  ARG A 276     -27.805 -21.875  30.177  1.00  0.00           H  
ATOM   4090 HH11 ARG A 276     -27.540 -19.619  32.959  1.00  0.00           H  
ATOM   4091 HH12 ARG A 276     -28.508 -18.424  32.237  1.00  0.00           H  
ATOM   4092 HH21 ARG A 276     -28.854 -20.194  29.141  1.00  0.00           H  
ATOM   4093 HH22 ARG A 276     -29.206 -18.721  29.928  1.00  0.00           H  
ATOM   4094  N   PRO A 277     -25.283 -23.622  36.566  1.00 30.47           N  
ATOM   4095  CA  PRO A 277     -24.736 -24.685  37.440  1.00 27.81           C  
ATOM   4096  C   PRO A 277     -23.761 -25.609  36.686  1.00 24.77           C  
ATOM   4097  O   PRO A 277     -24.023 -25.909  35.520  1.00 26.16           O  
ATOM   4098  CB  PRO A 277     -25.984 -25.457  37.909  1.00 25.31           C  
ATOM   4099  CG  PRO A 277     -27.143 -24.490  37.738  1.00 24.80           C  
ATOM   4100  CD  PRO A 277     -26.745 -23.675  36.515  1.00 29.00           C  
ATOM   4101  HA  PRO A 277     -24.243 -24.205  38.288  1.00  0.00           H  
ATOM   4102  HB2 PRO A 277     -26.153 -26.336  37.286  1.00  0.00           H  
ATOM   4103  HB3 PRO A 277     -25.892 -25.810  38.938  1.00  0.00           H  
ATOM   4104  HG2 PRO A 277     -28.111 -24.984  37.640  1.00  0.00           H  
ATOM   4105  HG3 PRO A 277     -27.192 -23.834  38.609  1.00  0.00           H  
ATOM   4106  HD2 PRO A 277     -27.053 -24.178  35.597  1.00  0.00           H  
ATOM   4107  HD3 PRO A 277     -27.212 -22.690  36.556  1.00  0.00           H  
ATOM   4108  N   ALA A 278     -22.659 -26.012  37.334  1.00 22.68           N  
ATOM   4109  CA  ALA A 278     -21.585 -26.807  36.726  1.00 25.43           C  
ATOM   4110  C   ALA A 278     -22.087 -28.093  36.045  1.00 22.51           C  
ATOM   4111  O   ALA A 278     -21.800 -28.307  34.866  1.00 18.14           O  
ATOM   4112  CB  ALA A 278     -20.521 -27.114  37.786  1.00 21.87           C  
ATOM   4113  H   ALA A 278     -22.516 -25.765  38.303  1.00  0.00           H  
ATOM   4114  HA  ALA A 278     -21.121 -26.192  35.952  1.00  0.00           H  
ATOM   4115  HB1 ALA A 278     -19.717 -27.724  37.374  1.00  0.00           H  
ATOM   4116  HB2 ALA A 278     -20.061 -26.204  38.172  1.00  0.00           H  
ATOM   4117  HB3 ALA A 278     -20.939 -27.660  38.631  1.00  0.00           H  
ATOM   4118  N   GLN A 279     -22.927 -28.856  36.758  1.00 21.62           N  
ATOM   4119  CA  GLN A 279     -23.538 -30.098  36.278  1.00 23.78           C  
ATOM   4120  C   GLN A 279     -24.320 -29.932  34.956  1.00 20.95           C  
ATOM   4121  O   GLN A 279     -24.304 -30.834  34.128  1.00 20.92           O  
ATOM   4122  CB  GLN A 279     -24.451 -30.673  37.386  1.00 18.71           C  
ATOM   4123  CG  GLN A 279     -24.961 -32.109  37.126  1.00 19.40           C  
ATOM   4124  CD  GLN A 279     -23.812 -33.113  37.069  1.00 24.12           C  
ATOM   4125  OE1 GLN A 279     -22.981 -33.131  37.967  1.00 24.62           O  
ATOM   4126  NE2 GLN A 279     -23.735 -33.933  36.031  1.00 25.33           N  
ATOM   4127  H   GLN A 279     -23.054 -28.648  37.737  1.00  0.00           H  
ATOM   4128  HA  GLN A 279     -22.713 -30.788  36.091  1.00  0.00           H  
ATOM   4129  HB2 GLN A 279     -23.909 -30.676  38.334  1.00  0.00           H  
ATOM   4130  HB3 GLN A 279     -25.307 -30.016  37.540  1.00  0.00           H  
ATOM   4131  HG2 GLN A 279     -25.619 -32.415  37.939  1.00  0.00           H  
ATOM   4132  HG3 GLN A 279     -25.556 -32.160  36.214  1.00  0.00           H  
ATOM   4133 HE21 GLN A 279     -24.400 -33.898  35.255  1.00  0.00           H  
ATOM   4134 HE22 GLN A 279     -22.996 -34.620  36.014  1.00  0.00           H  
ATOM   4135  N   VAL A 280     -24.949 -28.767  34.737  1.00 17.47           N  
ATOM   4136  CA  VAL A 280     -25.691 -28.485  33.507  1.00 23.16           C  
ATOM   4137  C   VAL A 280     -24.769 -28.434  32.266  1.00 24.11           C  
ATOM   4138  O   VAL A 280     -25.205 -28.841  31.189  1.00 24.22           O  
ATOM   4139  CB  VAL A 280     -26.528 -27.173  33.630  1.00 23.54           C  
ATOM   4140  CG1 VAL A 280     -27.188 -26.675  32.327  1.00 23.18           C  
ATOM   4141  CG2 VAL A 280     -27.609 -27.320  34.719  1.00 16.95           C  
ATOM   4142  H   VAL A 280     -24.815 -28.006  35.387  1.00  0.00           H  
ATOM   4143  HA  VAL A 280     -26.382 -29.316  33.347  1.00  0.00           H  
ATOM   4144  HB  VAL A 280     -25.859 -26.376  33.947  1.00  0.00           H  
ATOM   4145 HG11 VAL A 280     -27.854 -25.832  32.513  1.00  0.00           H  
ATOM   4146 HG12 VAL A 280     -26.446 -26.335  31.605  1.00  0.00           H  
ATOM   4147 HG13 VAL A 280     -27.777 -27.462  31.854  1.00  0.00           H  
ATOM   4148 HG21 VAL A 280     -28.151 -26.387  34.875  1.00  0.00           H  
ATOM   4149 HG22 VAL A 280     -28.337 -28.085  34.448  1.00  0.00           H  
ATOM   4150 HG23 VAL A 280     -27.182 -27.610  35.678  1.00  0.00           H  
ATOM   4151  N   LEU A 281     -23.512 -27.994  32.442  1.00 21.87           N  
ATOM   4152  CA  LEU A 281     -22.502 -28.036  31.383  1.00 22.27           C  
ATOM   4153  C   LEU A 281     -22.031 -29.475  31.126  1.00 26.66           C  
ATOM   4154  O   LEU A 281     -21.932 -29.867  29.966  1.00 23.19           O  
ATOM   4155  CB  LEU A 281     -21.295 -27.124  31.706  1.00 20.25           C  
ATOM   4156  CG  LEU A 281     -21.624 -25.661  32.084  1.00 25.31           C  
ATOM   4157  CD1 LEU A 281     -20.323 -24.853  32.285  1.00 21.05           C  
ATOM   4158  CD2 LEU A 281     -22.570 -24.979  31.075  1.00 21.66           C  
ATOM   4159  H   LEU A 281     -23.181 -27.794  33.379  1.00  0.00           H  
ATOM   4160  HA  LEU A 281     -22.962 -27.683  30.458  1.00  0.00           H  
ATOM   4161  HB2 LEU A 281     -20.709 -27.567  32.514  1.00  0.00           H  
ATOM   4162  HB3 LEU A 281     -20.636 -27.129  30.836  1.00  0.00           H  
ATOM   4163  HG  LEU A 281     -22.139 -25.677  33.047  1.00  0.00           H  
ATOM   4164 HD11 LEU A 281     -20.187 -24.604  33.337  1.00  0.00           H  
ATOM   4165 HD12 LEU A 281     -19.437 -25.418  31.987  1.00  0.00           H  
ATOM   4166 HD13 LEU A 281     -20.311 -23.922  31.721  1.00  0.00           H  
ATOM   4167 HD21 LEU A 281     -22.411 -23.903  31.016  1.00  0.00           H  
ATOM   4168 HD22 LEU A 281     -22.456 -25.384  30.069  1.00  0.00           H  
ATOM   4169 HD23 LEU A 281     -23.609 -25.123  31.374  1.00  0.00           H  
ATOM   4170  N   VAL A 282     -21.791 -30.242  32.203  1.00 20.63           N  
ATOM   4171  CA  VAL A 282     -21.410 -31.659  32.148  1.00 23.22           C  
ATOM   4172  C   VAL A 282     -22.443 -32.499  31.368  1.00 26.17           C  
ATOM   4173  O   VAL A 282     -22.061 -33.246  30.469  1.00 23.47           O  
ATOM   4174  CB  VAL A 282     -21.223 -32.265  33.574  1.00 24.59           C  
ATOM   4175  CG1 VAL A 282     -21.025 -33.794  33.610  1.00 20.61           C  
ATOM   4176  CG2 VAL A 282     -20.070 -31.583  34.333  1.00 19.74           C  
ATOM   4177  H   VAL A 282     -21.922 -29.853  33.127  1.00  0.00           H  
ATOM   4178  HA  VAL A 282     -20.462 -31.727  31.612  1.00  0.00           H  
ATOM   4179  HB  VAL A 282     -22.128 -32.078  34.148  1.00  0.00           H  
ATOM   4180 HG11 VAL A 282     -20.825 -34.137  34.626  1.00  0.00           H  
ATOM   4181 HG12 VAL A 282     -21.909 -34.340  33.279  1.00  0.00           H  
ATOM   4182 HG13 VAL A 282     -20.190 -34.100  32.980  1.00  0.00           H  
ATOM   4183 HG21 VAL A 282     -19.962 -31.997  35.336  1.00  0.00           H  
ATOM   4184 HG22 VAL A 282     -19.120 -31.729  33.818  1.00  0.00           H  
ATOM   4185 HG23 VAL A 282     -20.234 -30.512  34.445  1.00  0.00           H  
ATOM   4186  N   ASN A 283     -23.732 -32.287  31.672  1.00 23.53           N  
ATOM   4187  CA  ASN A 283     -24.863 -33.038  31.101  1.00 24.33           C  
ATOM   4188  C   ASN A 283     -25.016 -32.885  29.576  1.00 30.62           C  
ATOM   4189  O   ASN A 283     -25.741 -33.673  28.981  1.00 26.08           O  
ATOM   4190  CB  ASN A 283     -26.188 -32.607  31.779  1.00 22.10           C  
ATOM   4191  CG  ASN A 283     -26.351 -33.015  33.245  1.00 27.12           C  
ATOM   4192  OD1 ASN A 283     -25.496 -33.650  33.854  1.00 24.32           O  
ATOM   4193  ND2 ASN A 283     -27.464 -32.633  33.859  1.00 24.18           N  
ATOM   4194  H   ASN A 283     -23.941 -31.704  32.478  1.00  0.00           H  
ATOM   4195  HA  ASN A 283     -24.674 -34.091  31.323  1.00  0.00           H  
ATOM   4196  HB2 ASN A 283     -26.323 -31.530  31.680  1.00  0.00           H  
ATOM   4197  HB3 ASN A 283     -27.021 -33.072  31.248  1.00  0.00           H  
ATOM   4198 HD21 ASN A 283     -28.204 -32.175  33.355  1.00  0.00           H  
ATOM   4199 HD22 ASN A 283     -27.607 -32.946  34.807  1.00  0.00           H  
ATOM   4200  N   HIS A 284     -24.369 -31.879  28.973  1.00 24.12           N  
ATOM   4201  CA  HIS A 284     -24.440 -31.597  27.539  1.00 31.01           C  
ATOM   4202  C   HIS A 284     -23.086 -31.753  26.838  1.00 26.95           C  
ATOM   4203  O   HIS A 284     -22.976 -31.398  25.663  1.00 28.79           O  
ATOM   4204  CB  HIS A 284     -25.008 -30.180  27.343  1.00 21.82           C  
ATOM   4205  CG  HIS A 284     -26.460 -30.099  27.708  1.00 23.21           C  
ATOM   4206  ND1 HIS A 284     -26.899 -29.662  28.945  1.00 22.35           N  
ATOM   4207  CD2 HIS A 284     -27.588 -30.437  26.997  1.00 23.74           C  
ATOM   4208  CE1 HIS A 284     -28.230 -29.758  28.934  1.00 26.22           C  
ATOM   4209  NE2 HIS A 284     -28.714 -30.214  27.785  1.00 22.56           N  
ATOM   4210  H   HIS A 284     -23.752 -31.296  29.522  1.00  0.00           H  
ATOM   4211  HA  HIS A 284     -25.102 -32.304  27.037  1.00  0.00           H  
ATOM   4212  HB2 HIS A 284     -24.448 -29.464  27.944  1.00  0.00           H  
ATOM   4213  HB3 HIS A 284     -24.911 -29.855  26.307  1.00  0.00           H  
ATOM   4214  HD1 HIS A 284     -26.314 -29.374  29.727  1.00  0.00           H  
ATOM   4215  HD2 HIS A 284     -27.682 -30.815  25.990  1.00  0.00           H  
ATOM   4216  HE1 HIS A 284     -28.854 -29.497  29.776  1.00  0.00           H  
ATOM   4217  N   GLU A 285     -22.070 -32.249  27.555  1.00 28.05           N  
ATOM   4218  CA  GLU A 285     -20.689 -32.260  27.090  1.00 33.56           C  
ATOM   4219  C   GLU A 285     -20.477 -33.105  25.822  1.00 31.80           C  
ATOM   4220  O   GLU A 285     -19.783 -32.657  24.913  1.00 25.19           O  
ATOM   4221  CB  GLU A 285     -19.767 -32.718  28.231  1.00 27.10           C  
ATOM   4222  CG  GLU A 285     -18.274 -32.539  27.911  1.00 30.98           C  
ATOM   4223  CD  GLU A 285     -17.384 -33.328  28.852  1.00 30.15           C  
ATOM   4224  OE1 GLU A 285     -16.516 -34.090  28.456  1.00 35.52           O  
ATOM   4225  OE2 GLU A 285     -17.601 -33.062  30.165  1.00 37.77           O1-
ATOM   4226  H   GLU A 285     -22.238 -32.558  28.508  1.00  0.00           H  
ATOM   4227  HA  GLU A 285     -20.436 -31.226  26.843  1.00  0.00           H  
ATOM   4228  HB2 GLU A 285     -19.993 -32.135  29.125  1.00  0.00           H  
ATOM   4229  HB3 GLU A 285     -19.981 -33.758  28.489  1.00  0.00           H  
ATOM   4230  HG2 GLU A 285     -18.034 -32.881  26.906  1.00  0.00           H  
ATOM   4231  HG3 GLU A 285     -18.004 -31.484  27.958  1.00  0.00           H  
ATOM   4232  HE2 GLU A 285     -17.053 -33.646  30.696  1.00  0.00           H  
ATOM   4233  N   TRP A 286     -21.058 -34.308  25.784  1.00 25.68           N  
ATOM   4234  CA  TRP A 286     -20.883 -35.253  24.678  1.00 36.81           C  
ATOM   4235  C   TRP A 286     -21.601 -34.829  23.386  1.00 38.44           C  
ATOM   4236  O   TRP A 286     -21.178 -35.220  22.302  1.00 38.69           O  
ATOM   4237  CB  TRP A 286     -21.312 -36.659  25.126  1.00 30.12           C  
ATOM   4238  CG  TRP A 286     -20.441 -37.268  26.182  1.00 42.54           C  
ATOM   4239  CD1 TRP A 286     -20.762 -37.462  27.483  1.00 39.84           C  
ATOM   4240  CD2 TRP A 286     -19.070 -37.740  26.032  1.00 45.36           C  
ATOM   4241  NE1 TRP A 286     -19.695 -38.055  28.131  1.00 38.46           N  
ATOM   4242  CE2 TRP A 286     -18.624 -38.252  27.286  1.00 41.80           C  
ATOM   4243  CE3 TRP A 286     -18.164 -37.811  24.949  1.00 37.95           C  
ATOM   4244  CZ2 TRP A 286     -17.350 -38.822  27.450  1.00 36.04           C  
ATOM   4245  CZ3 TRP A 286     -16.884 -38.380  25.100  1.00 30.80           C  
ATOM   4246  CH2 TRP A 286     -16.478 -38.888  26.348  1.00 34.95           C  
ATOM   4247  H   TRP A 286     -21.592 -34.630  26.580  1.00  0.00           H  
ATOM   4248  HA  TRP A 286     -19.820 -35.297  24.427  1.00  0.00           H  
ATOM   4249  HB2 TRP A 286     -22.348 -36.660  25.467  1.00  0.00           H  
ATOM   4250  HB3 TRP A 286     -21.279 -37.339  24.272  1.00  0.00           H  
ATOM   4251  HD1 TRP A 286     -21.724 -37.239  27.922  1.00  0.00           H  
ATOM   4252  HE1 TRP A 286     -19.752 -38.415  29.082  1.00  0.00           H  
ATOM   4253  HE3 TRP A 286     -18.482 -37.451  23.984  1.00  0.00           H  
ATOM   4254  HZ2 TRP A 286     -17.052 -39.236  28.402  1.00  0.00           H  
ATOM   4255  HZ3 TRP A 286     -16.222 -38.460  24.252  1.00  0.00           H  
ATOM   4256  HH2 TRP A 286     -15.514 -39.360  26.468  1.00  0.00           H  
ATOM   4257  N   HIS A 287     -22.645 -34.001  23.505  1.00 35.73           N  
ATOM   4258  CA  HIS A 287     -23.499 -33.580  22.392  1.00 32.13           C  
ATOM   4259  C   HIS A 287     -22.859 -32.540  21.448  1.00 33.92           C  
ATOM   4260  O   HIS A 287     -23.532 -32.103  20.516  1.00 42.94           O  
ATOM   4261  CB  HIS A 287     -24.838 -33.056  22.949  1.00 32.33           C  
ATOM   4262  CG  HIS A 287     -25.597 -33.963  23.891  1.00 48.09           C  
ATOM   4263  ND1 HIS A 287     -25.547 -35.350  23.855  1.00 56.71           N  
ATOM   4264  CD2 HIS A 287     -26.451 -33.656  24.926  1.00 52.36           C  
ATOM   4265  CE1 HIS A 287     -26.339 -35.801  24.832  1.00 55.57           C  
ATOM   4266  NE2 HIS A 287     -26.925 -34.825  25.513  1.00 52.86           N  
ATOM   4267  H   HIS A 287     -22.898 -33.654  24.420  1.00  0.00           H  
ATOM   4268  HA  HIS A 287     -23.709 -34.457  21.777  1.00  0.00           H  
ATOM   4269  HB2 HIS A 287     -24.656 -32.123  23.481  1.00  0.00           H  
ATOM   4270  HB3 HIS A 287     -25.510 -32.807  22.126  1.00  0.00           H  
ATOM   4271  HD1 HIS A 287     -25.025 -35.932  23.215  1.00  0.00           H  
ATOM   4272  HD2 HIS A 287     -26.765 -32.690  25.288  1.00  0.00           H  
ATOM   4273  HE1 HIS A 287     -26.496 -36.850  25.042  1.00  0.00           H  
ATOM   4274  N   VAL A 288     -21.604 -32.140  21.698  1.00 31.93           N  
ATOM   4275  CA  VAL A 288     -20.881 -31.200  20.843  1.00 31.25           C  
ATOM   4276  C   VAL A 288     -19.831 -31.898  19.951  1.00 32.75           C  
ATOM   4277  O   VAL A 288     -19.209 -31.213  19.133  1.00 32.52           O  
ATOM   4278  CB  VAL A 288     -20.197 -30.068  21.664  1.00 30.21           C  
ATOM   4279  CG1 VAL A 288     -21.181 -29.402  22.639  1.00 27.87           C  
ATOM   4280  CG2 VAL A 288     -18.900 -30.455  22.395  1.00 22.70           C  
ATOM   4281  H   VAL A 288     -21.115 -32.525  22.493  1.00  0.00           H  
ATOM   4282  HA  VAL A 288     -21.571 -30.717  20.152  1.00  0.00           H  
ATOM   4283  HB  VAL A 288     -19.928 -29.291  20.948  1.00  0.00           H  
ATOM   4284 HG11 VAL A 288     -20.750 -28.501  23.068  1.00  0.00           H  
ATOM   4285 HG12 VAL A 288     -22.099 -29.117  22.132  1.00  0.00           H  
ATOM   4286 HG13 VAL A 288     -21.452 -30.066  23.462  1.00  0.00           H  
ATOM   4287 HG21 VAL A 288     -18.555 -29.652  23.046  1.00  0.00           H  
ATOM   4288 HG22 VAL A 288     -19.064 -31.332  23.011  1.00  0.00           H  
ATOM   4289 HG23 VAL A 288     -18.087 -30.688  21.709  1.00  0.00           H  
ATOM   4290  N   LEU A 289     -19.628 -33.220  20.089  1.00 29.99           N  
ATOM   4291  CA  LEU A 289     -18.776 -33.993  19.175  1.00 36.83           C  
ATOM   4292  C   LEU A 289     -19.383 -33.986  17.753  1.00 40.42           C  
ATOM   4293  O   LEU A 289     -20.597 -34.144  17.633  1.00 36.67           O  
ATOM   4294  CB  LEU A 289     -18.627 -35.446  19.681  1.00 29.83           C  
ATOM   4295  CG  LEU A 289     -17.595 -35.630  20.813  1.00 27.67           C  
ATOM   4296  CD1 LEU A 289     -17.597 -37.084  21.305  1.00 30.68           C  
ATOM   4297  CD2 LEU A 289     -16.168 -35.217  20.401  1.00 25.82           C  
ATOM   4298  H   LEU A 289     -20.217 -33.756  20.715  1.00  0.00           H  
ATOM   4299  HA  LEU A 289     -17.805 -33.504  19.181  1.00  0.00           H  
ATOM   4300  HB2 LEU A 289     -19.603 -35.823  19.993  1.00  0.00           H  
ATOM   4301  HB3 LEU A 289     -18.329 -36.094  18.853  1.00  0.00           H  
ATOM   4302  HG  LEU A 289     -17.906 -35.009  21.653  1.00  0.00           H  
ATOM   4303 HD11 LEU A 289     -17.070 -37.170  22.255  1.00  0.00           H  
ATOM   4304 HD12 LEU A 289     -18.610 -37.462  21.453  1.00  0.00           H  
ATOM   4305 HD13 LEU A 289     -17.098 -37.749  20.597  1.00  0.00           H  
ATOM   4306 HD21 LEU A 289     -15.417 -35.846  20.879  1.00  0.00           H  
ATOM   4307 HD22 LEU A 289     -16.015 -35.300  19.327  1.00  0.00           H  
ATOM   4308 HD23 LEU A 289     -15.960 -34.189  20.694  1.00  0.00           H  
ATOM   4309  N   PRO A 290     -18.553 -33.741  16.712  1.00 40.27           N  
ATOM   4310  CA  PRO A 290     -19.063 -33.549  15.345  1.00 40.65           C  
ATOM   4311  C   PRO A 290     -19.693 -34.795  14.694  1.00 46.91           C  
ATOM   4312  O   PRO A 290     -20.490 -34.628  13.776  1.00 52.16           O  
ATOM   4313  CB  PRO A 290     -17.845 -33.022  14.566  1.00 40.28           C  
ATOM   4314  CG  PRO A 290     -16.636 -33.551  15.321  1.00 41.94           C  
ATOM   4315  CD  PRO A 290     -17.101 -33.561  16.771  1.00 40.02           C  
ATOM   4316  HA  PRO A 290     -19.838 -32.780  15.355  1.00  0.00           H  
ATOM   4317  HB2 PRO A 290     -17.840 -33.310  13.514  1.00  0.00           H  
ATOM   4318  HB3 PRO A 290     -17.842 -31.932  14.588  1.00  0.00           H  
ATOM   4319  HG2 PRO A 290     -16.429 -34.572  15.007  1.00  0.00           H  
ATOM   4320  HG3 PRO A 290     -15.733 -32.965  15.146  1.00  0.00           H  
ATOM   4321  HD2 PRO A 290     -16.605 -34.355  17.329  1.00  0.00           H  
ATOM   4322  HD3 PRO A 290     -16.883 -32.606  17.249  1.00  0.00           H  
ATOM   4323  N   GLN A 291     -19.345 -36.005  15.148  1.00 40.61           N  
ATOM   4324  CA  GLN A 291     -19.928 -37.251  14.670  1.00 44.48           C  
ATOM   4325  C   GLN A 291     -19.817 -38.326  15.754  1.00 44.22           C  
ATOM   4326  O   GLN A 291     -19.082 -38.155  16.734  1.00 43.32           O  
ATOM   4327  CB  GLN A 291     -19.284 -37.717  13.333  1.00 47.23           C  
ATOM   4328  CG  GLN A 291     -17.775 -38.085  13.375  1.00 41.95           C  
ATOM   4329  CD  GLN A 291     -16.825 -36.892  13.366  1.00 54.61           C  
ATOM   4330  OE1 GLN A 291     -15.785 -36.902  14.019  1.00 57.50           O  
ATOM   4331  NE2 GLN A 291     -17.168 -35.852  12.618  1.00 52.86           N  
ATOM   4332  H   GLN A 291     -18.726 -36.126  15.937  1.00  0.00           H  
ATOM   4333  HA  GLN A 291     -20.995 -37.086  14.505  1.00  0.00           H  
ATOM   4334  HB2 GLN A 291     -19.813 -38.613  13.006  1.00  0.00           H  
ATOM   4335  HB3 GLN A 291     -19.499 -36.992  12.548  1.00  0.00           H  
ATOM   4336  HG2 GLN A 291     -17.542 -38.713  14.234  1.00  0.00           H  
ATOM   4337  HG3 GLN A 291     -17.533 -38.691  12.502  1.00  0.00           H  
ATOM   4338 HE21 GLN A 291     -18.061 -35.834  12.151  1.00  0.00           H  
ATOM   4339 HE22 GLN A 291     -16.559 -35.037  12.544  1.00  0.00           H  
ATOM   4340  N   GLU A 292     -20.509 -39.437  15.481  1.00 35.64           N  
ATOM   4341  CA  GLU A 292     -20.374 -40.743  16.114  1.00 34.76           C  
ATOM   4342  C   GLU A 292     -18.910 -41.202  16.021  1.00 36.78           C  
ATOM   4343  O   GLU A 292     -18.303 -41.090  14.953  1.00 39.66           O  
ATOM   4344  CB  GLU A 292     -21.314 -41.687  15.348  1.00 42.60           C  
ATOM   4345  CG  GLU A 292     -21.454 -43.113  15.920  1.00 54.42           C  
ATOM   4346  CD  GLU A 292     -22.361 -44.022  15.078  1.00 63.75           C  
ATOM   4347  OE1 GLU A 292     -22.829 -45.023  15.652  1.00 62.04           O  
ATOM   4348  OE2 GLU A 292     -22.589 -43.704  13.889  1.00 64.16           O1-
ATOM   4349  H   GLU A 292     -21.053 -39.474  14.634  1.00  0.00           H  
ATOM   4350  HA  GLU A 292     -20.688 -40.668  17.156  1.00  0.00           H  
ATOM   4351  HB2 GLU A 292     -22.313 -41.252  15.288  1.00  0.00           H  
ATOM   4352  HB3 GLU A 292     -20.959 -41.761  14.318  1.00  0.00           H  
ATOM   4353  HG2 GLU A 292     -20.484 -43.604  15.983  1.00  0.00           H  
ATOM   4354  HG3 GLU A 292     -21.849 -43.070  16.935  1.00  0.00           H  
ATOM   4355  N   SER A 293     -18.339 -41.617  17.150  1.00 32.91           N  
ATOM   4356  CA  SER A 293     -16.922 -41.912  17.257  1.00 30.89           C  
ATOM   4357  C   SER A 293     -16.643 -42.630  18.575  1.00 28.96           C  
ATOM   4358  O   SER A 293     -17.385 -42.431  19.538  1.00 23.38           O  
ATOM   4359  CB  SER A 293     -16.105 -40.601  17.142  1.00 28.84           C  
ATOM   4360  OG  SER A 293     -16.521 -39.618  18.083  1.00 32.69           O  
ATOM   4361  H   SER A 293     -18.862 -41.760  18.005  1.00  0.00           H  
ATOM   4362  HA  SER A 293     -16.661 -42.577  16.437  1.00  0.00           H  
ATOM   4363  HB2 SER A 293     -15.051 -40.821  17.311  1.00  0.00           H  
ATOM   4364  HB3 SER A 293     -16.173 -40.183  16.138  1.00  0.00           H  
ATOM   4365  HG  SER A 293     -17.419 -39.357  17.833  1.00  0.00           H  
ATOM   4366  N   VAL A 294     -15.534 -43.368  18.610  1.00 26.12           N  
ATOM   4367  CA  VAL A 294     -14.880 -43.788  19.841  1.00 23.67           C  
ATOM   4368  C   VAL A 294     -13.491 -43.120  19.881  1.00 26.49           C  
ATOM   4369  O   VAL A 294     -12.925 -42.798  18.830  1.00 23.04           O  
ATOM   4370  CB  VAL A 294     -14.732 -45.333  19.911  1.00 24.46           C  
ATOM   4371  CG1 VAL A 294     -16.110 -46.008  20.040  1.00 26.33           C  
ATOM   4372  CG2 VAL A 294     -13.908 -45.971  18.777  1.00 22.09           C  
ATOM   4373  H   VAL A 294     -14.968 -43.476  17.775  1.00  0.00           H  
ATOM   4374  HA  VAL A 294     -15.443 -43.461  20.716  1.00  0.00           H  
ATOM   4375  HB  VAL A 294     -14.206 -45.561  20.838  1.00  0.00           H  
ATOM   4376 HG11 VAL A 294     -16.035 -47.095  20.034  1.00  0.00           H  
ATOM   4377 HG12 VAL A 294     -16.586 -45.720  20.977  1.00  0.00           H  
ATOM   4378 HG13 VAL A 294     -16.791 -45.727  19.239  1.00  0.00           H  
ATOM   4379 HG21 VAL A 294     -13.828 -47.049  18.917  1.00  0.00           H  
ATOM   4380 HG22 VAL A 294     -14.387 -45.803  17.814  1.00  0.00           H  
ATOM   4381 HG23 VAL A 294     -12.891 -45.581  18.727  1.00  0.00           H  
ATOM   4382  N   PHE A 295     -12.975 -42.897  21.095  1.00 23.43           N  
ATOM   4383  CA  PHE A 295     -11.682 -42.277  21.398  1.00 21.20           C  
ATOM   4384  C   PHE A 295     -11.661 -40.818  20.876  1.00 19.19           C  
ATOM   4385  O   PHE A 295     -10.699 -40.385  20.239  1.00 23.03           O  
ATOM   4386  CB  PHE A 295     -10.528 -43.166  20.850  1.00 19.46           C  
ATOM   4387  CG  PHE A 295      -9.265 -43.245  21.699  1.00 20.89           C  
ATOM   4388  CD1 PHE A 295      -8.698 -42.101  22.302  1.00 19.35           C  
ATOM   4389  CD2 PHE A 295      -8.567 -44.469  21.790  1.00 15.32           C  
ATOM   4390  CE1 PHE A 295      -7.536 -42.213  23.054  1.00 15.92           C  
ATOM   4391  CE2 PHE A 295      -7.395 -44.556  22.528  1.00 18.57           C  
ATOM   4392  CZ  PHE A 295      -6.890 -43.435  23.172  1.00 14.69           C  
ATOM   4393  H   PHE A 295     -13.567 -43.058  21.914  1.00  0.00           H  
ATOM   4394  HA  PHE A 295     -11.616 -42.245  22.487  1.00  0.00           H  
ATOM   4395  HB2 PHE A 295     -10.894 -44.190  20.754  1.00  0.00           H  
ATOM   4396  HB3 PHE A 295     -10.251 -42.872  19.838  1.00  0.00           H  
ATOM   4397  HD1 PHE A 295      -9.168 -41.135  22.211  1.00  0.00           H  
ATOM   4398  HD2 PHE A 295      -8.956 -45.361  21.321  1.00  0.00           H  
ATOM   4399  HE1 PHE A 295      -7.127 -41.346  23.550  1.00  0.00           H  
ATOM   4400  HE2 PHE A 295      -6.894 -45.509  22.631  1.00  0.00           H  
ATOM   4401  HZ  PHE A 295      -5.994 -43.516  23.769  1.00  0.00           H  
ATOM   4402  N   ARG A 296     -12.746 -40.070  21.106  1.00 17.71           N  
ATOM   4403  CA  ARG A 296     -12.850 -38.651  20.792  1.00 21.16           C  
ATOM   4404  C   ARG A 296     -13.579 -37.970  21.945  1.00 19.85           C  
ATOM   4405  O   ARG A 296     -14.644 -38.432  22.344  1.00 18.96           O  
ATOM   4406  CB  ARG A 296     -13.634 -38.433  19.483  1.00 18.71           C  
ATOM   4407  CG  ARG A 296     -12.942 -38.896  18.190  1.00 22.66           C  
ATOM   4408  CD  ARG A 296     -11.646 -38.125  17.873  1.00 24.51           C  
ATOM   4409  NE  ARG A 296     -11.013 -38.586  16.626  1.00 25.71           N  
ATOM   4410  CZ  ARG A 296     -10.134 -39.587  16.478  1.00 22.72           C  
ATOM   4411  NH1 ARG A 296      -9.760 -40.334  17.513  1.00 18.98           N  
ATOM   4412  NH2 ARG A 296      -9.632 -39.826  15.268  1.00 25.20           N1+
ATOM   4413  H   ARG A 296     -13.537 -40.468  21.606  1.00  0.00           H  
ATOM   4414  HA  ARG A 296     -11.857 -38.205  20.727  1.00  0.00           H  
ATOM   4415  HB2 ARG A 296     -14.595 -38.939  19.571  1.00  0.00           H  
ATOM   4416  HB3 ARG A 296     -13.875 -37.375  19.377  1.00  0.00           H  
ATOM   4417  HG2 ARG A 296     -12.785 -39.976  18.182  1.00  0.00           H  
ATOM   4418  HG3 ARG A 296     -13.661 -38.702  17.391  1.00  0.00           H  
ATOM   4419  HD2 ARG A 296     -11.907 -37.082  17.690  1.00  0.00           H  
ATOM   4420  HD3 ARG A 296     -10.941 -38.110  18.704  1.00  0.00           H  
ATOM   4421  HE  ARG A 296     -11.320 -38.084  15.805  1.00  0.00           H  
ATOM   4422 HH11 ARG A 296     -10.197 -40.257  18.437  1.00  0.00           H  
ATOM   4423 HH12 ARG A 296      -9.004 -41.030  17.501  1.00  0.00           H  
ATOM   4424 HH21 ARG A 296      -9.909 -39.318  14.443  1.00  0.00           H  
ATOM   4425 HH22 ARG A 296      -8.971 -40.591  15.090  1.00  0.00           H  
ATOM   4426  N   PHE A 297     -13.008 -36.869  22.433  1.00 20.74           N  
ATOM   4427  CA  PHE A 297     -13.473 -36.176  23.629  1.00 23.03           C  
ATOM   4428  C   PHE A 297     -13.686 -34.704  23.237  1.00 22.45           C  
ATOM   4429  O   PHE A 297     -12.983 -34.196  22.355  1.00 26.24           O  
ATOM   4430  CB  PHE A 297     -12.406 -36.343  24.735  1.00 14.75           C  
ATOM   4431  CG  PHE A 297     -11.762 -37.722  24.817  1.00 18.22           C  
ATOM   4432  CD1 PHE A 297     -12.524 -38.837  25.225  1.00 18.41           C  
ATOM   4433  CD2 PHE A 297     -10.450 -37.929  24.337  1.00 17.73           C  
ATOM   4434  CE1 PHE A 297     -11.969 -40.109  25.196  1.00 19.60           C  
ATOM   4435  CE2 PHE A 297      -9.911 -39.209  24.324  1.00 12.65           C  
ATOM   4436  CZ  PHE A 297     -10.665 -40.293  24.755  1.00 16.26           C  
ATOM   4437  H   PHE A 297     -12.144 -36.516  22.054  1.00  0.00           H  
ATOM   4438  HA  PHE A 297     -14.419 -36.595  23.981  1.00  0.00           H  
ATOM   4439  HB2 PHE A 297     -11.622 -35.592  24.642  1.00  0.00           H  
ATOM   4440  HB3 PHE A 297     -12.889 -36.160  25.694  1.00  0.00           H  
ATOM   4441  HD1 PHE A 297     -13.547 -38.712  25.549  1.00  0.00           H  
ATOM   4442  HD2 PHE A 297      -9.858 -37.095  23.985  1.00  0.00           H  
ATOM   4443  HE1 PHE A 297     -12.557 -40.961  25.511  1.00  0.00           H  
ATOM   4444  HE2 PHE A 297      -8.903 -39.373  23.971  1.00  0.00           H  
ATOM   4445  HZ  PHE A 297     -10.241 -41.289  24.737  1.00  0.00           H  
ATOM   4446  N   SER A 298     -14.693 -34.063  23.839  1.00 15.19           N  
ATOM   4447  CA  SER A 298     -15.197 -32.746  23.452  1.00 22.68           C  
ATOM   4448  C   SER A 298     -14.205 -31.589  23.656  1.00 21.79           C  
ATOM   4449  O   SER A 298     -13.914 -30.870  22.698  1.00 22.99           O  
ATOM   4450  CB  SER A 298     -16.519 -32.487  24.188  1.00 24.31           C  
ATOM   4451  OG  SER A 298     -17.486 -33.409  23.725  1.00 27.57           O  
ATOM   4452  H   SER A 298     -15.277 -34.556  24.499  1.00  0.00           H  
ATOM   4453  HA  SER A 298     -15.416 -32.777  22.385  1.00  0.00           H  
ATOM   4454  HB2 SER A 298     -16.403 -32.586  25.266  1.00  0.00           H  
ATOM   4455  HB3 SER A 298     -16.870 -31.472  24.003  1.00  0.00           H  
ATOM   4456  HG  SER A 298     -18.341 -33.191  24.140  1.00  0.00           H  
ATOM   4457  N   PHE A 299     -13.712 -31.421  24.880  1.00 21.14           N  
ATOM   4458  CA  PHE A 299     -12.873 -30.303  25.282  1.00 22.65           C  
ATOM   4459  C   PHE A 299     -11.506 -30.867  25.671  1.00 22.59           C  
ATOM   4460  O   PHE A 299     -11.351 -31.446  26.746  1.00 19.65           O  
ATOM   4461  CB  PHE A 299     -13.569 -29.559  26.433  1.00 20.62           C  
ATOM   4462  CG  PHE A 299     -14.906 -28.949  26.049  1.00 19.74           C  
ATOM   4463  CD1 PHE A 299     -14.945 -27.830  25.192  1.00 18.45           C  
ATOM   4464  CD2 PHE A 299     -16.113 -29.586  26.405  1.00 21.63           C  
ATOM   4465  CE1 PHE A 299     -16.163 -27.339  24.747  1.00 19.47           C  
ATOM   4466  CE2 PHE A 299     -17.324 -29.079  25.953  1.00 25.61           C  
ATOM   4467  CZ  PHE A 299     -17.345 -27.961  25.126  1.00 18.84           C  
ATOM   4468  H   PHE A 299     -13.989 -32.048  25.640  1.00  0.00           H  
ATOM   4469  HA  PHE A 299     -12.733 -29.592  24.466  1.00  0.00           H  
ATOM   4470  HB2 PHE A 299     -13.699 -30.225  27.284  1.00  0.00           H  
ATOM   4471  HB3 PHE A 299     -12.930 -28.750  26.775  1.00  0.00           H  
ATOM   4472  HD1 PHE A 299     -14.023 -27.369  24.865  1.00  0.00           H  
ATOM   4473  HD2 PHE A 299     -16.091 -30.477  27.017  1.00  0.00           H  
ATOM   4474  HE1 PHE A 299     -16.190 -26.481  24.090  1.00  0.00           H  
ATOM   4475  HE2 PHE A 299     -18.252 -29.565  26.221  1.00  0.00           H  
ATOM   4476  HZ  PHE A 299     -18.285 -27.581  24.756  1.00  0.00           H  
ATOM   4477  N   VAL A 300     -10.557 -30.725  24.752  1.00 17.77           N  
ATOM   4478  CA  VAL A 300      -9.163 -31.142  24.862  1.00 16.29           C  
ATOM   4479  C   VAL A 300      -8.297 -29.892  24.551  1.00 19.04           C  
ATOM   4480  O   VAL A 300      -8.874 -28.904  24.081  1.00 18.65           O  
ATOM   4481  CB  VAL A 300      -8.891 -32.285  23.832  1.00 24.70           C  
ATOM   4482  CG1 VAL A 300      -9.767 -33.517  24.124  1.00 17.41           C  
ATOM   4483  CG2 VAL A 300      -9.028 -31.872  22.352  1.00 18.65           C  
ATOM   4484  H   VAL A 300     -10.721 -30.131  23.952  1.00  0.00           H  
ATOM   4485  HA  VAL A 300      -8.946 -31.482  25.877  1.00  0.00           H  
ATOM   4486  HB  VAL A 300      -7.866 -32.627  23.956  1.00  0.00           H  
ATOM   4487 HG11 VAL A 300      -9.504 -34.353  23.479  1.00  0.00           H  
ATOM   4488 HG12 VAL A 300      -9.646 -33.854  25.152  1.00  0.00           H  
ATOM   4489 HG13 VAL A 300     -10.825 -33.308  23.967  1.00  0.00           H  
ATOM   4490 HG21 VAL A 300      -8.814 -32.715  21.694  1.00  0.00           H  
ATOM   4491 HG22 VAL A 300     -10.033 -31.520  22.123  1.00  0.00           H  
ATOM   4492 HG23 VAL A 300      -8.328 -31.081  22.084  1.00  0.00           H  
ATOM   4493  N   PRO A 301      -6.969 -29.932  24.816  1.00 16.46           N  
ATOM   4494  CA  PRO A 301      -6.050 -28.823  24.494  1.00 19.68           C  
ATOM   4495  C   PRO A 301      -6.192 -28.213  23.085  1.00 22.12           C  
ATOM   4496  O   PRO A 301      -6.235 -28.944  22.095  1.00 18.78           O  
ATOM   4497  CB  PRO A 301      -4.663 -29.431  24.725  1.00 17.68           C  
ATOM   4498  CG  PRO A 301      -4.877 -30.425  25.851  1.00 19.48           C  
ATOM   4499  CD  PRO A 301      -6.267 -30.980  25.566  1.00 15.42           C  
ATOM   4500  HA  PRO A 301      -6.249 -28.063  25.246  1.00  0.00           H  
ATOM   4501  HB2 PRO A 301      -4.331 -29.964  23.835  1.00  0.00           H  
ATOM   4502  HB3 PRO A 301      -3.908 -28.680  24.960  1.00  0.00           H  
ATOM   4503  HG2 PRO A 301      -4.107 -31.196  25.897  1.00  0.00           H  
ATOM   4504  HG3 PRO A 301      -4.877 -29.902  26.806  1.00  0.00           H  
ATOM   4505  HD2 PRO A 301      -6.165 -31.874  24.959  1.00  0.00           H  
ATOM   4506  HD3 PRO A 301      -6.772 -31.247  26.494  1.00  0.00           H  
ATOM   4507  N   VAL A 302      -6.304 -26.885  23.021  1.00 17.60           N  
ATOM   4508  CA  VAL A 302      -6.435 -26.162  21.766  1.00 24.53           C  
ATOM   4509  C   VAL A 302      -5.038 -25.714  21.296  1.00 32.48           C  
ATOM   4510  O   VAL A 302      -4.243 -25.235  22.106  1.00 25.85           O  
ATOM   4511  CB  VAL A 302      -7.420 -24.960  21.889  1.00 23.60           C  
ATOM   4512  CG1 VAL A 302      -7.005 -23.873  22.902  1.00 26.46           C  
ATOM   4513  CG2 VAL A 302      -7.746 -24.322  20.525  1.00 27.12           C  
ATOM   4514  H   VAL A 302      -6.043 -26.336  23.836  1.00  0.00           H  
ATOM   4515  HA  VAL A 302      -6.857 -26.832  21.021  1.00  0.00           H  
ATOM   4516  HB  VAL A 302      -8.358 -25.378  22.257  1.00  0.00           H  
ATOM   4517 HG11 VAL A 302      -7.741 -23.072  22.958  1.00  0.00           H  
ATOM   4518 HG12 VAL A 302      -6.901 -24.282  23.906  1.00  0.00           H  
ATOM   4519 HG13 VAL A 302      -6.058 -23.401  22.641  1.00  0.00           H  
ATOM   4520 HG21 VAL A 302      -8.535 -23.577  20.624  1.00  0.00           H  
ATOM   4521 HG22 VAL A 302      -6.878 -23.821  20.095  1.00  0.00           H  
ATOM   4522 HG23 VAL A 302      -8.086 -25.071  19.809  1.00  0.00           H  
ATOM   4523  N   VAL A 303      -4.760 -25.891  20.000  1.00 35.86           N  
ATOM   4524  CA  VAL A 303      -3.573 -25.336  19.357  1.00 35.61           C  
ATOM   4525  C   VAL A 303      -3.945 -23.911  18.906  1.00 36.63           C  
ATOM   4526  O   VAL A 303      -4.694 -23.766  17.936  1.00 38.73           O  
ATOM   4527  CB  VAL A 303      -3.138 -26.168  18.115  1.00 39.84           C  
ATOM   4528  CG1 VAL A 303      -1.829 -25.642  17.492  1.00 34.45           C  
ATOM   4529  CG2 VAL A 303      -3.000 -27.664  18.446  1.00 34.29           C  
ATOM   4530  H   VAL A 303      -5.453 -26.317  19.395  1.00  0.00           H  
ATOM   4531  HA  VAL A 303      -2.739 -25.290  20.061  1.00  0.00           H  
ATOM   4532  HB  VAL A 303      -3.909 -26.094  17.346  1.00  0.00           H  
ATOM   4533 HG11 VAL A 303      -1.539 -26.228  16.622  1.00  0.00           H  
ATOM   4534 HG12 VAL A 303      -1.920 -24.610  17.152  1.00  0.00           H  
ATOM   4535 HG13 VAL A 303      -1.008 -25.677  18.209  1.00  0.00           H  
ATOM   4536 HG21 VAL A 303      -2.620 -28.229  17.594  1.00  0.00           H  
ATOM   4537 HG22 VAL A 303      -2.323 -27.825  19.285  1.00  0.00           H  
ATOM   4538 HG23 VAL A 303      -3.966 -28.095  18.706  1.00  0.00           H  
ATOM   4539  N   ASP A 304      -3.506 -22.910  19.674  1.00 39.23           N  
ATOM   4540  CA  ASP A 304      -3.953 -21.518  19.574  1.00 39.71           C  
ATOM   4541  C   ASP A 304      -2.796 -20.521  19.381  1.00 40.19           C  
ATOM   4542  O   ASP A 304      -3.065 -19.371  19.036  1.00 41.30           O  
ATOM   4543  CB  ASP A 304      -4.791 -21.096  20.804  1.00 37.06           C  
ATOM   4544  CG  ASP A 304      -4.107 -21.132  22.178  1.00 42.40           C  
ATOM   4545  OD1 ASP A 304      -3.034 -21.765  22.342  1.00 40.94           O  
ATOM   4546  OD2 ASP A 304      -4.753 -20.603  23.099  1.00 53.34           O1-
ATOM   4547  H   ASP A 304      -3.013 -23.102  20.542  1.00  0.00           H  
ATOM   4548  HA  ASP A 304      -4.578 -21.403  18.690  1.00  0.00           H  
ATOM   4549  HB2 ASP A 304      -5.192 -20.093  20.666  1.00  0.00           H  
ATOM   4550  HB3 ASP A 304      -5.656 -21.754  20.873  1.00  0.00           H  
ATOM   4551  N   GLY A 305      -1.550 -20.955  19.590  1.00 34.85           N  
ATOM   4552  CA  GLY A 305      -0.367 -20.116  19.438  1.00 50.04           C  
ATOM   4553  C   GLY A 305       0.172 -19.625  20.790  1.00 49.36           C  
ATOM   4554  O   GLY A 305       1.238 -19.010  20.787  1.00 49.51           O  
ATOM   4555  H   GLY A 305      -1.392 -21.891  19.939  1.00  0.00           H  
ATOM   4556  HA2 GLY A 305       0.401 -20.698  18.931  1.00  0.00           H  
ATOM   4557  HA3 GLY A 305      -0.559 -19.250  18.803  1.00  0.00           H  
ATOM   4558  N   ASP A 306      -0.513 -19.880  21.920  1.00 45.55           N  
ATOM   4559  CA  ASP A 306      -0.054 -19.489  23.261  1.00 39.71           C  
ATOM   4560  C   ASP A 306       0.682 -20.679  23.897  1.00 39.50           C  
ATOM   4561  O   ASP A 306       1.906 -20.774  23.781  1.00 37.86           O  
ATOM   4562  CB  ASP A 306      -1.197 -18.912  24.144  1.00 48.60           C  
ATOM   4563  CG  ASP A 306      -0.822 -18.431  25.561  1.00 49.38           C  
ATOM   4564  OD1 ASP A 306      -1.761 -18.034  26.284  1.00 57.34           O  
ATOM   4565  OD2 ASP A 306       0.376 -18.400  25.921  1.00 59.97           O1-
ATOM   4566  H   ASP A 306      -1.377 -20.417  21.884  1.00  0.00           H  
ATOM   4567  HA  ASP A 306       0.685 -18.690  23.173  1.00  0.00           H  
ATOM   4568  HB2 ASP A 306      -1.632 -18.061  23.623  1.00  0.00           H  
ATOM   4569  HB3 ASP A 306      -2.016 -19.629  24.219  1.00  0.00           H  
ATOM   4570  N   PHE A 307      -0.069 -21.593  24.539  1.00 37.00           N  
ATOM   4571  CA  PHE A 307       0.499 -22.725  25.290  1.00 34.84           C  
ATOM   4572  C   PHE A 307       1.319 -23.651  24.370  1.00 31.22           C  
ATOM   4573  O   PHE A 307       2.357 -24.179  24.780  1.00 34.14           O  
ATOM   4574  CB  PHE A 307      -0.617 -23.516  26.025  1.00 27.12           C  
ATOM   4575  CG  PHE A 307      -0.138 -24.540  27.059  1.00 27.29           C  
ATOM   4576  CD1 PHE A 307       0.436 -25.768  26.658  1.00 24.52           C  
ATOM   4577  CD2 PHE A 307      -0.131 -24.213  28.433  1.00 26.39           C  
ATOM   4578  CE1 PHE A 307       0.999 -26.623  27.594  1.00 23.62           C  
ATOM   4579  CE2 PHE A 307       0.403 -25.103  29.359  1.00 25.03           C  
ATOM   4580  CZ  PHE A 307       0.985 -26.292  28.939  1.00 26.42           C  
ATOM   4581  H   PHE A 307      -1.071 -21.446  24.541  1.00  0.00           H  
ATOM   4582  HA  PHE A 307       1.176 -22.302  26.034  1.00  0.00           H  
ATOM   4583  HB2 PHE A 307      -1.289 -22.815  26.523  1.00  0.00           H  
ATOM   4584  HB3 PHE A 307      -1.232 -24.037  25.290  1.00  0.00           H  
ATOM   4585  HD1 PHE A 307       0.468 -26.040  25.615  1.00  0.00           H  
ATOM   4586  HD2 PHE A 307      -0.554 -23.275  28.764  1.00  0.00           H  
ATOM   4587  HE1 PHE A 307       1.456 -27.546  27.271  1.00  0.00           H  
ATOM   4588  HE2 PHE A 307       0.384 -24.866  30.413  1.00  0.00           H  
ATOM   4589  HZ  PHE A 307       1.413 -26.971  29.662  1.00  0.00           H  
ATOM   4590  N   LEU A 308       0.822 -23.808  23.142  1.00 33.06           N  
ATOM   4591  CA  LEU A 308       1.479 -24.474  22.039  1.00 41.82           C  
ATOM   4592  C   LEU A 308       1.600 -23.407  20.950  1.00 42.90           C  
ATOM   4593  O   LEU A 308       0.574 -22.984  20.417  1.00 41.10           O  
ATOM   4594  CB  LEU A 308       0.576 -25.622  21.545  1.00 35.82           C  
ATOM   4595  CG  LEU A 308       0.349 -26.792  22.515  1.00 39.65           C  
ATOM   4596  CD1 LEU A 308      -0.876 -27.612  22.071  1.00 40.22           C  
ATOM   4597  CD2 LEU A 308       1.618 -27.650  22.701  1.00 36.53           C  
ATOM   4598  H   LEU A 308       0.030 -23.233  22.877  1.00  0.00           H  
ATOM   4599  HA  LEU A 308       2.468 -24.844  22.312  1.00  0.00           H  
ATOM   4600  HB2 LEU A 308      -0.391 -25.193  21.274  1.00  0.00           H  
ATOM   4601  HB3 LEU A 308       0.974 -26.030  20.623  1.00  0.00           H  
ATOM   4602  HG  LEU A 308       0.087 -26.360  23.478  1.00  0.00           H  
ATOM   4603 HD11 LEU A 308      -1.368 -28.069  22.930  1.00  0.00           H  
ATOM   4604 HD12 LEU A 308      -1.633 -26.993  21.588  1.00  0.00           H  
ATOM   4605 HD13 LEU A 308      -0.609 -28.390  21.358  1.00  0.00           H  
ATOM   4606 HD21 LEU A 308       1.806 -27.843  23.758  1.00  0.00           H  
ATOM   4607 HD22 LEU A 308       1.543 -28.609  22.190  1.00  0.00           H  
ATOM   4608 HD23 LEU A 308       2.507 -27.160  22.304  1.00  0.00           H  
ATOM   4609  N   SER A 309       2.830 -22.989  20.640  1.00 43.40           N  
ATOM   4610  CA  SER A 309       3.123 -21.995  19.608  1.00 41.79           C  
ATOM   4611  C   SER A 309       2.865 -22.496  18.171  1.00 44.57           C  
ATOM   4612  O   SER A 309       2.794 -21.686  17.252  1.00 52.38           O  
ATOM   4613  CB  SER A 309       4.571 -21.518  19.828  1.00 44.16           C  
ATOM   4614  OG  SER A 309       5.483 -22.610  19.837  1.00 44.72           O  
ATOM   4615  H   SER A 309       3.649 -23.338  21.116  1.00  0.00           H  
ATOM   4616  HA  SER A 309       2.475 -21.134  19.764  1.00  0.00           H  
ATOM   4617  HB2 SER A 309       4.856 -20.810  19.048  1.00  0.00           H  
ATOM   4618  HB3 SER A 309       4.646 -20.981  20.775  1.00  0.00           H  
ATOM   4619  HG  SER A 309       5.600 -22.903  18.926  1.00  0.00           H  
ATOM   4620  N   ASP A 310       2.734 -23.816  18.009  1.00 43.71           N  
ATOM   4621  CA  ASP A 310       2.411 -24.527  16.778  1.00 42.69           C  
ATOM   4622  C   ASP A 310       1.868 -25.892  17.240  1.00 41.09           C  
ATOM   4623  O   ASP A 310       1.854 -26.183  18.439  1.00 38.93           O  
ATOM   4624  CB  ASP A 310       3.638 -24.649  15.837  1.00 44.50           C  
ATOM   4625  CG  ASP A 310       3.347 -24.890  14.347  1.00 53.31           C  
ATOM   4626  OD1 ASP A 310       2.326 -25.537  14.010  1.00 47.35           O  
ATOM   4627  OD2 ASP A 310       4.265 -24.586  13.562  1.00 58.99           O1-
ATOM   4628  H   ASP A 310       2.709 -24.417  18.821  1.00  0.00           H  
ATOM   4629  HA  ASP A 310       1.605 -23.995  16.268  1.00  0.00           H  
ATOM   4630  HB2 ASP A 310       4.240 -23.743  15.913  1.00  0.00           H  
ATOM   4631  HB3 ASP A 310       4.293 -25.449  16.184  1.00  0.00           H  
ATOM   4632  N   THR A 311       1.418 -26.724  16.306  1.00 35.53           N  
ATOM   4633  CA  THR A 311       0.936 -28.078  16.553  1.00 35.46           C  
ATOM   4634  C   THR A 311       2.003 -28.944  17.276  1.00 33.27           C  
ATOM   4635  O   THR A 311       3.206 -28.745  17.057  1.00 37.91           O  
ATOM   4636  CB  THR A 311       0.574 -28.784  15.217  1.00 37.51           C  
ATOM   4637  OG1 THR A 311       1.710 -29.050  14.416  1.00 40.82           O  
ATOM   4638  CG2 THR A 311      -0.454 -28.020  14.369  1.00 34.00           C  
ATOM   4639  H   THR A 311       1.580 -26.423  15.335  1.00  0.00           H  
ATOM   4640  HA  THR A 311       0.041 -27.972  17.161  1.00  0.00           H  
ATOM   4641  HB  THR A 311       0.133 -29.754  15.453  1.00  0.00           H  
ATOM   4642 HG21 THR A 311      -0.693 -28.568  13.458  1.00  0.00           H  
ATOM   4643 HG22 THR A 311      -1.385 -27.877  14.917  1.00  0.00           H  
ATOM   4644 HG23 THR A 311      -0.091 -27.035  14.070  1.00  0.00           H  
ATOM   4645  HG1 THR A 311       2.013 -28.199  14.058  1.00  0.00           H  
ATOM   4646  N   PRO A 312       1.561 -29.930  18.092  1.00 31.03           N  
ATOM   4647  CA  PRO A 312       2.483 -30.918  18.674  1.00 34.49           C  
ATOM   4648  C   PRO A 312       3.396 -31.620  17.662  1.00 33.12           C  
ATOM   4649  O   PRO A 312       4.563 -31.822  17.976  1.00 33.29           O  
ATOM   4650  CB  PRO A 312       1.568 -31.925  19.379  1.00 24.76           C  
ATOM   4651  CG  PRO A 312       0.324 -31.128  19.713  1.00 33.59           C  
ATOM   4652  CD  PRO A 312       0.187 -30.164  18.541  1.00 31.44           C  
ATOM   4653  HA  PRO A 312       3.092 -30.387  19.407  1.00  0.00           H  
ATOM   4654  HB2 PRO A 312       1.300 -32.741  18.708  1.00  0.00           H  
ATOM   4655  HB3 PRO A 312       2.037 -32.365  20.258  1.00  0.00           H  
ATOM   4656  HG2 PRO A 312      -0.555 -31.753  19.864  1.00  0.00           H  
ATOM   4657  HG3 PRO A 312       0.503 -30.557  20.624  1.00  0.00           H  
ATOM   4658  HD2 PRO A 312      -0.391 -30.616  17.733  1.00  0.00           H  
ATOM   4659  HD3 PRO A 312      -0.322 -29.256  18.867  1.00  0.00           H  
ATOM   4660  N   GLU A 313       2.873 -31.954  16.472  1.00 35.81           N  
ATOM   4661  CA  GLU A 313       3.644 -32.603  15.418  1.00 39.02           C  
ATOM   4662  C   GLU A 313       4.796 -31.697  14.935  1.00 35.99           C  
ATOM   4663  O   GLU A 313       5.941 -32.149  14.924  1.00 35.00           O  
ATOM   4664  CB  GLU A 313       2.720 -33.029  14.260  1.00 37.42           C  
ATOM   4665  CG  GLU A 313       3.343 -34.172  13.426  1.00 48.72           C  
ATOM   4666  CD  GLU A 313       3.111 -34.109  11.916  1.00 56.42           C  
ATOM   4667  OE1 GLU A 313       2.077 -33.563  11.481  1.00 48.20           O  
ATOM   4668  OE2 GLU A 313       4.023 -34.601  11.212  1.00 66.50           O1-
ATOM   4669  H   GLU A 313       1.930 -31.688  16.235  1.00  0.00           H  
ATOM   4670  HA  GLU A 313       4.083 -33.500  15.859  1.00  0.00           H  
ATOM   4671  HB2 GLU A 313       1.746 -33.350  14.628  1.00  0.00           H  
ATOM   4672  HB3 GLU A 313       2.518 -32.162  13.627  1.00  0.00           H  
ATOM   4673  HG2 GLU A 313       4.419 -34.217  13.598  1.00  0.00           H  
ATOM   4674  HG3 GLU A 313       2.952 -35.127  13.776  1.00  0.00           H  
ATOM   4675  N   ALA A 314       4.500 -30.423  14.633  1.00 36.21           N  
ATOM   4676  CA  ALA A 314       5.494 -29.414  14.257  1.00 33.36           C  
ATOM   4677  C   ALA A 314       6.577 -29.223  15.331  1.00 41.00           C  
ATOM   4678  O   ALA A 314       7.765 -29.329  15.017  1.00 40.88           O  
ATOM   4679  CB  ALA A 314       4.801 -28.085  13.938  1.00 32.37           C  
ATOM   4680  H   ALA A 314       3.536 -30.103  14.680  1.00  0.00           H  
ATOM   4681  HA  ALA A 314       5.987 -29.762  13.348  1.00  0.00           H  
ATOM   4682  HB1 ALA A 314       5.522 -27.312  13.666  1.00  0.00           H  
ATOM   4683  HB2 ALA A 314       4.110 -28.179  13.101  1.00  0.00           H  
ATOM   4684  HB3 ALA A 314       4.238 -27.707  14.791  1.00  0.00           H  
ATOM   4685  N   LEU A 315       6.149 -29.033  16.586  1.00 36.97           N  
ATOM   4686  CA  LEU A 315       7.039 -28.866  17.737  1.00 31.27           C  
ATOM   4687  C   LEU A 315       7.913 -30.107  18.016  1.00 32.19           C  
ATOM   4688  O   LEU A 315       9.091 -29.953  18.335  1.00 34.78           O  
ATOM   4689  CB  LEU A 315       6.223 -28.466  18.987  1.00 33.26           C  
ATOM   4690  CG  LEU A 315       5.570 -27.065  18.927  1.00 33.51           C  
ATOM   4691  CD1 LEU A 315       4.644 -26.842  20.135  1.00 37.89           C  
ATOM   4692  CD2 LEU A 315       6.598 -25.923  18.805  1.00 32.82           C  
ATOM   4693  H   LEU A 315       5.149 -28.949  16.752  1.00  0.00           H  
ATOM   4694  HA  LEU A 315       7.730 -28.059  17.492  1.00  0.00           H  
ATOM   4695  HB2 LEU A 315       5.455 -29.222  19.159  1.00  0.00           H  
ATOM   4696  HB3 LEU A 315       6.871 -28.495  19.863  1.00  0.00           H  
ATOM   4697  HG  LEU A 315       4.934 -27.029  18.041  1.00  0.00           H  
ATOM   4698 HD11 LEU A 315       3.942 -26.031  19.940  1.00  0.00           H  
ATOM   4699 HD12 LEU A 315       4.055 -27.730  20.362  1.00  0.00           H  
ATOM   4700 HD13 LEU A 315       5.206 -26.572  21.029  1.00  0.00           H  
ATOM   4701 HD21 LEU A 315       6.528 -25.443  17.828  1.00  0.00           H  
ATOM   4702 HD22 LEU A 315       6.439 -25.149  19.556  1.00  0.00           H  
ATOM   4703 HD23 LEU A 315       7.624 -26.269  18.929  1.00  0.00           H  
ATOM   4704  N   ILE A 316       7.357 -31.318  17.860  1.00 29.41           N  
ATOM   4705  CA  ILE A 316       8.104 -32.577  17.971  1.00 32.75           C  
ATOM   4706  C   ILE A 316       9.135 -32.734  16.834  1.00 39.17           C  
ATOM   4707  O   ILE A 316      10.251 -33.200  17.069  1.00 38.28           O  
ATOM   4708  CB  ILE A 316       7.150 -33.816  17.986  1.00 30.07           C  
ATOM   4709  CG1 ILE A 316       6.357 -33.898  19.309  1.00 30.99           C  
ATOM   4710  CG2 ILE A 316       7.816 -35.184  17.724  1.00 32.53           C  
ATOM   4711  CD1 ILE A 316       5.064 -34.727  19.209  1.00 29.40           C  
ATOM   4712  H   ILE A 316       6.366 -31.389  17.640  1.00  0.00           H  
ATOM   4713  HA  ILE A 316       8.661 -32.557  18.909  1.00  0.00           H  
ATOM   4714  HB  ILE A 316       6.430 -33.661  17.181  1.00  0.00           H  
ATOM   4715 HG12 ILE A 316       6.997 -34.279  20.104  1.00  0.00           H  
ATOM   4716 HG13 ILE A 316       6.083 -32.899  19.630  1.00  0.00           H  
ATOM   4717 HG21 ILE A 316       7.097 -35.996  17.815  1.00  0.00           H  
ATOM   4718 HG22 ILE A 316       8.218 -35.249  16.714  1.00  0.00           H  
ATOM   4719 HG23 ILE A 316       8.627 -35.373  18.429  1.00  0.00           H  
ATOM   4720 HD11 ILE A 316       4.211 -34.148  19.563  1.00  0.00           H  
ATOM   4721 HD12 ILE A 316       4.844 -35.022  18.183  1.00  0.00           H  
ATOM   4722 HD13 ILE A 316       5.112 -35.635  19.807  1.00  0.00           H  
ATOM   4723  N   ASN A 317       8.742 -32.351  15.615  1.00 34.74           N  
ATOM   4724  CA  ASN A 317       9.577 -32.454  14.421  1.00 41.33           C  
ATOM   4725  C   ASN A 317      10.743 -31.452  14.442  1.00 37.62           C  
ATOM   4726  O   ASN A 317      11.838 -31.816  14.008  1.00 41.14           O  
ATOM   4727  CB  ASN A 317       8.704 -32.273  13.155  1.00 33.75           C  
ATOM   4728  CG  ASN A 317       7.804 -33.473  12.818  1.00 33.59           C  
ATOM   4729  OD1 ASN A 317       8.080 -34.608  13.206  1.00 37.58           O  
ATOM   4730  ND2 ASN A 317       6.766 -33.255  12.017  1.00 38.48           N  
ATOM   4731  H   ASN A 317       7.791 -32.009  15.491  1.00  0.00           H  
ATOM   4732  HA  ASN A 317       9.984 -33.467  14.439  1.00  0.00           H  
ATOM   4733  HB2 ASN A 317       8.100 -31.369  13.244  1.00  0.00           H  
ATOM   4734  HB3 ASN A 317       9.348 -32.116  12.291  1.00  0.00           H  
ATOM   4735 HD21 ASN A 317       6.482 -32.316  11.781  1.00  0.00           H  
ATOM   4736 HD22 ASN A 317       6.059 -33.972  11.826  1.00  0.00           H  
ATOM   4737  N   ALA A 318      10.490 -30.228  14.918  1.00 34.18           N  
ATOM   4738  CA  ALA A 318      11.465 -29.137  14.938  1.00 29.55           C  
ATOM   4739  C   ALA A 318      12.333 -29.088  16.208  1.00 42.12           C  
ATOM   4740  O   ALA A 318      13.381 -28.448  16.175  1.00 48.22           O  
ATOM   4741  CB  ALA A 318      10.708 -27.809  14.778  1.00 30.70           C  
ATOM   4742  H   ALA A 318       9.542 -29.986  15.200  1.00  0.00           H  
ATOM   4743  HA  ALA A 318      12.145 -29.241  14.090  1.00  0.00           H  
ATOM   4744  HB1 ALA A 318      11.397 -26.964  14.754  1.00  0.00           H  
ATOM   4745  HB2 ALA A 318      10.132 -27.789  13.853  1.00  0.00           H  
ATOM   4746  HB3 ALA A 318      10.014 -27.642  15.604  1.00  0.00           H  
ATOM   4747  N   GLY A 319      11.871 -29.696  17.307  1.00 48.04           N  
ATOM   4748  CA  GLY A 319      12.459 -29.522  18.635  1.00 36.33           C  
ATOM   4749  C   GLY A 319      13.850 -30.163  18.773  1.00 40.71           C  
ATOM   4750  O   GLY A 319      14.120 -31.231  18.216  1.00 37.85           O  
ATOM   4751  H   GLY A 319      10.970 -30.153  17.269  1.00  0.00           H  
ATOM   4752  HA2 GLY A 319      12.510 -28.456  18.863  1.00  0.00           H  
ATOM   4753  HA3 GLY A 319      11.794 -29.970  19.372  1.00  0.00           H  
ATOM   4754  N   ASP A 320      14.695 -29.524  19.590  1.00 40.44           N  
ATOM   4755  CA  ASP A 320      15.973 -30.039  20.080  1.00 38.67           C  
ATOM   4756  C   ASP A 320      15.700 -30.645  21.468  1.00 39.31           C  
ATOM   4757  O   ASP A 320      15.179 -29.950  22.344  1.00 46.06           O  
ATOM   4758  CB  ASP A 320      17.053 -28.925  20.136  1.00 42.74           C  
ATOM   4759  CG  ASP A 320      18.434 -29.325  20.675  1.00 42.35           C  
ATOM   4760  OD1 ASP A 320      18.676 -30.531  20.894  1.00 44.91           O  
ATOM   4761  OD2 ASP A 320      19.285 -28.425  20.804  1.00 58.75           O1-
ATOM   4762  H   ASP A 320      14.394 -28.681  20.051  1.00  0.00           H  
ATOM   4763  HA  ASP A 320      16.336 -30.823  19.412  1.00  0.00           H  
ATOM   4764  HB2 ASP A 320      17.199 -28.527  19.132  1.00  0.00           H  
ATOM   4765  HB3 ASP A 320      16.688 -28.084  20.728  1.00  0.00           H  
ATOM   4766  N   PHE A 321      16.033 -31.927  21.641  1.00 34.92           N  
ATOM   4767  CA  PHE A 321      15.745 -32.676  22.856  1.00 34.82           C  
ATOM   4768  C   PHE A 321      17.013 -33.208  23.542  1.00 39.58           C  
ATOM   4769  O   PHE A 321      16.893 -34.115  24.372  1.00 32.40           O  
ATOM   4770  CB  PHE A 321      14.721 -33.793  22.558  1.00 34.60           C  
ATOM   4771  CG  PHE A 321      13.361 -33.317  22.071  1.00 36.40           C  
ATOM   4772  CD1 PHE A 321      12.452 -32.710  22.964  1.00 38.81           C  
ATOM   4773  CD2 PHE A 321      13.051 -33.343  20.695  1.00 28.25           C  
ATOM   4774  CE1 PHE A 321      11.251 -32.195  22.493  1.00 32.56           C  
ATOM   4775  CE2 PHE A 321      11.842 -32.833  20.246  1.00 31.87           C  
ATOM   4776  CZ  PHE A 321      10.946 -32.260  21.139  1.00 34.82           C  
ATOM   4777  H   PHE A 321      16.570 -32.404  20.921  1.00  0.00           H  
ATOM   4778  HA  PHE A 321      15.295 -32.023  23.604  1.00  0.00           H  
ATOM   4779  HB2 PHE A 321      15.138 -34.498  21.836  1.00  0.00           H  
ATOM   4780  HB3 PHE A 321      14.541 -34.358  23.471  1.00  0.00           H  
ATOM   4781  HD1 PHE A 321      12.696 -32.625  24.012  1.00  0.00           H  
ATOM   4782  HD2 PHE A 321      13.759 -33.740  19.983  1.00  0.00           H  
ATOM   4783  HE1 PHE A 321      10.562 -31.717  23.175  1.00  0.00           H  
ATOM   4784  HE2 PHE A 321      11.616 -32.848  19.190  1.00  0.00           H  
ATOM   4785  HZ  PHE A 321      10.023 -31.836  20.769  1.00  0.00           H  
ATOM   4786  N   HIS A 322      18.196 -32.640  23.252  1.00 40.45           N  
ATOM   4787  CA  HIS A 322      19.425 -32.968  23.983  1.00 39.93           C  
ATOM   4788  C   HIS A 322      19.301 -32.724  25.500  1.00 31.29           C  
ATOM   4789  O   HIS A 322      18.690 -31.753  25.945  1.00 37.26           O  
ATOM   4790  CB  HIS A 322      20.660 -32.260  23.393  1.00 38.42           C  
ATOM   4791  CG  HIS A 322      21.119 -32.833  22.074  1.00 40.46           C  
ATOM   4792  ND1 HIS A 322      20.703 -32.316  20.866  1.00 38.96           N  
ATOM   4793  CD2 HIS A 322      21.960 -33.875  21.749  1.00 34.63           C  
ATOM   4794  CE1 HIS A 322      21.245 -33.041  19.893  1.00 41.70           C  
ATOM   4795  NE2 HIS A 322      22.010 -34.025  20.359  1.00 46.22           N  
ATOM   4796  H   HIS A 322      18.255 -31.888  22.563  1.00  0.00           H  
ATOM   4797  HA  HIS A 322      19.584 -34.038  23.853  1.00  0.00           H  
ATOM   4798  HB2 HIS A 322      20.453 -31.195  23.263  1.00  0.00           H  
ATOM   4799  HB3 HIS A 322      21.502 -32.317  24.084  1.00  0.00           H  
ATOM   4800  HD1 HIS A 322      20.027 -31.537  20.754  1.00  0.00           H  
ATOM   4801  HD2 HIS A 322      22.503 -34.542  22.401  1.00  0.00           H  
ATOM   4802  HE1 HIS A 322      21.061 -32.859  18.844  1.00  0.00           H  
ATOM   4803  N   GLY A 323      19.845 -33.662  26.282  1.00 36.01           N  
ATOM   4804  CA  GLY A 323      19.821 -33.604  27.742  1.00 36.03           C  
ATOM   4805  C   GLY A 323      18.520 -34.165  28.338  1.00 45.71           C  
ATOM   4806  O   GLY A 323      18.428 -34.271  29.561  1.00 41.93           O  
ATOM   4807  H   GLY A 323      20.283 -34.456  25.838  1.00  0.00           H  
ATOM   4808  HA2 GLY A 323      20.662 -34.178  28.131  1.00  0.00           H  
ATOM   4809  HA3 GLY A 323      19.958 -32.578  28.090  1.00  0.00           H  
ATOM   4810  N   LEU A 324      17.529 -34.553  27.522  1.00 39.95           N  
ATOM   4811  CA  LEU A 324      16.291 -35.176  27.984  1.00 34.63           C  
ATOM   4812  C   LEU A 324      16.442 -36.705  28.030  1.00 37.69           C  
ATOM   4813  O   LEU A 324      17.056 -37.295  27.138  1.00 39.26           O  
ATOM   4814  CB  LEU A 324      15.140 -34.743  27.047  1.00 38.40           C  
ATOM   4815  CG  LEU A 324      13.720 -35.237  27.401  1.00 36.16           C  
ATOM   4816  CD1 LEU A 324      13.216 -34.793  28.789  1.00 37.59           C  
ATOM   4817  CD2 LEU A 324      12.730 -34.849  26.292  1.00 36.73           C  
ATOM   4818  H   LEU A 324      17.642 -34.460  26.517  1.00  0.00           H  
ATOM   4819  HA  LEU A 324      16.079 -34.822  28.993  1.00  0.00           H  
ATOM   4820  HB2 LEU A 324      15.131 -33.656  26.964  1.00  0.00           H  
ATOM   4821  HB3 LEU A 324      15.368 -35.112  26.047  1.00  0.00           H  
ATOM   4822  HG  LEU A 324      13.755 -36.324  27.417  1.00  0.00           H  
ATOM   4823 HD11 LEU A 324      12.766 -35.630  29.325  1.00  0.00           H  
ATOM   4824 HD12 LEU A 324      13.999 -34.390  29.427  1.00  0.00           H  
ATOM   4825 HD13 LEU A 324      12.460 -34.014  28.714  1.00  0.00           H  
ATOM   4826 HD21 LEU A 324      11.720 -35.188  26.522  1.00  0.00           H  
ATOM   4827 HD22 LEU A 324      12.696 -33.770  26.146  1.00  0.00           H  
ATOM   4828 HD23 LEU A 324      13.008 -35.301  25.338  1.00  0.00           H  
ATOM   4829  N   GLN A 325      15.839 -37.327  29.048  1.00 32.71           N  
ATOM   4830  CA  GLN A 325      15.605 -38.764  29.095  1.00 30.52           C  
ATOM   4831  C   GLN A 325      14.088 -38.939  29.134  1.00 36.81           C  
ATOM   4832  O   GLN A 325      13.426 -38.249  29.917  1.00 29.79           O  
ATOM   4833  CB  GLN A 325      16.261 -39.446  30.316  1.00 31.79           C  
ATOM   4834  CG  GLN A 325      17.790 -39.282  30.401  1.00 42.16           C  
ATOM   4835  CD  GLN A 325      18.173 -37.961  31.046  1.00 38.25           C  
ATOM   4836  OE1 GLN A 325      17.793 -37.695  32.182  1.00 43.03           O  
ATOM   4837  NE2 GLN A 325      18.886 -37.115  30.315  1.00 39.32           N  
ATOM   4838  H   GLN A 325      15.317 -36.791  29.729  1.00  0.00           H  
ATOM   4839  HA  GLN A 325      16.003 -39.232  28.201  1.00  0.00           H  
ATOM   4840  HB2 GLN A 325      15.784 -39.127  31.244  1.00  0.00           H  
ATOM   4841  HB3 GLN A 325      16.059 -40.515  30.245  1.00  0.00           H  
ATOM   4842  HG2 GLN A 325      18.216 -40.082  31.003  1.00  0.00           H  
ATOM   4843  HG3 GLN A 325      18.249 -39.374  29.421  1.00  0.00           H  
ATOM   4844 HE21 GLN A 325      19.132 -37.332  29.363  1.00  0.00           H  
ATOM   4845 HE22 GLN A 325      19.037 -36.173  30.657  1.00  0.00           H  
ATOM   4846  N   VAL A 326      13.574 -39.842  28.298  1.00 31.68           N  
ATOM   4847  CA  VAL A 326      12.159 -40.163  28.218  1.00 27.86           C
[truncated: 285,215 more chars]
